# Supplementary material for: A deep-learning framework reveals whole-body perturbations at cell level
Source: Nature. 2026 May 20;655(8124):1016–26. doi: 10.1038/s41586-026-10535-2 (PMC13391364; doi:10.1038/s41586-026-10535-2)
Supplement: Supplementary file 3 — Proteomic profiling and pathway enrichment analysis of human trigeminal ganglia. [file 41586_2026_10535_MOESM3_ESM.xlsx]

## Sheet: Human ganglion proteomics
First.Protein.Name	First.Protein.Description	N.Sequences	N.Proteotypic.Sequences	D19_A1_1_10459__obese___ 1	D20_A2_1_10460__obese___ 2	D21_A3_1_10461__obese___ 3	D22_A4_1_10462__obese___ 4	D23_A5_1_10463__obese___ 5	D24_A6_1_10464__obese___ 6	D25_A7_1_10465__obese___ 7	D26_A8_1_10466__obese___ 8	D27_A9_1_10467__obese___ 9	D44_C2_1_10484__obese___ 11	D45_C3_1_10485__obese___ 12	D28_A10_1_10468__lean___ 1	D30_A12_1_10470__lean___ 3	D31_B1_1_10471__lean___ 4	D32_B2_1_10472__lean___ 5	D33_B3_1_10473__lean___ 6	D34_B4_1_10474__lean___ 7	D35_B5_1_10475__lean___ 8	D36_B6_1_10476__lean___ 9	D37_B7_1_10477__lean___ 10	D38_B8_1_10478__lean___ 11	D39_B9_1_10479__lean___ 12	D40_B10_1_10480__lean___ 13	D41_B11_1_10481__lean___ 14	D42_B12_1_10482__lean___ 15	N obese	N lean	p-value	FC obese vs lean	log2(FC)	MinusLog10(p)
KTN1	Kinectin	15	15	14320.3	11088.4	14178	11435.6	12019.9	13480.4	13735.1	13693.4	14629.5	16445.5	10779.9	7035.98	6616.88	7601.24	7663.36	9848.17	7070.37		8051.59	9342.02	7973.54	8729.19	8174.48	9470.86	9179.89	11	13	1.14034e-08	1.61409	0.69072	7.94296
PSMA5	Proteasome subunit alpha type-5	4	4	25500.2	29894.4	27048.8	19692.1	22116.1	18274.3	28331.1	26391.2	29634.9	20706.1	18707.9	9580.91	14899.9	12550.3	12646		15004.4	10804.6	12177.8	15102.4	13355	14769.8	12501.9	14150	14387.9	11	13	3.41595e-08	1.83047	0.872216	7.46649
GAPDH	Glyceraldehyde-3-phosphate dehydrogenase	29	28	3207780	2301310	2653630	1804820	2413620	2536350	1464940	1576270	1355660	1505430	1413050	664553	715427	941962	816373	458529	627969	560892	685953	740826	595053	951951	776510	786134	765605	11	14	1.09408e-07	2.80503	1.48801	6.96095
RTCB	RNA-splicing ligase RtcB homolog	12	12	38002.2	27614.3	28170.8	31607.1	32373.3	34848.4	29881.3	29819.3	27459.3	26782	33584	23266.7	25431.9	25407.3	24502.1	21035.2	21339.1	17306.8	21662.5	22903.8	20217.3	17654.5	24528.5	19790.6	21320.7	11	14	1.78321e-07	1.41304	0.4988	6.7488
GSR	Glutathione reductase, mitochondrial	6	6	30395.1	37563.6	35475.7	35908.2	42488.2	38074.5	35743.6	36395.9	33180.2	47393.5	53240.6	28818.7	31268	18117	20360.5	28675	18863	24805.6	16552.3	24629.9	22042.6	18972.7	20500.4	16834.9	20020.6	11	14	1.94641e-07	1.7458	0.803887	6.71077
GSTZ1	Maleylacetoacetate isomerase	3	3	15834.1	17416.6	26140	15022.6	15745.8	18275	16167.9	14165.1	15968.8			5001.84	11311.3	5653.8	3839.01		3540.97		5156.69	5925.04	3953.46	5496.35	9376.97	9130.25	10385	9	12	2.64145e-07	2.61918	1.38911	6.57816
SDCBP	Syntenin-1	3	3	35763.3	26792	40172	47561.8	44246.8	56007.6	39090.4	40966.6	50053.1	50866.5	34801.6	31851.3	23186.8	24374.3	24055.1	15657.6	25078	15857.1	28247	25356.5	28319.2	22301.6	22485.4	25145.8	19582.2	11	14	2.80479e-07	1.79036	0.840249	6.5521
SORL1	Sortilin-related receptor	4	4				9627.72	10974.4	11042.9						4770.75	2844.13		3409.24		3792.79					4700.32	3829.81	4724.35	3791.45	3	8	2.90308e-07	2.64844	1.40514	6.53714
PCBD1	Pterin-4-alpha-carbinolamine dehydratase	5	5	54344.9	51268.7	45242.3	30751.1	29046	71979.1	53949.9	61812.5	71535.5	45000.3	40972.8	18931.4	14346.7	19523.4	19537.4	14203.4	16106.2	32194.4	15503.4	19795.7	15168.7	19103.3	30378.9	25036.3	28196.5	11	14	3.17711e-07	2.45642	1.29656	6.49797
PARVA	Alpha-parvin	7	5	41314.5	35500.8	28712.3	20172.2	20305.2	20671.1	41954.2	45915.6	46402.7	26846.3	27803.2	49333.8	44021.3	69246.8	58635.9	83878.6	73269.4	45685.1	68173.6	78833.6	61508.4	55833.2	76054.1	76213.8	79389.8	11	14	5.24347e-07	0.491893	-1.02358	6.28038
TXNDC17	Thioredoxin domain-containing protein 17	2	2	18391.3	27641.8	25672.3	13190.3	21934.3	51025	35444	29480.1	27930.9	24381.9	32352.6	13698.1	16191.8	8642.78	12262.8	11147.7	10721.5	8026.06	3635.49	11134.2	6652.96	7308.07	8483.68	6543.16	8208.14	11	14	9.98556e-07	2.94967	1.56055	6.00063
MYG1	MYG1 exonuclease	5	5	22610.1	15564.4	15084.9	10932.4	14792.2	17080.6	21275.1	19974.8	22705	21799.2	18887.1	9743.34	13783.3	8785.46	9840.25	9641.38	12865.6	8129.71	11444.1	9566.83	7899.92	13098.7	9655.59	12182.1	11192.6	11	14	1.05735e-06	1.72797	0.789077	5.97578
BLVRB	Flavin reductase (NADPH)	6	6	254790	277486	205585	147799	124271	183121	227735	215656	192548	118016	141124	83386	103273	89117.8	80994.1	133163	81863.3	138063	81096	86751.5	64200	67586.6	58629.1	66967.8	71540.5	11	14	1.07619e-06	2.20251	1.13915	5.96811
MPI	Mannose-6-phosphate isomerase	6	6	55431.9	53354.6	59031.2	32434.6	37828.8	49135	28573.1	30046	32767.4	15209.8	23099.5	15970.1	16064.2	14562	10614.9	10507.6	11790.7	11344	11360.5	12436.9	7819.31	10585.2	11912.6	14655.2	15096.3	11	14	1.10697e-06	3.03695	1.60263	5.95586
LDHA	L-lactate dehydrogenase A chain	17	17	640070	676482	569513	353471	420781	548100	500038	568175	519189	138020	211373	152322	182981	164656	208874	244989	132522	179010	106108	214604	152963	148105	182686	172370	182368	11	14	1.98582e-06	2.70088	1.43343	5.70206
HAGH	Hydroxyacylglutathione hydrolase, mitochondrial	4	4	87549.1	60422.5	72211.7	59741.5	53870.9	82290.6	58150.5	66437.1	49496.7	76944.3	91418.4	41328.9	53212.7	35070.6	38935.5	25583.8	43110.3	29470.6	39651.4	28059.8	24111.1	42636.6	48519	51782.1	50664.4	11	14	2.70047e-06	1.74849	0.80611	5.56856
PTGES3	Prostaglandin E synthase 3	2	2	15462.1	21297.5	23371.8	16946.6	24944.9	25876.1	24698.5	18533.8	18387.4				7091.52	10342.2						9509.35	7872.89	11210.5	9879.6		10299	9	7	2.84151e-06	2.22647	1.15476	5.54645
EIF3F	Eukaryotic translation initiation factor 3 subunit F	7	7	29659.1	20257.5	22981.3	18168.7	29942.9	14360.7	25398.1	26674.5	26860	31642.3	27239.8	34287.3	35122.9	35205	33077	37666.1	36038.7	29463.7	47682	36657.5	34346.3	46153.3	38498.2	36753.6	40438.4	11	14	3.51198e-06	0.666852	-0.584562	5.45445
GSTO1	Glutathione S-transferase omega-1	8	8	123819	131371	159048	76902.2	149271	186045	183763	175541	153636	70540.7	82309.8	58465.4	61755.6	59488.9	59761.1	50700.2	42859.4	89514.6	46476.4	66747	41097.1	52841.4	68473.9	77747.7	86964	11	14	3.54674e-06	2.201	1.13816	5.45017
IMPA1	Inositol monophosphatase 1	4	4	79912.3	59461.9	61794.1	53768.4	75947.2	116794	63745	64986.9	62836	76070.8	128888	62255.8	48504.7	37251.7	40114.6	16428.4	27356.6	43161.5	8836.13	28050	12981.4	13679.4	22285	18867.7	20854.9	11	14	3.80253e-06	2.6819	1.42325	5.41993
EEF1B2	Elongation factor 1-beta	3	3	30593.7	44759.1	32514.8	25213.2	35061.2	38645.1	31271.6	34386.4	33389.9		13338	10524	7651.75	17267.3	13028.2				13657.9	19211.4	15501.2	16747.6	13710	17121	15825.2	10	11	3.89128e-06	2.19095	1.13156	5.40991
RAB21	Ras-related protein Rab-21	4	4	39222.6	43319.1	36438.2	32991.3	22492.6	37269.7	38684.3	38763.9	25829.7	22381.6	22475.2	8155.39	14012.4	23744.9	19193.2	17641.6	16741		18607.1	18192.2	19184.7	16920.9	17457	17152.6	23227.4	11	13	4.26495e-06	1.84727	0.885398	5.37009
PPA2	Inorganic pyrophosphatase 2, mitochondrial	6	6	26585.6	17823.9	33804.8	15625.6	19432.7	17833.7	23170.7	30501.2	29262	6410.54	11545.6	7407.68	8159.18	7960.61	5614.96	6588.62	7396.48	6879.05	6852.31	8929.34	9018.43	8339.18	6976.5	9145.6	6677.99	11	14	4.34046e-06	2.78697	1.4787	5.36246
TMED9	Transmembrane emp24 domain-containing protein 9	3	3	22221.1	24625	30096.9	32452	26669.5	21153	26912.4	20798.7	29538.3	9547.04	17196.3	8074.57	8387.52	8765.28	8785.44	22538.6	14616	8681.75	12041.3	11479.6	10966.3	9794.36	11721.4	12235.6	12497.1	11	14	5.08282e-06	2.07024	1.0498	5.29389
APEH	Acylamino-acid-releasing enzyme	6	6	26599.8	21584.3	19209.4	10322.7	12841.8	16025.1	27579.2	25360.4	26702.3	16920.2	27410.2	11815	14051.6	12875.7	12297.1	9188.69	10003.8	10075.2	8657.98	9967.54	7748.08	10026.3	10615.1	11668.6	11355.2	11	14	5.67125e-06	1.95173	0.964751	5.24632
TPI1	Triosephosphate isomerase	25	25	623427	709505	766177	349400	410299	1026410	508281	429869	471933	358246	295729	138867	233493	197958	189122	129329	120160	416223	145236	169831	124527	163103	152554	149226	174374	11	14	7.30365e-06	3.02388	1.5964	5.13646
ADPRS	ADP-ribose glycohydrolase ARH3	4	4	16559.7	12477.2	14187.2	11561.9	15513.3	24923.7	9976.92	10473.8	12148.6	12008.5	14430.6	10790.6	8318.65	7922.78	6524.69	5804.77	5014.07	8479.99	5496.14	7016.03	3368.78	7076.64	6167.64	6668.36	8759.01	11	14	8.10324e-06	2.01557	1.01119	5.09134
HEBP2	Heme-binding protein 2	4	4	18711.7	21836.9	18981.4	10294.5	9112.34	8226.58	23600.4	23036.1	20797.8	16626.6	15163.2	12165.4	8757.82	7996.31	8003.91		8237.37	6534.57	5732.37	8077.81	5119.81	8466.72	5645.14	6233.03	5751.55	11	13	8.36989e-06	2.27742	1.1874	5.07728
PSMA6	Proteasome subunit alpha type-6	4	4	16304.2	21733.7	19491.5	16593.5	14169.6	13331.4	23915.7	23226.8	22502.1	14870.4	16020.7	11120.2	11180.3	12803.9	9516.66	11782	8698.35	12278.9	8852.82	15266.7	10906.9	11207.3	12006.7	12486.2	14877.9	11	14	9.19355e-06	1.57864	0.65868	5.03652
RAB7A	Ras-related protein Rab-7a	11	11	74856.8	80934.2	75660.7	96334.4	107143	143487	101344	86731.4	84133.3	73341.7	76508.7	54761	65997.6	63324.9	67845.3	51729.7	58194.4	58096	59909.3	63637.8	55449.5	54937.6	50855.8	56085.7	58406.3	11	14	9.54792e-06	1.5543	0.636267	5.02009
CMBL	Carboxymethylenebutenolidase homolog	4	4	47914.9	45455.7	47357	35081.5	55946.2	28547.9	42721.4	62879.5	53556.4	16689	25281	24295.1	23253.6	17968.5	23366	25531.7	15764.1	22029.9	18103.6	16856.8	15503.2	15202.6	23466.6	17296.5	21819.3	11	14	1.05227e-05	2.09399	1.06625	4.97787
SERPINB1	Leukocyte elastase inhibitor	13	12	56000.1	59341.7	54880.6	36183.2	45737.6	51073.4	44851.8	39091	43577	25065.4	28022.3	19030.5	15887.2	28250.7	23418.3	28563.2	19996.3	19372.8	19840.2	36134.6	33736.5	30973.5	21490.4	24969.4	23579	11	14	1.25135e-05	1.7836	0.834795	4.90262
S100A10	Protein S100-A10	3	3	134100	98581.1	89496.5	81423.6	78463	155442	268077	211041	221701	143775	123193	298710	289899	474315	452476	257543	247956	140169	332213	290061	226632	384433	353043	360343	373484	11	14	1.4528e-05	0.455919	-1.13315	4.83779
PGK1	Phosphoglycerate kinase 1	32	25	913196	822863	859952	527592	620881	1070550	545429	579464	562572	304170	291015	247721	266019	359049	336600	293849	215580	203134	283373	345289	266615	316938	261415	274404	296288	11	14	1.71126e-05	2.27756	1.18749	4.76668
PDK4	[Pyruvate dehydrogenase (acetyl-transferring)] kinase isozyme 4, mitochondrial	3	3	35829.4	27648.4	34657.1											5853.09	5907.74				5386.75	8922.43	8629.02					3	5	1.88626e-05	4.71362	2.23684	4.7244
WDR37	WD repeat-containing protein 37	2	2	18419.2	16824.6	14984.4	19567.1	19840.3	20406.9	19851.8	19948.9	22523.9		15736.7	9458.26					12140		13606.9	13480.9	13838		12230.5		7766.4	10	7	1.89888e-05	1.59563	0.674123	4.7215
RBMX	RNA-binding motif protein, X chromosome	5	1	54086.9	36925.5	37319.2	26617	23475.3	18331.6	51753.8	61552.8	54493.9	55000.5	48497.7	54452.5	63385.7	67668.6	58232.2	74235.3	74707.7	57022.9	103987	99700.1	85782.9	71684.7	77676	72225.2	80772.4	11	14	1.94549e-05	0.57195	-0.806038	4.71097
PA2G4	Proliferation-associated protein 2G4	7	7	25026	32129.6	22103.5	27703.8	25279.8	27822.9	43515.5	34733.4	39884.3	39575.9	35625.1	21719.8	20451.2	22839	22961.5	20932.5	21052.5	18660	19360.7	26060.2	22061.4	23743.5	22279.6	21671.3	21405.2	11	14	2.39199e-05	1.47373	0.559477	4.62124
SOD2	Superoxide dismutase [Mn], mitochondrial	11	11	248882	337074	520038	253488	272211	467424	420962	536454	454677	28126.5	77990.8	82071.7	92366.6	68504	89947.5	81966.4	56031.1	105179	47457.6	137814	94148.7	84992.6	109934	75871.1	94826.4	11	14	2.42935e-05	3.77023	1.91465	4.61451
PSMD10	26S proteasome non-ATPase regulatory subunit 10	2	2	14630.3	16709.2	19878.9	13457.5	13201		16654.1	14808.6	12118.2			7378.17	9886.97	12817.5	9939.07		12225		11965.4	9956.46	7561.07	10540.9	8462.79	8179.96	9623.74	8	12	2.84749e-05	1.53696	0.62008	4.54554
PRPS1	Ribose-phosphate pyrophosphokinase 1	6	2	69567.1	36336.9	54095.2	58856.5	61830.1	38696.8	45981	42510.7	35099.9	37936.5	48983.8	41275.4	39264.1	29224.7	36496.2	20018.5	37422.6	16617.3	26765.2	25703.2	19957.6	24268.3	30153.6	21197.8	19231.8	11	14	2.91194e-05	1.73998	0.799074	4.53582
GLRX	Glutaredoxin-1	1	1	32687.1	38770	50851.5	23682.4	15219	42250.1	34684.1	30124.8	23370	5664.42	17510	4832.66	7308.82	6544.81	6164.65		1906.56	14424.1		8304.5		5072.25	6049.88	4318.01	10222.4	11	11	3.15852e-05	4.18921	2.06668	4.50052
FABP3	Fatty acid-binding protein, heart	12	0	1644560	1462560	1789720	1340810	2018830	718381	826147	698754	618151	196819	376337	221407	282705	272733	234799	151477	230024	105818	140128	256293	136997	213935	265063	326352	283150	11	14	3.39653e-05	4.76774	2.2533	4.46896
FAHD2A	Fumarylacetoacetate hydrolase domain-containing protein 2A	8	2	68675.7	26006.3	56729.3	38252.3	43873.6	54953.6	61417.6	78078.3	65490.9	31942.4	31554.6	24882.8	18029.1	24565.7	15452.8	14388.2	15684.2		22344.9	20417.7	15804.7	27142.2	35245.7	31361.6	37409.1	11	13	3.74116e-05	2.17437	1.12059	4.42699
DHX15	Pre-mRNA-splicing factor ATP-dependent RNA helicase DHX15	9	9	18569.9	15987.7	15830.9	14379.6	12196.3	13971.3	20924.6	18207.8	20688.7	25377.6	21044.2	23902.5	23695.5	24324.1	21554.6	23457.3	20771.8	21563.5	30119.5	26968.1	23348.2	25612.9	25212.7	24875.8	25463.5	11	14	3.81621e-05	0.736218	-0.441795	4.41837
SELENBP1	Methanethiol oxidase	22	22	242521	223126	218402	79973.4	101729	95927.2	154360	190224	190565	143461	136157	67122.4	55873.9	80566.8	79648.7	103098	81396.8	120208	80549.1	73805.1	81941.2	58056.7	92320.9	88605	98547.6	11	14	4.45497e-05	1.94616	0.960629	4.35116
HSP90AB2P	Putative heat shock protein HSP 90-beta 2	1	1	27711.1	39609.9	51792.8	26565.4	41047.2		30106.8	20280.6	20593.8			10607.4	22403.2	16291	12756.8	16806.3	12470		14104.1	22215.7	14120.9	13795.7	15646.8	12233.2	9561.5	8	13	4.65109e-05	2.16968	1.11748	4.33245
NPEPPS	Puromycin-sensitive aminopeptidase	26	16	116862	80999.6	88567.5	68521.6	70965.3	87546.6	63578.6	60999	62319.2	48409.9	77541.5	64107.7	60854.9	55238	48797.9	31765.8	48048.3	46696.6	45841	44263.4	32066.8	49182.4	39790.4	47539	44091.8	11	14	4.66806e-05	1.59759	0.675898	4.33086
CAB39	Calcium-binding protein 39	9	8	145970	119156	134330	193777	192966	104415	125978	106209	106018	83680.1	117333	68309	72286.3	86184.1	82528	63192.3	76619.9		70134.9	104710	77162.1	86822.2	80043.8	74850	71355.4	11	13	4.68134e-05	1.66615	0.736515	4.32963
CAPZA2	F-actin-capping protein subunit alpha-2	4	3	237110	145478	159680	153003	120700	249888	190811	140080	156933	113538	80395.6	94287.3	112759	89249.2	62828	52654	84381.3	82768.6	92851.3	93259.2	76237.3	102331	92737.1	99408	93562.5	11	14	4.87106e-05	1.80933	0.855459	4.31238
NAMPT	Nicotinamide phosphoribosyltransferase	10	10	20684.4	22369.1	20778.9	34060.6	36183.2	26289.8	33342.6	30876.2	28370.6	13216.1	14959.1	11312.3	11285.2	12017	12387.3	11709.6	11996	11280	17091.1	19860.3	20383.3	16654.8	14648.2	13571	15330.9	11	14	5.10096e-05	1.79325	0.84258	4.29235
CARS1	Cysteine--tRNA ligase, cytoplasmic	5	5	28280.4	26833.1	22216.1	31838	36280.6	45858.1	37363.5	38165.1	39469.5	44351.9	34507.8	28679.2	28282.1	26144.8	23115.3	18508.9	25543.2	24546.8	18874.4	22773.1	17705.7	26713.9	23333.9	25651.8	26839.4	11	14	5.16056e-05	1.45587	0.541879	4.2873
WDR77	Methylosome protein 50	2	2	28277.4	16095.5	18734.6	14029.3	14017.5	24155.7	13669.4	12592.3	9821.2		15100.7	8133.55	8411.47	7301.37	8460.06	9697.31	8024.33	11235.5	8921.75	7687.44		9100.78	8457.02	8025.91	9169.4	10	13	5.30489e-05	1.92178	0.94244	4.27532
SPTA1	Spectrin alpha chain, erythrocytic 1	22	22	23756.1	24601.8	16532.7	13147.1	13628.2	17994.4	22078.7	20728.2	13231.2	8643.61		7039.91	6647.96	6215.31	8496.16	14581.6	7898.64	8905.05		8655.39	7752.04	9394.75	5426.69			10	11	5.32911e-05	2.10712	1.07527	4.27335
GPX4	Phospholipid hydroperoxide glutathione peroxidase	3	3	33339.6	39654.8	30221.9	44190.9	46066.3	75760.5	39233.6	29944.1	30894.4	27812.6	29523.7	25599	26697.7	28158.9	19513.8	16257	15541.4	15156.6	19183.2	18980.8	12492.5	22171	16660.4	16362.3	18752.6	11	14	5.42701e-05	1.9998	0.999854	4.26544
NIPSNAP3A	Protein NipSnap homolog 3A	3	3	19178.4	21677.3	30070.5	16298.4	21982.2	12699.5	24092.6	24253.5	17914	21029.6	13705.6	13709.5	12655.2	13620.5	9885.76		12301.2		14078.4	13966.5	10843.4	16331	9354.85	8726.77	9439.97	11	12	5.44175e-05	1.67801	0.74675	4.26426
PGAM2	Phosphoglycerate mutase 2	11	6	498388	483161	575186	234302	405398	669755	264060	230661	233843	89567.2	97844.2	120217	153956	115192	103045	56775.5	61444	107631	64734.8	95148.2	52785.5	67411.9	64540	68491.7	77402.1	11	14	5.58885e-05	3.98227	1.99359	4.25268
PPP5C	Serine/threonine-protein phosphatase 5	2	2	55979.7	42684.4	33538.4	35763.7	36123.9	25903.1	34005.9	34154.7	38635.2				19608.3	26581.1			22522.9			21896.1	16058.1	20003.3		16806.7	15874.2	9	8	6.14959e-05	1.87867	0.909715	4.21115
HSPD1	60 kDa heat shock protein, mitochondrial	32	32	267457	177017	324703	193125	195933	342747	161124	201164	179801	53330.3	77252.8	94781.5	102647	77494.3	76240.6	59169.2	73206.2	62609.2	83185.4	89862	86343.1	80197.6	89738.7	94783.2	90860.2	11	14	8.03589e-05	2.38259	1.25253	4.09497
PGAM1	Phosphoglycerate mutase 1	3	3	69007.2	34232	32604.4	60398.9	116167	162904	94634.6	84134.8	87510.2	42186.6	37433.1	29410.6	27861	23281.5	22244	17773.3	16402.2	43879.2	20932.8	19569.5	13676.7	23285.7	16829.2	22251.6	19231.8	11	14	8.57015e-05	3.30096	1.72289	4.06701
MTPN	Myotrophin	4	4	40023.7	27752.8	28487	27041.4	32996.7	57908	42055.3	39107.3	45973.5	25049.6	27122.4	24435	19161.6	19443.4	20941.2	17442.7	23733.8		25387.1	20834.8	15657.2	26188.6	15172	18102.4	26824.2	11	13	8.75969e-05	1.70152	0.766824	4.05751
MTHFD1	C-1-tetrahydrofolate synthase, cytoplasmic	20	20	42653.3	37187.5	42415.7	38843.7	47509.6	52576.9	37716.4	34271.1	37057.1	38351.4	34008.7	24714.5	28927.9	32843.9	29518.8	31224.9	27357	19549.2	32685.1	36863.6	30555.5	28629.9	33132.1	34997.4	36014.6	11	14	9.15635e-05	1.31915	0.399614	4.03828
HPRT1	Hypoxanthine-guanine phosphoribosyltransferase	5	5	67091	50947.3	51212.1	41014.4	53998	115102	54875.6	45367.9	47631.1	66703.1	125671	25597.1	30078.4	31401.8	29366.6	26327.9	26281.3	26194.1	25394.3	32039.6	24387.3	39214	27992.4	32107.7	33290.7	11	14	9.17718e-05	2.23562	1.16067	4.03729
PDCD4	Programmed cell death protein 4	2	2	22149.6	14380.5	13622.5	18411.2	13069.4		19101.8	23977.8	18437.5	35675	30961	37014.3	32459.7	35016.4	41362.5	43156.6	38269.7	15849.1	36116.2	39228.8	58689.5	48014.1	31952.2	35897.6	37662.1	10	14	0.000102462	0.553433	-0.853519	3.98944
SNX4	Sorting nexin-4	2	2	8335.27	6037.92	3433.2	13028	12611.5		9654.96	12064.3	8930.88	9780.17	10074.7	11837.3	12303.2	12933	14800.7	9858.43	15918.9	12125.7	15696.6	16211.9	17540.3	14286.9	15141.2	16058.9	15840.6	10	14	0.000108347	0.655841	-0.608582	3.96518
SSRP1	FACT complex subunit SSRP1	1	1	23451.1	16239	12613.1	10108.3	6246.91		15426.7	18950.4	17287.6	13385.8	17355.1	18163.3	19082.8	19928.4	19308.5	28437.3	25180		26103.6	26363.2	30969.6	26235	23890.6	22761.9	22178.5	10	13	0.00011109	0.636363	-0.652079	3.95432
RPL5	60S ribosomal protein L5	3	3	32630.1	30950.5	31540.4	12554.1	21554.2	23417.4	25988	22369.6	19984.1	30687	19383.8	14264	13849.4	17993.3	15238.5	17910	11716.3	12029.1	18462.5	17744.9	22372.3	16156.5	15469	14287	14937.3	11	14	0.000115214	1.55098	0.633179	3.9385
PKM	Pyruvate kinase PKM	43	42	2009530	1788510	1774630	1324610	1540560	2790420	726538	686034	682132	944004	1261050	704584	660447	716822	756769	722751	545406	682776	459698	600747	397800	508615	481368	474480	479718	11	14	0.000116911	2.41247	1.27051	3.93214
HNRNPA2B1	Heterogeneous nuclear ribonucleoproteins A2/B1	10	10	229481	186126	203774	183305	274642	220578	324299	325545	288510	337821	307741	219327	251535	353819	366293	387338	398998	506484	530978	478061	460050	401071	429825	449253	439006	11	14	0.000117328	0.646641	-0.628963	3.9306
HSPA4	Heat shock 70 kDa protein 4	21	20	63635.2	50772.4	49786	54460.2	65181.6	84514.5	59788.6	57333.3	62866.9	51054.7	58331.4	49958.5	49006.5	48501.3	40984.9	32107.4	42749.3	38238.2	41274.9	49967.7	37164.5	52385.8	46806.3	50435.3	49971.5	11	14	0.00011908	1.32968	0.411082	3.92416
RNH1	Ribonuclease inhibitor	11	11	194073	140701	140823	168668	150368	227192	182808	179674	172220	97672.4	97510	118356	86533.5	106611	98207	119682	104524	74187.5	105961	112598	124373	111250	127408	109335	103423	11	14	0.000127074	1.48388	0.569371	3.89594
SEC24C	Protein transport protein Sec24C	2	2	7079.82	6320.97	7090.2	9019.99	8489.06	9292.08	7474.87	7380.73	6510.93		9068.91	6484.83	7045.17	6834.13	5787.91		4960.05		5917.95	5893.25	4887.67	5681.78	5058.07	6665.15	5831.29	10	12	0.000128489	1.31283	0.392682	3.89113
SSR1	Translocon-associated protein subunit alpha	2	2	19747	20205.3	15100.8	16431.2	13548.1		27265.5	25680.8	25054.7	25132.1	26498.9	31467.7	21081.7	27031.4	25732.5	43112.7	37348.9	53585	47938.1	56362.5	47562.6	29000.8	39344.7	40049.1	37061.2	10	14	0.000136386	0.559981	-0.836549	3.86523
STIP1	Stress-induced-phosphoprotein 1	11	11	98662.7	84708.4	76733.4	89163.6	103202	155195	81427.7	71194.9	67472.9	69622.3	83662.1	70952.1	66073.3	64204.1	72110.1	43498.2	53887.7	63185.5	55211	48261.9	46995.4	51942.1	47727.1	56499.8	53616.7	11	14	0.000139078	1.57222	0.652804	3.85674
ARRB1	Beta-arrestin-1	1	1	7347.73	5757.85	6645.23	8356.35	5270.18		7021.68	8747.55	7371.79	18168.4	17466.8	19458	14592.4	14165.5	17030.1	14643.1	18962.4	23012	14844	18013.7	18311.1	18747.7	11712.9	13966.6	13071.7	10	14	0.000140849	0.559642	-0.837423	3.85125
PDCD6IP	Programmed cell death 6-interacting protein	22	22	47406.3	42726.9	45025.9	59095.6	69414.7	117750	55966.7	47915.3	53379.9	51916.6	50906.7	38162.6	37787.9	35666.2	31899.8	30723	32068.2	25231.6	29817.6	34551.2	31832.7	32366.5	31534.6	31698.2	31668.9	11	14	0.000144275	1.79438	0.843488	3.84081
RTRAF	RNA transcription, translation and transport factor protein	8	8	23218.3	19536.1	20425.8	21985.3	20729.6	21492.4	19069.9	19405.1	19314.4	16557.9	13383.2	15035.6	13723	14205.7	13139.3	14040.6	15958.4	11691.1	19736.3	18830.4	15866.4	12836.6	15755.1	15548.4	15435.7	11	14	0.000144928	1.29265	0.370331	3.83885
PPP1CC	Serine/threonine-protein phosphatase PP1-gamma catalytic subunit	1	1	14781.5	10872.6	12061.9	19560.2	22562.4	39161.4	26933.9	19893.7	23935.2	23261.8	12935.3	9602.72	13751.2	10672	11969.6		7303.29		10856.1	4969.14	8029.63	9195.06	6685.72	5863.89	10167.9	11	12	0.000150196	2.26011	1.17639	3.82334
GAB1	GRB2-associated-binding protein 1	2	2				3330.8	6471.45	3298.12	5511.68	5920.4	6719.19	4380.59	4935.41	10693.3	10451.7	10835.9	8043.44		9085.93	17520.6	12947.7	6317.77	5754.86	10284.9	9626.89	11433.7	12099.2	8	13	0.000150611	0.487968	-1.03514	3.82214
HPX	Hemopexin	10	10	147949	204743	168848	35992.3	22043.5	50213.7	160683	145379	114089	357261	301246	404767	357305	493695	348459	490224	311210	533583	330711	183438	158533	241581	369141	300683	453126	11	14	0.000153836	0.436935	-1.19451	3.81294
RGN	Regucalcin	4	4	20625.5	15638.5	10208.4	13112.8	12929.3	18945.6	13132.3	20708.1	15013.3	9011.1	13888.3	5466.89	2649.76	4978.39	4435.44								7530.27	7071.33	12165.7	11	7	0.000162735	2.34465	1.22937	3.78852
ESD	S-formylglutathione hydrolase	7	7	158991	207936	142858	184200	269993	175634	200952	182776	177260	28816.9	56009.4	49304.9	71591.2	99280.4	83928.7	86274.2	75749.3		55447.8	100790	53773	74763.4	87783.8	69523.2	61740.3	11	13	0.000168739	2.17542	1.12129	3.77278
DNAJB4	DnaJ homolog subfamily B member 4	9	9	58143.5	56386.7	62229	49667.4	52531.3	70682	30332.8	25255.5	23305.8	26866.1	30026	22100.9	20844.4	20559.7	23381.5	13534.7	24999		22031.1	27260	19101.2	25189.6	24893.8	22549.4	22386.6	11	13	0.00017478	1.98623	0.99003	3.75751
HSPA5	Endoplasmic reticulum chaperone BiP	23	23	272958	250501	282804	149463	145772	366654	266060	257519	262623	127994	163503	108217	104013	110933	107239	136668	91465.2	186147	129457	192020	169999	108137	150909	139456	132484	11	14	0.00017509	1.73536	0.795238	3.75674
DDX42	ATP-dependent RNA helicase DDX42	1	1	6697.22	4335.94		4494.61	3695.74	4706.85	5930.42	6226.48	5327.52		9045.66	4861.92	6518.96	12209.2	11820.2		7651.92	9149.95	13628.6	15534.8	13840.1	16176.2	11395.3	11595.2	11254	9	13	0.000175578	0.500475	-0.998631	3.75553
KYAT3	Kynurenine--oxoglutarate transaminase 3	3	3	10245.1	9342.5	7928.94	14610.9	16485.6	14497.9	20440.8	18605.8	15125.1	14659.4	26580.9	23074.1	26569.1	35856.9	30774	17076.1	18615.1		22196.3	27957	17295.8	27832.8	25815.3	34934.6	29182.2	11	13	0.000182878	0.590675	-0.759563	3.73784
COMMD4	COMM domain-containing protein 4	1	1	4884.15	3941.08	5186.39	5953.71	8156.28	4695.71	7003.12	7673.86	7169.13		7140.65	6306.49	11223.2	7791.14	13027.4	12098.6	9655.91		10998.9	8851.23	9884.98	7138.19	9247.34	8096.03	9392.75	10	13	0.000183444	0.649454	-0.622702	3.7365
PSMC1	26S proteasome regulatory subunit 4	6	6	45127.9	31386.8	32404.3	26534	28327.8	35352.7	38432.2	37373.5	33866.4	32810.2	34345.9	38048.1	35489.6	39500.8	37268.2	46187.1	39544.8	41942.9	42421.8	45838.9	50429.3	42116	44060.8	43673.5	49897.7	11	14	0.00020017	0.802282	-0.317818	3.6986
RAB14	Ras-related protein Rab-14	8	7	57545.4	42881.2	42491.2	57573	60559.2	86006.2	68870.5	70617.4	64670.1	57170.3	41718.3	41596.1	39791.6	42358.2	39995.8	41894.8	36696.2	24655.4	47387.9	40384.1	40243	45743.6	42151.1	48459.3	48428.7	11	14	0.000213021	1.42708	0.513071	3.67158
H2AC21	Histone H2A type 2-B	1	1	15245.5	43428.9	9304.46	40846.8	28157.1	64250.3	57519.9	58088.7	54393.5	106735	70704.9	86019.4	105671	100007	115498	74662.9	80289.8	169999	33243.3	112861	102922	136126	110438	118447	87218.2	11	14	0.000216376	0.487172	-1.0375	3.66479
ANP32A	Acidic leucine-rich nuclear phosphoprotein 32 family member A	2	0	44371.2	41362.1	61921.7	34237.4	34596.3	92302.1	63986.3	57219.5	63926.8	28085	38470.7	23730.6	27142.1	33328.7	28262		18438.1	34828.7	22250.1	37694.4	33329.3	25086.1	18662.9	17963.8	19324.2	11	13	0.000219586	1.94795	0.96196	3.6584
AAMDC	Mth938 domain-containing protein	3	3	10438.5	16278.7	15448.4	7786.92	12196.1	24840.7	17216.1	13168.8	11276.2			7416.64	7939.43	8667.28	6987.6	8648.95	6658.53	7256.34		9325.66	7971.38	8609.54	6927.29	8918.26	9018.95	9	13	0.000221071	1.78089	0.832598	3.65547
CTNND1	Catenin delta-1	5	5	24752.8	22860.3	22651.1	29878.2	23749.5	16995	67127.3	66490.4	67769.1	44546.9	44147.5	61423.4	74174.9	92799.8	82982.7	71673.4	67261.2	25738.2	89627.8	71544.7	60848.9	74914.8	74097.9	66269.5	73081.2	11	14	0.00022124	0.556046	-0.846725	3.65514
COPS3	COP9 signalosome complex subunit 3	5	5	17677.2	11928.6	12454.5	10379.6	13538	19559.8	14386.4	13437.7	12975.7			9982.75	9739.68	11997.8	8969.28	8050	7653.25		10907.2	7803.68	9232.6	10879.8	10667.5	10696.2	11825.4	9	13	0.000225622	1.42119	0.507095	3.64662
NARS1	Asparagine--tRNA ligase, cytoplasmic	11	11	40554.2	40359.1	38473.5	45545.8	54131.9	41720.9	39335.2	40639.5	37431.1	35061.9	26224.4	27926.1	31670.3	36190.6	32459	26121.2	24030.9		27650.5	33721.7	29722.8	34040.4	30538.9	31811.6	31469.6	11	13	0.000228436	1.3071	0.386374	3.64124
GPI	Glucose-6-phosphate isomerase	18	17	583628	394140	380679	327401	427187	308968	262116	235864	224976	43238	135857	164524	181748	139871	156284	86409.6	140197	175534	117513	124942	80735.9	111615	108223	91839.1	83697.5	11	14	0.000234003	2.39949	1.26273	3.63078
COMMD3	COMM domain-containing protein 3	2	2	10565.6	6006.21	5969.15	6935.71	5663.72	4584.75	13212	14316.2	10044.9	6017.27	10281.5	10693.9	5696.21	18042.2	16399.8		14817.9		19107	13091.9	16628.7	14895.4	19206.9	16716.9	16682.7	11	12	0.000237203	0.561084	-0.833711	3.62488
NLN	Neurolysin, mitochondrial	7	7	20523.5	12747	15546.1	16988.1	16777.1	10442	16629	23876.2	20540.7	4561.64	7626.95	7134.36	8915.86	8847.47	6594.25	6687	8212.47		7398.29	7647.3	7497.19	11745.7	7846.59	5825.26	7238.18	11	13	0.00024091	1.93412	0.951677	3.61815
LAP3	Cytosol aminopeptidase	18	18	70706.6	64777.9	64909.4	92611.3	99755.4	140751	138390	174531	163226	72590.2	70992.9	41924.5	46055.3	64936.5	55980.7	75387.5	40368.6	41222.4	40126.1	68456.4	60371.7	53197.3	59318	57038	62101.2	11	14	0.000256112	1.91493	0.93729	3.59157
NPEPL1	Probable aminopeptidase NPEPL1	3	3	24039.6	19585.3	19903.7	16082.4	17903.4	10790.9	19085.8	18730.2	18430.5	25494.6	30083.8	16523.4	20410.1	14548.9	12990.2	11603.4	11161.7		11563.9	10141.5	6127.67	4987.72	9899.33	12612	12857.6	11	13	0.000258404	1.6738	0.743124	3.5877
LDHB	L-lactate dehydrogenase B chain	26	25	559466	509114	604764	583986	686752	897486	303312	273317	266399	169873	236054	168793	187638	223724	183673	212646	157266	255775	184030	235589	176333	221369	209642	185613	190379	11	14	0.000270032	2.32011	1.2142	3.56858
RAN	GTP-binding nuclear protein Ran	7	7	50158	69264.8	47680.4	48435.6	73545.9	73170.6	51453.7	42428.2	38392.2	18413.1	18584.1	24341.1	31163.4	24548.1	25864	31604.9	20292.1	22157.1	25669.7	33597.5	20781	31582.2	23528.8	23944.5	23613.2	11	14	0.00027064	1.86521	0.899338	3.56761
WASHC4	WASH complex subunit 4	2	2			7581.23	14591.3	9693.98	8971.96	11355.9	9750.6	10024.2	16146.8	14609.9	14211.9	14502	16295	15683.2		15529.2		15722.9	16186.2	15976.9	15298.7	13701.1	15922.3	15871	9	12	0.000272101	0.740765	-0.432911	3.56527
PSMB1	Proteasome subunit beta type-1	4	4	43090.8	28742.2	24255.4	13196.7	18141.8	17133.4	39129.2	31792.7	39591.3	17665.5	15432.2	15260	11422.3	16135.7	12586.4	13251.3	11239.7	10909.2	13088.2	12414.5	10823.2	14943.2	16294.6	16340.2	15052.9	11	14	0.000277734	1.93276	0.950663	3.55637
ALDH2	Aldehyde dehydrogenase, mitochondrial	19	19	204069	282220	244866	238789	253088	202529	306733	460006	377820	51916.5	65429.6	42602.4	48938.4	55432	66974.4	75837.9	73050.2	110698	96336.2	84709.6	102816	72762.7	181946	160137	175470	11	14	0.000279109	2.53794	1.34366	3.55423
NSFL1C	NSFL1 cofactor p47	9	9	49503	24824.3	26761.7	23915.4	32648.4	54680.2	38032.4	30155.4	34318.2	26681	34769.8	25524.9	22789.5	22810.8	20616.1	15558.9	17450	39428.6	17514.2	17933	14867.3	18766.4	13000.3	16796	18199.7	11	14	0.000282399	1.70277	0.767885	3.54914
HTRA2	Serine protease HTRA2, mitochondrial	4	3	20680.8	12004.8	13537.2	9280.46	12761.3	9544.32	10543.8	9416.35	10222.7	13014.9	9033.51	8570.77	7910.17	8296.74	6454.91	9395.42	9783.31	6631.27	9067.53	6827.08	7294.35	6886.19	7347.58	6550.69	7823.5	11	14	0.000309028	1.52064	0.604678	3.51
U2AF2	Splicing factor U2AF 65 kDa subunit	1	1	25578.8	30131.5	25083.9	30070.4	15481.1	7357.08	28498.4	34807.7	37836.3	22543.5	24672.8	38144.6	36358.8	32371.6	24811.1	54028.2	43502.1	27267.3	51349.7	42509.1	47920.8	37520.9	49863.3	42496.3	37007.6	11	14	0.000320635	0.635206	-0.654704	3.49399
PODNL1	Podocan-like protein 1	3	3	33094.9	26392	21298.4				24107.2	25000.9	21458.4	35922.1	16414.3	11639.8	8384.07	19838.1	18144.9	12470.2	12896.2		19158.9	20215.3	11822.5	16724.6	17220.8	17771	18881.4	8	13	0.000331937	1.61328	0.689998	3.47894
CYB5B	Cytochrome b5 type B	3	3	85996.9	45958.6	72526.5	28176.1	30602.7	53823.3	23469.3	22396.3	22458.9	23762.8	14238.7	11365.1	6829.25	9292.03	8400.91	9677.88	8633.34		16913.6	9105.61	8649.45	12180.8	13702.4	14169.5	13587.1	11	13	0.000335557	3.51136	1.81203	3.47423
BIN3	Bridging integrator 3	1	1	7833.52			9166.09	9209.33		10071.6	11222.3	12194.7			17027.5	13628.1	19492.3	12636.8		16139.4		17070.4		9660.6	18629.9	16041.3	15601.8	16505.6	6	11	0.000343348	0.634711	-0.655829	3.46427
CCT8	T-complex protein 1 subunit theta	19	19	105429	95491.5	90675.9	99100.2	111716	137235	76446.5	71055.2	71325.6	55783.1	86796.6	69108.9	78718.8	56642	58061.1	63449.3	57276.9	41796.8	63534.2	73298.3	70992.1	59838.9	63114.4	62239.3	68638.3	11	14	0.000344819	1.43685	0.522911	3.46241
ABHD12	Lysophosphatidylserine lipase ABHD12	1	1				7113.64	6723.57		9402.07	8065.65	8380.61			9467.66		10953.9			11570.1		12783.4		9116.08	12070.7	12882.2	11464.8	11702.1	5	9	0.000346935	0.700258	-0.514042	3.45975
RPS19	40S ribosomal protein S19	6	6	73306.1	69461.3	74125.4	32559.6	49174.6	114634	62726.1	60866.3	59082.4	70441.9	52331.4	28286.6	26225.4	34887.9	38580.1	50720.1	32611.3	57961.2	36560.9	58440.2	48939.9	28411.8	40555	27904.3	31621.5	11	14	0.000370831	1.68859	0.755821	3.43082
ACP1	Low molecular weight phosphotyrosine protein phosphatase	3	3	112228	58629.8	68976.6	33701	32628.5	70517.4	44124.9	54558.8	46793.8	61096.7	52326.2	12279.9	14377.2	19093.6	22121.3	54181.3	26765.8	32164.5	26685.7	48371	39259.8	37929.5	24043.6	23866.3	25936	11	14	0.000375632	1.98716	0.990704	3.42524
UBE4A	Ubiquitin conjugation factor E4 A	4	4	13451.8	11419.5	11962.8	16606.4	17287.9		16490.4	14368.5	15273.3	14413.6	14508.5	17304.8	13795	21829.7	17133.9		20430.7		26024.9	15476.3	19886.6	19515.4	22465.5	20571	21588.4	10	12	0.000384705	0.741198	-0.432069	3.41487
COPB2	Coatomer subunit beta'	3	3	24725.1	20409.7	15349.1	16351.3	12481.2	13155	24755.6	31451.5	24410	23308	23866.7	27050.5	22883.3	23458.2	23786.3	50275.2	27667.5		60443.7	53344.8	49848.6	41926.5	38771.5	35865.9	41883.9	11	13	0.000420697	0.547317	-0.869551	3.37603
SEC22B	Vesicle-trafficking protein SEC22b	5	5	41537.9	32116.4	27666.7	54257.9	49175.6	36209.8	41814.9	45629.6	49765.6	33236.4	30370.9	23161.1	22832.8	26684.1	22306	36345.8	30665.2		34836.1	30450.9	32155.7	26376.4	30546.4	27534.2	27575.7	11	13	0.000421065	1.40551	0.491095	3.37565
MAT2A	S-adenosylmethionine synthase isoform type-2	3	2	18401.4	18882	14265.3	28565.7	32205.9	35312.9	29561.4	22480.9	26992.7	34476.6	29879.5	15699.4	16496.3	15796.9	16224.4	11760.2	15983.6	14939.9	24124.5	21378.2	23515.4	16988.7	17976.9	18323.5	19186.6	11	14	0.000429822	1.49115	0.57643	3.36671
MSRA	Mitochondrial peptide methionine sulfoxide reductase	3	3	7598.11	5472.22		15415.5	13846.4	18244.8	22994.7	19964.8	20934.2	19042.7	15259.6	7930.69	7310.85	6932.01	7885.48		7767.73		12440		7400.4	5921.48	9204.71	9754.01	8204.67	10	11	0.0004299	1.92448	0.944468	3.36663
CA1	Carbonic anhydrase 1	16	0	902540	814513	712707	487662	780328	217692	1711630	1358630	735303	175227	143028	173892	170116	203647	251561	288752	276525	195269	308088	180804	176079	150304	124088	93002.9	111916	11	14	0.000432041	3.78388	1.91987	3.36447
CPPED1	Serine/threonine-protein phosphatase CPPED1	3	3	7678.58	11408.9	9176.06	18715.5	25964.4	25614	27121.9	21595.4	20382.7	26895.8	23993.6	10806.8	14478.1	12645.8	9191.34		14953.3	9613.03	9569.83	10458	6236.53	10694.6	11170.2	12008.2	12473.7	11	13	0.000444185	1.78991	0.839885	3.35244
EEA1	Early endosome antigen 1	12	12	30844.3	23373.7	22739.1	31728.7	33889.2	60596.8	39283.8	34911.2	36236.3	35609.2	40059.3	33767	25648.9	23740.5	24103.8	23361	22979.7	20751	24359.3	22230.7	15372.4	21066.3	22374.2	22575.4	26194	11	14	0.000473414	1.50807	0.592701	3.32476
SUPT16H	FACT complex subunit SPT16	1	1	10199.9	13131	10871.9	6185.61	4650.52		15051.5	9955.65	12188.4	16961.7			11768.5	16316.7	14603.6	22175.5	15676.7		21079.5	22550.2	23924.3	15718.5	18613.7	16231.3	18044.3	9	12	0.000475625	0.610336	-0.712324	3.32273
VPS29	Vacuolar protein sorting-associated protein 29	2	2		6129.31	7206.81	7769.14	10343	6539.64	11040.8	9499.91	7997.02		5701.24	4371.8	6165.2	7000.86	5851.59	5316.97	4404.01		4934.95	6385.84		4941.32	5605.53	4359.94	2034.72	9	12	0.000481463	1.56914	0.649975	3.31744
RIC8A	Synembryn-A	5	4	4481.28	5270.15	4890.84	8403.32	7138.02		7744.35	5271.98	5742.78	7804.07	7064.23	5485.39	8697.6	9643.61	8897.42	9988.29	8741.88	9040.85	9885.25	11125.6	11314.7	7801.54	10107.7	6844.79	7792.29	10	14	0.000494316	0.712592	-0.488852	3.306
LARP1	La-related protein 1	3	3				23961.2	23977.3	27889.3	12324.3	7906.7	10979		6356.9	4208.05	3909.42	3060.67	3628.59		4480.44			5083.71	3140.26		3086.26	3599.71	5637.99	7	10	0.000498601	4.06658	2.02381	3.30225
PFN2	Profilin-2	6	6	48279.4	34385.3	44889.6	51755.5	91466.1	53818.3	46474.3	34697.4	32418.8	28853.6	52385.6	24329.8	39429.5	33188.6	28513.1	25134.8	26105	22323.7	22871.8	33218.9	22940.4	35238.4	23703.2	24576.8	25682.1	11	14	0.000504345	1.7071	0.771548	3.29727
GPD1	Glycerol-3-phosphate dehydrogenase [NAD(+)], cytoplasmic	12	12	105705	191906	126249	141364	176784	207757	46452.7	57792.3	43914.1	11807.3	20189.8	6294.28	7071.98	8015.62		37408.9	15860	66088	14445.4	20637.1	16405.3	17266.9	21400.8	18818.4	19207.8	11	13	0.000507851	4.96564	2.31198	3.29426
KIF5C	Kinesin heavy chain isoform 5C	13	11				38890.5	37996.9	52972.8	20443.1	13431.4	14800.5	19147.4	28890.7	11315.6	15111.5	11392.7	8910.74		13632.8		14136.8	6297.4	4371.46	13976.6	9164.79	11352.2	10504.6	8	12	0.000513673	2.61095	1.38457	3.28931
EPRS1	Bifunctional glutamate/proline--tRNA ligase	10	10	15276.9	12581.9	16337	9305.11	11667.4	17780.5	13932.2	14233.3	15498.9	10126.2	13576.4	11084.1	15469.7	9579.09	9774.31	11504.2	8767.66	11035.6	9466.12	9679.79	6492.97	7895.25	9453.77	9005.63	9776.28	11	14	0.000518371	1.37649	0.460996	3.28536
SYNE3	Nesprin-3	3	3	10257.7	6787.46	5961.36	2620.83	1685.53		7821.05	9172.27	7612.97	8063.34	4897.17	7600.63	7004.12	10142.9	9097.73	8460.88	13326.6		15022.4	14527.2	11375.4	12088.8	14410.3	10072	11866.8	10	13	0.000524365	0.581697	-0.78166	3.28037
UAP1L1	UDP-N-acetylhexosamine pyrophosphorylase-like protein 1	1	0	8566.06	14992.4	10714	6025.88	7323.77		8694.36	11603.1	9139.73		7472.46	4665.4	5359.74	5651.9	9135.48	4309.88	6359.94		6790.15	6507.26	6585.97	5770.27	5514.07	3846.15	4994.22	9	13	0.000524481	1.61744	0.693714	3.28027
CAP2	Adenylyl cyclase-associated protein 2	7	7	35287.5	31360.7	33972.4	23728.3	25194.8	31441.6	13377.9	9851.15	10961.4	9229.17	10883.5	9342.57	9930.29	8243.08	6377.35	8422.49	9722.6		9320.23	9119.15		8531.64	8881.31	8033.77	9577.35	11	12	0.000531021	2.43293	1.28269	3.27489
VAPA	Vesicle-associated membrane protein-associated protein A	5	4	62956.1	55084.9	63416.3	49220.3	73186.7	125115	63470.8	63998.4	55113.8	51342.9	52892.5	33235.9	47051.9	42504.8	44448.2	30140.7	36321.9	25992.9	48171.7	45677.2	39266.7	43121	43717.6	43607.8	50191.7	11	14	0.000549831	1.58866	0.667808	3.25977
ARL2	ADP-ribosylation factor-like protein 2	3	3	16537.9	14838.3	21777.4	18072.4	19966.8	15043.4	15831.2	12004	13685.2	19123.2	22293	14749.6	15197.1	14236.7	14098.5		14595.2		10167.9	9678.31	9512.09	11945.8	13442.3	10595.4	11896.6	11	12	0.000563361	1.37474	0.459163	3.24921
TMED4	Transmembrane emp24 domain-containing protein 4	1	1	8761.79	8441.63	7779.83	9062.92	9955.48	17147.3	7504.02	5689.65	5778.48				2011.1	3788.97	2905.62	4411.78						1836.93	2857.34	3180.14		9	7	0.000564834	2.9686	1.56978	3.24808
TMEM205	Transmembrane protein 205	2	2	24182.6	20754	35438	15439.6	12301.7		13624.4	15047.6	12446.5		6413.98	7554.82	6159.24	9069.95	10239.6		8222.15	6539.82	5849.02	6758.7	5817.88	6559.92	8767.03	7484.17	9407.19	9	13	0.000577673	2.28413	1.19164	3.23832
KPNB1	Importin subunit beta-1	16	16	81149.9	57743.7	66327.5	63117.8	62554.5	66430.3	103362	87502.3	89665	76972.2	66647.6	70641.8	73671.9	66249.9	54210.9	44203.9	53084.1	53021.1	51426.6	56130	43614.2	53787.6	53026.1	60858.5	53320.7	11	14	0.000585846	1.32806	0.409319	3.23222
HEXB	Beta-hexosaminidase subunit beta	1	1	14722.9	21101.7	15081	5343.2	6014.28	22957.8	24726.4	20283	22448.7	4798.82	7151.8	2515.24		3496.48	3182.65	10356.6	4531.45		4948.84	8573.06	10541.8	3696.05	3034.36	3469.76	3526.6	11	12	0.000596659	2.90266	1.53738	3.22427
MDH1	Malate dehydrogenase, cytoplasmic	17	17	353605	370480	458733	342059	510033	892962	245300	218313	185856	169788	227959	132281	137922	178299	168278	90527.9	83344	210913	89319.4	151202	98157.1	172063	116382	146277	139666	11	14	0.000601788	2.64239	1.40184	3.22056
HBA1	Hemoglobin subunit alpha	17	0	20596500	27509800	19535500	27258000	29949300	17589400	51195700	36738100	28096900	6176780	10691700	12069500	10787500	15061500	16491900	16795400	11823700	8880550	10574200	10287400	9884750	9557650	12000300	8579660	9505130	11	14	0.000613797	2.15916	1.11047	3.21198
C2	Complement C2	3	3	14770.4	15186.9	19015.2	5376.88			9050.98	10259.8	9497.33	12369	11982.8	18949.2	21049.8	30488.2	29788.9	50938.1	18973.7	17557.1	24189.6	24798.5	17406.7	20420.2	20456.8	23083.5	23238.1	9	14	0.000617332	0.489944	-1.02931	3.20948
CALU	Calumenin	8	8	53997.8	54387.2	79787	23116.2	27871.9	52705.8	48363	46216.1	42208.1	17684.4	38428.4	25339.6	29401.2	23433.6	27968.4	21655.3	22320.9	30373.5	21152.5	30729.5	29807.8	20439.5	21771.3	23021.9	26307.1	11	14	0.000622515	1.74424	0.802595	3.20585
ANK1	Ankyrin-1	23	22	33357.2	36644.9	21479.2	20973.9	18788.5	29113.6	30722.2	30467.3	20341.6	9721.89	8244.55	12137.6	9655.14	10512.7	14497.6	28030.1	12430.9	13264.2	11814.2	11181.4	11303.4	11049.8	10169.3	7293.51	6805.97	11	14	0.000635654	1.94377	0.958858	3.19678
PPP2R1A	Serine/threonine-protein phosphatase 2A 65 kDa regulatory subunit A alpha isoform	20	14	53865.3	53352.6	63573.7	86330.1	91860.9	136679	61993.1	51617.9	54453.5	35929.5	46702.7	39782.6	45718.3	40508.2	33989.2	31702.7	35969.8	29671.3	32930.6	36463.5	29024.3	45372.3	37185.3	37985.7	36554.4	11	14	0.000640579	1.82737	0.869771	3.19343
ISOC2	Isochorismatase domain-containing protein 2	1	1	22118.3	24847.4	33899.1	10884.2	10820.9		19554.3	20149.1	16794.6			9737	10076.2	13217.3	13656.3		8488.46		12676.4	11897	10430.1	9521.39	9014.43	9689.18	9782.1	8	12	0.000648128	1.86137	0.896368	3.18834
ACAT1	Acetyl-CoA acetyltransferase, mitochondrial	15	15	759462	707720	755114	138981	152827	216569	1263460	971154	513590	68024.7	90805.4	74024.2	97238.3	55845.6	66605.9	46626.7	70744.8	67826	87396.1	74085.1	51414.4	61874	158144	118452	145031	11	14	0.000658711	6.10501	2.60999	3.18131
SNAPIN	SNARE-associated protein Snapin	1	1	19620.5	16697	10873.5	19397.8	15741.3	47360.8	17941.4	15501.2	14874.5		9332.88	5788	5442.08	8009.35	6951.9		4895.53		5656.61	7407.59	6036.89	8651.42	5772.7	7107	5248.67	10	12	0.00067378	2.92082	1.54637	3.17148
MAP2K2	Dual specificity mitogen-activated protein kinase kinase 2	7	4			9521.77	16935.5	22023.8	14989.7	14288.8	10687	10558.2	8013.27	12052.7	5960.74	8630.7	7545.6	7203.3	8220.11	9392.75	10201.7	8068.09	10388.1	6625.23	11063.6	7732.67	6569.89	7448.65	9	14	0.000677232	1.6099	0.686974	3.16926
PRCP	Lysosomal Pro-X carboxypeptidase	1	1	8124.95	6392.32	8305.09	6491.17	5642.84	5017.16	6120.38	5706.03	5196.44	7151.51	6613.58		3477.83	3475.32			5710.61		5226.17	6323.64	5742.41	3506.42	3747.23	3816.14	3943.25	11	10	0.000719276	1.43051	0.516529	3.1431
SF3A1	Splicing factor 3A subunit 1	3	3	13170.8	16426.3	10293.8	12078.4	13399.2	11302.1	20704	21885.7	15627.9	17985.4	20032.4	17301.4	18869.9	22434.2	17863.2	30162.1	18779.3	34816.6	23523.7	28484.1	21796.1	28263.4	20046.2	21561.8	20806.8	11	14	0.000723032	0.677722	-0.561235	3.14084
RPLP1	60S acidic ribosomal protein P1	1	1	80329.8	90096.1	88977.2	49410.1	41414.9	82299.5	87162.4	91317.3	81501.1	29798.2	21451.3	37586.3	31108.3	28471.9	24141.7	36334.9	34373.4	75624.9	39488	41665	43423.2	21782.1	29992	31771.3	32819.1	11	14	0.000758739	1.86125	0.896276	3.11991
ALDH4A1	Delta-1-pyrroline-5-carboxylate dehydrogenase, mitochondrial	12	12	161111	115793	157279	76223.3	62277.5	128527	168201	251170	210933	59147.3	62987.1	70505.9	46904.3	42423.6	41741.8	28096.5	47703.5	70765.7	39469.9	48719.2	29205.4	49487.2	100240	95379.3	111248	11	14	0.000762748	2.25103	1.17058	3.11762
PTPRE	Receptor-type tyrosine-protein phosphatase epsilon	1	1				9533.96	9070.1		15686	12377.8	11193.4	12412.7	15825.9	22227.6	29651.5	28389	20010.7		21992.8		19825.3	14414.9	12392.5	19664	17396	21132.5	19776.9	7	12	0.000780491	0.597876	-0.742083	3.10763
AHCY	Adenosylhomocysteinase	14	14	72026.8	81570	78484	80479.9	109535	151968	161732	148668	129196	73502.5	98196.6	87234.3	83707.1	68922.3	77404.8	52766.8	66543	58025.9	64008.1	67862.5	56774.9	59069.3	76359.1	84968.6	78654.7	11	14	0.000812872	1.53582	0.619009	3.08998
CLYBL	Citramalyl-CoA lyase, mitochondrial	2	2			5546.4	4634.5	4673.97		5033.3	4441.81	5525.77			2463.83		2346.7	1703.39										3992.36	6	4	0.000840701	1.89447	0.921794	3.07536
CCDC6	Coiled-coil domain-containing protein 6	7	7				19132.4	18640.7	39361.5	17803.9	16276.8	14676.6	16928.7	15453.9	11694.7	12448.9	11546	9176.99		13450.5		11335.4	7936.58	6752.5	9773.44	9572.01	10089.8	9186.04	8	12	0.000867759	1.93076	0.949169	3.0616
CA2	Carbonic anhydrase 2	12	0	189177	244313	226508	409329	796405	217472	471687	345559	277296	80144.2	46502.6	56637.6	51160.9	84043.9	82995.8	116488	94748.7	43952.4	112174	92821.2	68860.4	78382.3	111314	102536	129827	11	14	0.000874697	3.4305	1.77842	3.05814
XPNPEP1	Xaa-Pro aminopeptidase 1	4	4	21039.1	18625.7	16272.4	9790.78	11792.4	7826.47	24203.1	28727.6	29958	16288.4	15206.3	14104.7	12595.2	9881.91			8234.86		7697.35	7318.5	6780.49	9129.96	7318.72	9422.22	8697.59	11	11	0.000896196	1.97398	0.981107	3.0476
C1S	Complement C1s subcomponent	3	3	31778.4	26085.3	23075.6	6131.23	4662.13	8077.42	15571.7	14649.7	15064.4	26812.5	14418.2	26992.1	15965	34332.9	29621.3	67738.8	31602.6	27949.2	44118	108905	95911	70337.2	48495.4	41891.9	49963.2	11	14	0.000898843	0.341791	-1.54881	3.04632
HDLBP	Vigilin	5	5	8235.76	8031.2	6390.23	10858.8	12313.5	18019.8	12575.9	8137.85	10857.8	7235.05	8332.97	6998.61	7551.44	7045.13	7517.2	5394.99	6890.41	5872.38	7561.85	6098.62	6864.91	6259.15	6617.71	4513.57	6689.79	11	14	0.000901948	1.5375	0.620582	3.04482
GLUD1	Glutamate dehydrogenase 1, mitochondrial	22	2	186217	129577	117334	405861	433459	455575	374266	416720	260731	98070.9	96310.4	86983.2	76244.5	88107.1	76773	87418.6	93263.6	88589	125161	123656	110055	115196	195847	163916	162579	11	14	0.000909582	2.375	1.24793	3.04116
AKR1A1	Aldo-keto reductase family 1 member A1	10	10	377891	312698	315968	313845	405758	332595	564153	498303	497649	310986	392633	352421	429249	342416	328776	197271	224216	241659	233376	216242	150844	208423	255231	278787	293076	11	14	0.00091162	1.46625	0.552127	3.04019
CAPZA1	F-actin-capping protein subunit alpha-1	4	4	25606.5	31684.9	33289.5	25395.1	38902.3	40578.1	47573	39963.5	44338.7	9226.54	14414.4	9513.81	14755.7	19277.4	13208.7	17710.9	12988		17996.3	25669.6	30066.7	13765.7	18961.4	14186.9	19598.1	11	13	0.000940798	1.82164	0.865237	3.0265
FARSA	Phenylalanine--tRNA ligase alpha subunit	3	3	24670.9	25297.5	23048.3	16310.3	22738.9	22481.3	15115.5	15559.5	16067.3	9504.01	12207.3	12967.3	10817.3	16268.3	14274.6	13111.5	13032.1	10628.8	11198.6	15041.2	10911.9	13054.4	13583.2	12279.9	9418.27	11	14	0.000941615	1.4631	0.549027	3.02613
C1QBP	Complement component 1 Q subcomponent-binding protein, mitochondrial	4	4	189575	160336	230561	122350	85229.2	190630	82508	86452.8	93108.6	53166.3	77803.5	72385	85078.9	60167.1	51232	56494.5	54191.1	81649.3	66035.3	76921.5	69946.8	55554.4	67162.2	49295.3	55439	11	14	0.000947964	1.93647	0.953426	3.02321
CYBRD1	Cytochrome b reductase 1	3	3	35933.3	34297.7	21622.2	23665.3	33668.5	36720.3	35546	49320	43608.7	33604.6	34954.1	23804.1	15727	13092.3	11693.2	13454.9	19849.1	53755.8		22220.5	22333.4	16728.3	15406.2	15412.6	14684.7	11	13	0.000953526	1.75303	0.809852	3.02067
NANS	Sialic acid synthase	1	1				7103.84	13951.5	11635.4	7591.58	6443.3	7177.43			3206.59	5429.53	5612.12	4496.35					5677.68		3638.7	4084.99	3049.52	4463.85	6	9	0.000997331	2.03873	1.02767	3.00116
MATN2	Matrilin-2	3	3	8108.15	7197.44	6255.31	9300.18	6337.8		29891	26591.4	27051.7	49103.3	47829	51339.7	49903.7	45638.8	47842.2	22139.2	56735.3	27810.3	74735.2	39307.1	28957.1	57302	45162.1	40698.5	46761.1	10	14	0.00100403	0.480397	-1.0577	2.99826
NAP1L1	Nucleosome assembly protein 1-like 1	2	2	29837.8	31561.5	29404.9	28604.1	48724.5	53697.2	44442.9	25115.1	31019.4	12969.7	17486.5	16532.1	22086.5	19787.3	17284	16825.3	17049.2	15637.7	18265.7	25255.6	15842.8	22589.2	19540.2	21053.1	21145.1	11	14	0.00101667	1.67017	0.739997	2.99282
SKP1	S-phase kinase-associated protein 1	5	5	71421	50254	51071.9	266276	318824	346349	135203	118401	120705	70281.8	71154.2	44437.2	47685.1	40165.2	33769.6	18335.5	40390.4	70242	25103.9	24367.7	20714.7	27310.1	34267.9	41011.1	40858.3	11	14	0.0010216	4.05329	2.01909	2.99072
SH3GLB1	Endophilin-B1	5	5	12903.6	11944.3	11844.8	13622.4	12456.4	11009.6	14535.7	15880.5	15267.9	10732	9629.61	10323.2	7608.74	10937.6	8714.68		9080.58		9029.61	11972.6	11876.2	10744.4	6269.17	10828.5	10156.9	11	12	0.00102947	1.29773	0.375993	2.98739
EXOC7	Exocyst complex component 7	2	2	5848.07	3815.74	4226.93	7373.5	7555.98		6475.51	4858.55	5445	5849.52	6508.08	5218.31	5916.47	9066.02	5772.3	10933.7	7632.99		9608.84	8459.41	10393.7	9373.32	9823.62	8224.41	7991.75	10	13	0.00104358	0.69496	-0.524999	2.98147
ETFB	Electron transfer flavoprotein subunit beta	14	14	198243	138746	313859	57442.1	59344.5	133057	131916	153761	154633	20844.2	35179.1	36244.7	41304.6	36768.7	43411.6	29582.4	36928.7	38548.4	32902.9	41878.5	36175.4	34005	61983.5	53589.8	68814.8	11	14	0.00105667	3.00273	1.58627	2.97606
AUH	Methylglutaconyl-CoA hydratase, mitochondrial	4	4	55463.7	43243.5	80137.5	26709.4	28414.2	35831.3	31591.3	25661.7	25342.5	32784.4	37331.9	32928.5	31395.3	20076.6	23106.4	10897.6	21765.9	17320.4	22450.5	18693.2	14227.6	21511.2	21733.1	17134.3	16401	11	14	0.00105672	1.85658	0.892645	2.97604
RPL17	60S ribosomal protein L17	3	3	9302.92	6594.8	6733.96	14050.1	23505	14370.7	13993.9	11777.8	10731.5	5691.54		6097.42	10423.2	6683.32	6811.51		3421.64		4449.98	5638.48	4753.25	4228.05	2807	5250.39	4416.28	10	12	0.00109666	2.15607	1.10841	2.95993
IRF2BPL	Probable E3 ubiquitin-protein ligase IRF2BPL	1	1	7012.55	11969.7	7294.21		3368.72		7420.22	7774.14	7808.34	10248.8	10293.4	11401.8	7539.57	11146.3	11445.6	12062	10658.3		9832.76	13949.6	11977	12790.5	13533.5	11940.5	10800.3	9	13	0.00110138	0.709154	-0.49583	2.95806
LPAR1	Lysophosphatidic acid receptor 1	2	2		5573.22	6798.51	6446.77	6603.58		14196.2	11894.6	11012.7		6683.89	11585.5	16186	15806.4	16415.2	9298.72	11803.3		16518.1	7739.82	15973	13008.4	14994.8	15887.8	17618	8	13	0.00111259	0.615119	-0.701062	2.95366
PTPA	Serine/threonine-protein phosphatase 2A activator	6	6	45351.4	39450.4	23861.2	74121	78455.9	55644.1	44461.3	48818.1	37076.3	27716	29918.5	25902.9	32337.2	24388.1	28835.5	29854.6	34510.8	23456.4	24525.9	27159.6	25343.3	25786	25643.6	26725.6	35069.5	11	14	0.00111528	1.64956	0.722079	2.95261
REEP5	Receptor expression-enhancing protein 5	2	2				37164.9	54880.6	94463.9	40858.4	30309.6	28271.4	36916.4	63936.4	20381.8	20895.2	20731.5	30468.1		29015.3	18783.3		23693.3	14895.7		24680	18014.6	14649.9	8	11	0.00112243	2.25162	1.17096	2.94984
APPL2	DCC-interacting protein 13-beta	3	3		10353.9	10597.7	12715.1	11810.7	15786	18959.6	18790.2	17703.7		13802	6970.71	8646.28	8747.73	9235.83				7997.43	10399.6	8245.8	12749.6	12309.3	10825.9		9	10	0.00113098	1.50862	0.593231	2.94654
VDAC1	Voltage-dependent anion-selective channel protein 1	8	8	88173.1	112888	219738	62526.8	73817.9	65645.3	43021.7	30652.5	35278.1	36639.6	39768.4	14414.5	20089.5	18972.8	19939.6	18348.9	16083.3	17759	21999.1	24029.7	23159.8	21270.7	17897.6	17299.1	18022.4	11	14	0.00113109	3.81956	1.93341	2.9465
CAPG	Macrophage-capping protein	7	7	27226.3	48515.3	23558.9	59445.9	84399	124602	39441	38649.1	37900.6	16665.9	16981.7	9551.59	12359.3	15515.8	15313.2	16595.4	14094.2	18870.6	13767.8	22170.6	16904.7	12900.9	12495.4	15258.6	12618.2	11	14	0.00117208	3.1595	1.6597	2.93104
HSD17B12	Very-long-chain 3-oxoacyl-CoA reductase	4	4	49808.1	56503.5	81212.6	28954.7	59923	51788.1	24416.1	18618.7	10196.6	11982.5		4936.61	14483.3	19101.1	13985.1	15502.6	12521.5		16317.3	15985.5	16496	14640.9	14329.7	15302.1	15569.2	10	13	0.0012165	2.70351	1.43483	2.91489
YARS1	Tyrosine--tRNA ligase, cytoplasmic	8	8	17652.9	10433.1	12590.6	29024.5	27807.6	26051.5	28934.5	23142.9	18924.9	11715.3	18897.6	12038.5	13342.4	15872.5	13396.3	10337.7	13768		13393.3	12685.5	11076.9	15441.9	12886.6	12043	14015.1	11	13	0.00122781	1.56265	0.643998	2.91087
RNF17	RING finger protein 17	1	1	302618	154561	266827	68333.6	67933.3	132500	101384	70634.5	58713.7	56159	44249.4	53575	44065.9	39199.5	26134.3	7056.83	36831.7	19743.3	23786.6	27785.6	13122.9	47839	41263.7	42859.6	35151.1	11	14	0.0012463	3.67567	1.87801	2.90438
PPP2CB	Serine/threonine-protein phosphatase 2A catalytic subunit beta isoform	6	1	65952.9	68316	80254.6	80489.3	114868	103095	69266.4	70928	67128	47097.2	58174.7	67461.9	68828.2	52343.8	49466.1	42609.8	53840.9	36107.7	59081.8	59846.6	39516.3	48795.1	52509.2	53630	61896	11	14	0.00124776	1.40861	0.494267	2.90387
ALDOA	Fructose-bisphosphate aldolase A	29	3	1116960	1245450	1716090	558341	765311	1123900	365045	260771	267170	188190	288233	218387	282699	234393	255938	165237	194526	263695	113942	258648	160295	231373	195457	209834	216808	11	14	0.00125123	3.34821	1.74339	2.90266
UBE2D2	Ubiquitin-conjugating enzyme E2 D3	1	0	15753.8	18932.4	15058.4	18599	21792.5	49057.3	12633	9688.46	9720.33		7045.15	4096.6	7003.8	5312.71	5356		4518.71	8008.82	3942.18	3637.66	5186.54	5411.33	6720.96	5260.58	7005.7	10	13	0.00125439	3.2432	1.69742	2.90157
MMUT	Methylmalonyl-CoA mutase, mitochondrial	12	12	41539.6	33469.4	48481.5	19266	17839.5	21061.1	20048.3	18709.6	17812.9	9329.46	14307.4	12502.8	9939.15	9660	7987.01	9081.61	10528.4		11076.1	13010.8	8197.18	10952	12294	14738.8	16019.8	11	13	0.00129548	2.11988	1.08398	2.88757
MOB1A	MOB kinase activator 1B	1	0	18576.7	20178.5	12384.6	35256.1	24160.7	16717.6	23145.4	26941.7	28847.2	12920.9	15184.7	10474.5	12792	13108.9	10841.7	16564.9	12951.2		13139.9	11711.6	16537	11766.8	16179.6	17402.6	13088.4	11	13	0.00130878	1.56841	0.649301	2.88313
FNBP1	Formin-binding protein 1	3	3		10327.3		7443.97	11396.2	8995.34	12244.1	11303.4	11112.2	7182.66	11324.4	8473.2	8382.41	8018.94	10204.6	6611.63	6942.57		7951.38	6119.77	6950.8	7342.51	5396.42	9131.16	8179.61	9	13	0.00133832	1.32311	0.403931	2.87344
OTUD7B	OTU domain-containing protein 7B	3	2				7204.19	3335.07	5933.06	15273	15012	13303.5	9247.19	8597.11	18813.7	19292.6	23216.7	18461.4		19276	9973.49	14798.6	13282.7	9782.92	25202.3	17203.4	20411.8	15960.3	8	13	0.00133982	0.560963	-0.834023	2.87295
TAOK1	Serine/threonine-protein kinase TAO1	3	2				4919.79	4772.97	6201.72	3748.84	2705.69	4149.89			2667.92	2457	3013.9	2792.53		2239.78				2841.31		3243.72	2996.74	2590.77	6	9	0.00134161	1.59994	0.678017	2.87237
PBXIP1	Pre-B-cell leukemia transcription factor-interacting protein 1	17	17	316516	211552	372082	260670	281965	257254	24158.3	27217.3	28783	28366.5		19421	9485.46	19442.3	23375.8	46354	23811.6				25178.9	24031.2	31780.1	21382.9	20920.6	10	11	0.00135008	7.50204	2.90728	2.86964
UBE2M	NEDD8-conjugating enzyme Ubc12	5	5		15840	19227.3	28108.5	39203.8	58784.3	22786.5	17316.4	17235.9		23916.4	14157.6	9262.02	14899.9	11681.2		11489		8295.91	8954.79		7533.52	11811.7	10975.8	9921.57	9	11	0.00135481	2.49019	1.31625	2.86812
HSP90AA1	Heat shock protein HSP 90-alpha	38	17	418010	335525	424006	621178	725652	1028220	496309	444281	426741	268998	280358	297525	376559	321439	280083	177151	231006	303976	226118	284265	227231	323206	259420	270621	271330	11	14	0.00135597	1.80806	0.854441	2.86775
PTGR2	Prostaglandin reductase 2	4	4	23553.3	18445.5	20033	13873.3	15997.3	17862.1	24913.8	17427.2	17905.9	11466.6	9143.11	12681.9	14044.7	10180.2	12586.2	8133.67	12889.6	10306.7	15435.1	10391.5	7864.41	13685.4	11879.1	12982	15758.8	11	14	0.00136467	1.43709	0.523152	2.86497
CKB	Creatine kinase B-type	17	16	887083	727357	938847	1210030	1544640	2274410	256919	214530	189084	276982	297803	148278	162509	158730	150782	60471.4	167583	130720	190594	176956	87698	180197	179006	177790	191067	11	14	0.00137726	5.18988	2.3757	2.86098
HBB	Hemoglobin subunit beta	14	0	16609600	35469900	29108600	28388000	47697700	15554500	84550300	48036500	40483300	10782300	8842660	8816600	7425960	16177400	14522200	18351600	12956200	5329040	12268800	10470200	10123000	10484900	15375300	9256550	10956500	11	14	0.00138812	2.86259	1.51732	2.85757
TOMM34	Mitochondrial import receptor subunit TOM34	2	2			11939.9	15945.4	16398	28189.4	16780.2	17165.3	14250.6	19153.4	14060.6	9685.01	8811.32	10781.6	8759.7		11438.2		14582.1	11476.4		13461.8	12091.8	11689.7	12229.2	9	11	0.00139123	1.50455	0.589332	2.8566
PGM1	Phosphoglucomutase-1	28	28	211111	179256	221095	41339.8	63010.9	68499.2	78284.6	103187	84972.8	42127.4	44705.7	33428.4	33176.1	32641.8	34605.6	29516.3	25450.6	50009.9	29220.2	33443.6	28911.5	27324.9	45899.4	54551.4	57989.2	11	14	0.00139402	2.80498	1.48799	2.85573
NUTF2	Nuclear transport factor 2	1	1	27565.1	19166.7	15316.7	7811.5	8392.62	9233.1	26227.8	21191.2	27418.5	31036	29700.1	9220.31	13135.6	12239.7	14365.6	11579.9	10694.7	4386.68		11646.6	10946.5	15012.2	9889.27	9646.76	7499.93	11	13	0.00140716	1.87943	0.910293	2.85166
EPN1	Epsin-1	2	2				6589.01	10920.7	10641.9	8161.54	5753.31	6869.91	17557.4	7092.34	5625.53	4015.41	2429.77	3704.44		3137.82					6061.13	3021.62	4203.42	3084.25	8	9	0.00142855	2.34627	1.23037	2.84511
ISOC1	Isochorismatase domain-containing protein 1	4	4	25835.9	23321	25227	18614.9	22059.4	42557.2	34022.9	29512	27661.9	14613.3	21457.7	20913.5	25406.4	20645.7	19501.3		14984.7	18931.5	17913.2	12808.7	10058.6	15858.2	14718.6	16092.8	13329.6	11	13	0.00145469	1.52232	0.60627	2.83723
AK3	GTP:AMP phosphotransferase AK3, mitochondrial	11	11	171678	124198	204766	92749.8	96113.2	135097	77213.5	81446.2	63770.1	45496.6	49212.1	73885.7	72874.7	59182.4	67571.1	30826.6	54392.5	80169.6	35322	35584.3	29594	33795.5	59418.1	41771.1	48094.5	11	14	0.001466	2.01129	1.00812	2.83387
AK1	Adenylate kinase isoenzyme 1	12	11	388387	345796	425158	156649	287777	260949	65669.8	62129.9	54220	46708.2	62300	38038.8	48150.6	49891.7	43765.8	88813.5	49709.2	52699.7	66830.7	68769.2	46873.8	41790.3	53559.6	43967.1	42925.7	11	14	0.0014771	3.7289	1.89875	2.83059
HIKESHI	Protein Hikeshi	1	1				4184.3	6146.28		6577.09	4249.69	6692.93			3158.13	2821.57	2966.09	2913.47								3316.74	4367.64	3568.62	5	7	0.00148245	1.687	0.754461	2.82902
ACADM	Medium-chain specific acyl-CoA dehydrogenase, mitochondrial	10	10	328543	174047	346785	46783.5	41886.7	44425.9	160134	191439	159949	14642.6	26209.5	26556.7	27811.2	18500.1	19379	17239.2	26745.1	26008.4	27102.9	24952.5	27957.8	17590.5	43215.5	32816.2	33916.9	11	14	0.0015008	5.28254	2.40123	2.82368
SLC1A5	Neutral amino acid transporter B(0)	2	2	9596.43	7709.55	5995.98	15359.1	9494.69		13222.5	12261.2	12990.6	11967.2	17547.3	26662.9	23076.5	14433.5	12743.3	15420.2	15769.1		15320.8	17768.6	16090.4	19463.9	18044.1	17990.3	12988.6	10	13	0.00150686	0.668762	-0.580435	2.82193
OPA1	Dynamin-like 120 kDa protein, mitochondrial	14	14	29650.9	15281.5	29889	18364.6	17801	16509.1	13287.9	13447.6	12571.1	9741.11	13578.9	9694.53	10368.4	10871.2	9434.58	9724.02	10737		12023.1	10596.2	8489.73	10662.2	10657.5	12511	11246.6	11	13	0.00151679	1.63988	0.713594	2.81907
CALB2	Calretinin	5	4	15480.9	23680.8	17986.9	39223.3	29061.8	49369.4	19861.1	11827.3	12650.6	6732.05	33241.5		12045.1	8335.61	8274.19		7391.02		9445.46	11077.9	6431.51	9708.01	11062.3	9052.35	7008.37	11	11	0.00154065	2.59552	1.37602	2.8123
GSTM3	Glutathione S-transferase Mu 3	13	12	158960	152339	178843	86644.2	157618	116292	153849	131190	123179	70172.6	119729	148035	141560	272525	229994	172316	196411	294520	182959	190349	150360	235610	152770	163970	166144	11	14	0.00154542	0.683571	-0.548838	2.81095
NUMA1	Nuclear mitotic apparatus protein 1	14	14	12515.9	9923.97	9572.52	10160.7	10545	15088.4	12823.6	11480	13004.7	20387.2	13444	9551.9	11628.7	9103.21	9517.36	8011.77	9954.66	7746.84	9594.05	9551.45	7090.12	8555.99	10816.7	10069.7	10363.7	11	14	0.00155021	1.34422	0.426769	2.80961
NAXD	ATP-dependent (S)-NAD(P)H-hydrate dehydratase	8	8	18669.4	14347.1	16210.2	32928.6	39367.7	53048.9	26205.5	22508.8	19031.4	37236.5	33272.3	26277.3	24876	19416.5	19555.4	9817.41	14316.5	6319.24	12132.4	9394.86	8040.47	15366.1	16018.8	17032.8	17175	11	14	0.00160483	1.84549	0.884	2.79457
OSBPL9	Oxysterol-binding protein-related protein 9	1	1			4843.21	9199.37	7547.33		4920.72	5286.9	4704.5	6141.53		8672.12	8379.34	7629.22	6349.97	8297.45	10184.4		6392.86	11804.7	12148	10124.6	9102.83	10140.2	9919.23	7	13	0.00160483	0.664696	-0.589233	2.79457
IFIT2	Interferon-induced protein with tetratricopeptide repeats 2	1	1				8251.35	12924.2	15923.2	10016.1	8917.13	10488.3	9580.65	11592	4317.31	5494.82	6672.88	8464.58		9386.46			7172.5	8886.25	5968.25	5635.55	8625.25	9583.89	8	11	0.00162173	1.50332	0.588151	2.79002
HSPA8	Heat shock cognate 71 kDa protein	39	24	1122890	868452	806521	1101320	1139380	2726540	932153	946878	876693	966333	1178570	777053	717449	669627	608138	427316	580782	702450	532850	601629	496914	749669	645579	684624	664098	11	14	0.00167196	1.81979	0.863772	2.77677
RPLP2	60S acidic ribosomal protein P2	4	4	103950	48879.5	73175.7	48999.6	31628.2	90617.2	63293.7	57990	62944.8	65559.2	49529.3	33545.4	33857.3	28946	28328.3	33822.9	31560.2	100782	30403.1	30476.2	30298.7	27529.5	21636.8	28457.7	31901.1	11	14	0.00167457	1.80358	0.850862	2.7761
BIN1	Myc box-dependent-interacting protein 1	9	8	129669	118258	112083	54476.5	43911.9	193609	26722.2	23578.2	26373.2	15418.8	23397.3	16934.3	18867	11984.4	12352.3		7078.95	18114.4	10249.8	8391.84	6176.9	9187.65	8165	9355.71	8386.61	11	13	0.00167783	6.24492	2.64268	2.77525
EPHX2	Bifunctional epoxide hydrolase 2	8	8				19434.5	28322.1	16379	16981.2	21998.1	24176.6	9871.58	7694.88	12991.8	11560	9841.65	13144.7	11859	13278	11669.3	6332.3	6963.03	5965.77	7460.09	12466.9	10963.5	13734.2	8	14	0.00169209	1.71019	0.774154	2.77158
PGD	6-phosphogluconate dehydrogenase, decarboxylating	13	13	42534.2	48057.6	41929.1	92430.3	110522	63356.8	68060.8	67998.6	64335.6	38271.8	41915.9	33831	32768.6	40097.9	36229.3	42611.6	33989.7	31103.7	37147.7	50161.9	43571.8	39400.6	41495.8	44513.7	42905.3	11	14	0.00169384	1.57268	0.65323	2.77113
CRYZ	Quinone oxidoreductase	14	14	84442.4	66566	80957.5	43711.1	50279.4	56991.4	74624.5	93219.2	72075.7	35974.8	56082.6	40545.9	47780.5	38999	33483.8	25571.4	41654.3	29438.8	36511.8	52569.9	36959.4	51041.5	56683	60071.2	63944	11	14	0.00172882	1.47891	0.564531	2.76225
ALDH1L1	Cytosolic 10-formyltetrahydrofolate dehydrogenase	21	17	40276.1	32459.6	22583.1	40719.2	41359.4	39356.5	73799.2	123978	87865.3	14080	13433.8	6631.55		14585.8	12103.7	33761.5	11192.3	25168.6	12691.1	13499.8	10030.1	11802.7	9975.5	8000.79	12210.4	11	13	0.00178548	3.44753	1.78556	2.74824
MYO1C	Unconventional myosin-Ic	18	17	115280	103402	97175.4	28977.5	20475.1	12406	158591	164782	174149	157809	185796	159272	183249	214022	209868	145999	188283	165334	180594	143988	136890	175766	187333	207217	177681	11	14	0.00179963	0.626644	-0.674282	2.74482
HSPB6	Heat shock protein beta-6	5	5	96827.6	173367	179677	60824.5	65915	219137	20313.2	25133.5	18258	16851.2	52926.5	10980.4	12290	15070.5	21050	16508.8	22003.5	14158.4	12877.6	28448.2	12780.3	18675.2	15871.4	9928.94	6724.21	11	14	0.00180644	5.44082	2.44382	2.74318
GCN1	eIF-2-alpha kinase activator GCN1	4	4	8703.49	8031.56	10614.2	5431.67	6760.38	6024.1	9282.2	9899.47	8609.58	10291.9	11551.9	8575.72	8411.85	11872.1	10939.9	17458.6	11708.5	10240.3	12072.3	17734.5	12850.4	11512	11907.8	11007.9	12516.5	11	14	0.00180657	0.717762	-0.478423	2.74314
ACOT13	Acyl-coenzyme A thioesterase 13	2	2	39792.5	34391.6	61121.9	24164.5	24887.6	45038.5	18542.1	32325.1	25765.8	11833.1	13219.7	9008.21	15714.8	11682.9	12556.9	10644.8	12049.2	26199.6	16013	11954.4	12411.5	10301.9	20498.3	20246.6	23975.6	11	14	0.0018127	1.97591	0.982516	2.74167
IMMT	MICOS complex subunit MIC60	19	19	106575	83586.1	154470	48986.6	51877	83557	41199.5	36050.5	34068.3	25112.6	41148	35998.6	34008.9	31179.5	29639	19110.2	26728.2	23795.8	22849.7	25312.4	20073.9	29605.9	30043.5	25761.8	26242.9	11	14	0.00181886	2.36453	1.24155	2.7402
UBA6	Ubiquitin-like modifier-activating enzyme 6	6	6	21509.7	16886.4	16575.1	20328.4	25181.9	27704.7	22933.1	24895.4	25362.1		17851.8	17323.5	18906.6	21331.6	15206.9	11095	10845.9		14598.5	17468.7	14984	19353	16483.4	18209	20193.4	10	13	0.00182748	1.31943	0.39992	2.73815
S100A1	Protein S100-A1	3	3	169179	237396	106566	398351	431339	844509	330428	265878	279411	122705	128555	143820	123416	140776	96490.4		66582.8	82445.6	54442.7	64530.8	29850	103880	85861.4	116085	85178.6	11	13	0.00183369	3.28226	1.71469	2.73667
PSMB8	Proteasome subunit beta type-8	2	2	19684.1	14759.5	16047.7	11374.8	7192.45	16515.9	24327.9	31986.5	32710.8	15853.4	14472.4	11007.4	6841.21	13461.4	12538.3	10855.4			8434.41	11001.8	10075.5	7880.18	10060.7	8987.92	10671.5	11	12	0.00185696	1.83519	0.87593	2.7312
CISD1	CDGSH iron-sulfur domain-containing protein 1	2	2	52228.2	40640.7	91573.7	24313.4	31753.9	39122.6	20582.5	14047.7	17226.1	24951.6	32423	11690.1	9167.52	19192.4	15733.9	8260.34	9592.7		17877.5	18267.5	11784.4	16067.2	13917.2	12170.7	15456.8	11	13	0.0018911	2.56485	1.35888	2.72328
TST	Thiosulfate sulfurtransferase	9	9	148170	84423.7	131661	45765.5	58491.2	52075.8	243299	327380	271983	38932.5	53773.1	36653.4	31442.3	24757.5	22127.8	11264.7	23815.5	28406.9	28802.4	18660.8	15640.1	29363.4	60902.9	59746.3	82908.9	11	14	0.00191643	3.90529	1.96543	2.71751
DUSP3	Dual specificity protein phosphatase 3	5	5	69427.2	55165.6	57195.7	33055.9	42785.4	51288.1	23078.8	19903.3	18614	14022.4	22489.5	13790.8	16323	16913.5	15977	24191.8	20448		17721.5	26747.8	20053.7	16449.7	17037.9	13867.3	16049.8	11	13	0.00194774	2.04197	1.02996	2.71047
ECH1	Delta(3,5)-Delta(2,4)-dienoyl-CoA isomerase, mitochondrial	10	10	283256	150991	257448	41593.3	31184.4	65310.3	89424.6	124873	91740	82800.2	89290.8	55063.6	48228.6	40630.2	44662.6	35842.2	29314.5	36476.9	39395.4	42706.7	32132.5	38113.2	46788.4	47918.3	52674.4	11	14	0.00195131	2.82163	1.49653	2.70967
P4HB	Protein disulfide-isomerase	16	16	78521.9	80405.6	93596.3	49924.4	56629.9	128229	141781	160093	153634	26148.9	46168	32130.8	35492.8	39709.2	40428.7	52928.4	27919.8	106419	29302.6	51604.7	47055.1	29026.9	42011.3	39405.6	44189.5	11	14	0.00198318	2.09186	1.06479	2.70264
SARS1	Serine--tRNA ligase, cytoplasmic	8	8	41981.2	34108.9	34074.4	46414	69009.9	99842.2	56558.5	52729.5	57522.8	60598.9	59412.4	38787.5	42557.9	39843.1	30491.6	22616.6	34976.2	57864.7	37631	34041.4	24070.5	34545.8	33927.8	39856.3	38630.5	11	14	0.00198814	1.52838	0.612003	2.70155
ITIH1	Inter-alpha-trypsin inhibitor heavy chain H1	10	10	46193.8	53448.2	36457.2	7564.87	4251.29	20720.9	38862.8	48088.8	61975.8	116692	87546	112607	90666.9	103129	85932.6	107327	105876	169835	100223	42691.4	28813.8	45863.8	114214	136573	143565	11	14	0.00200394	0.478702	-1.0628	2.69812
CDC37	Hsp90 co-chaperone Cdc37	6	6	30153.9	18128.1	22281.7	23627.6	30657.4	77025.6	31193.3	29495.7	29833	52485.6	42641.9	19301.7	16094.8	24872.1	17887.8	15703	19498.1		15600.2	15366.3	16024.7	19966.2	16216.7	22530.2	23181.4	11	13	0.00201873	1.89059	0.918837	2.69492
ACAA2	3-ketoacyl-CoA thiolase, mitochondrial	18	18	205096	170207	252476	70617.1	67344.2	77023.8	271052	396980	258505	31661.4	50467.4	46793.5	52107.5	39456.8	41390.9	35998.4	27425.5	67434.6	43410.1	38675.5	32229.4	42125.3	115316	85839	103848	11	14	0.00202826	3.05209	1.6098	2.69288
API5	Apoptosis inhibitor 5	3	3	15979	21692.8	16999.4	12085.8	16186.7	22425.3	20093.6	19389.1	20523.1	18790.7	16357.6	17332.1	15643.3	15350.9	12894.9	17529.7	14990.4	14086.7	13089.3	16200.8	13637	13084.9	16008	14770.6	15482.5	11	14	0.00203078	1.21471	0.280608	2.69234
GNG2	Guanine nucleotide-binding protein G(I)/G(S)/G(O) subunit gamma-2	1	1		11530.6	15219.8	37440.8	26453.1	59638.9	127426	141320	150780	89365.6	93648.7	132384	203336	220710	139101	32741.9	164799	147242	180896	130268	86820.7	168607	128867	140845	186211	10	14	0.00207444	0.510926	-0.968814	2.6831
SNAP91	Clathrin coat assembly protein AP180	6	4	14766.5	13197.8	15179.1	27690.3	25208.8	20969.5	16955.7	17306.9	18433.5	18574.2	21942.4	17103.8	12075.1	11787.3	10524.1		15610.5		15154.5	16666.4	11002.7	15148.5	15185.8	14905.3	12859.2	11	12	0.00208285	1.36491	0.448803	2.68134
RSL1D1	Ribosomal L1 domain-containing protein 1	3	3	13247.1	12558.8	15168.4	6693.87	6576.47	5974.51	14907.8	13547.9	12853.8	5172.54	12708.7	14167.3	11620.3	13668.4	14780.7	14415	14938.2	13538.4	19400.8	18949.7	29305.8	21367.2	20004.7	15533.3	14175.4	11	14	0.00212433	0.644335	-0.634117	2.67278
ACO1	Cytoplasmic aconitate hydratase	12	12	42482.7	43767.4	34935.2	13459.5	16069.9	10725.1	36150.3	47544.4	41107.7	12051.8	14276.1	12274	10627.3	14192.3	13615	19311.4	12855.9	15679.6	11332.1	17923.2	11834.3	13522.6	17926.1	14102.3	16859	11	14	0.00212907	1.96885	0.977354	2.67181
PAXX	Protein PAXX	2	2		6467.8	7155.52	6817.83	12367.3	8653.31	10813.6	5673.53	7997.02		8456.63	14525	15394.4	11024.1	14174.6			25443.3								9	5	0.00213483	0.513084	-0.962734	2.67064
APOL2	Apolipoprotein L2	7	7				24730.7	24414.2	44163.2	18229.2	19033.6	18475.9	9536.6		7392	10262.4	10745.2	8320.76		9070.31				12770.3	9882.04	9402.65	12095.6	10929.7	7	10	0.00218487	2.24592	1.1673	2.66057
PPP1R3F	Protein phosphatase 1 regulatory subunit 3F	1	1				9642.38	5537.31		5795.18	4657.82	6088.3		4531.98	5309.05	4250.51				3258.88		3578.26	2282.13		2708.53	2925.24	2149.96	2266.43	6	9	0.00220189	1.89284	0.920554	2.65721
VAPB	Vesicle-associated membrane protein-associated protein B/C	4	4	26890.4	19856.4	28939.2	27496.8	30467.4	70713.3	18632.4	15789.9	17008.9		12558.7	13844.8	14075	11830.5	11329.2		9934.98	14768.6	9975.79	9225.69	7981.72	8488.69	7878.45	9443.44	10220.2	10	13	0.00220787	2.50983	1.32759	2.65603
SMARCC1	SWI/SNF complex subunit SMARCC2	1	0	8728.44	8350.38	6437.07	6134	5182.33	5952.27	7470.79	6671.22	7014.4		13997.8	7901.03	8203.97		10062.7		10240.4		25112.4	24809.3	19445.9	18830.8	13446.7	14194	13001.4	10	11	0.0022148	0.505496	-0.984227	2.65466
CSNK2A1	Casein kinase II subunit alpha	6	1	29754.4	24205.7	30313.5	24895.5	28350.7	25967.3	24460.3	18985.8	21692.5	24724.6	20894.8	18718.4	21618.2	20384.1	17968.8	15259.6	16930.9		23116	24239.8	24934.7	17235	20058.1	22886.6	20486	11	13	0.00223192	1.22844	0.296831	2.65132
HNRNPA1	Heterogeneous nuclear ribonucleoprotein A1	7	1	154724	129143	134949	88278.9	66523	70177.5	111387	123576	123413	119900	112839	72337	100741	134859	128924	211955	165095	138932	221437	254777	224084	192652	156436	196292	221325	11	14	0.00224927	0.649506	-0.622586	2.64796
FAHD1	Acylpyruvase FAHD1, mitochondrial	3	3	31510	21906.6	41623.5	16311.8	14208.1	11315.9	25749.2	29769.7	32943.6	21030.4	22176.2	9618.1	14975.9	13298.8	10338.9	12150.3	12994.5		14937.3	13737.8	13249.6	11552.3	19968.9	21286.7	23395.8	11	13	0.00225899	1.65725	0.728791	2.64609
CLIP1	CAP-Gly domain-containing linker protein 1	6	6	10009.1	4211.9	4656.83	3828.57	3946	7162.69	3964.84	4003.84	4564.7	6514.69	5077.28	2200.88	4069.1	2795.26	3725.02		2204.09			2111.16	2826.87		1818.02	3718.29	3944.1	11	10	0.0022622	1.79082	0.840623	2.64547
LYRM4	LYR motif-containing protein 4	2	2	19285	10867.5	18217.6	12790.5	10346.7	11737.3	9856.22	10229.3	9139.37		6801.17	8568.57	8155.19	7936.73	7677.56	6432.96		7893.42	8610.86	8565.22	7337.82	8599.25	9481.52	6273.8	8854.33	10	13	0.00228281	1.48535	0.570806	2.64153
ALPL	Alkaline phosphatase, tissue-nonspecific isozyme	2	2				5083.52	3230.03	6526.69	4498.98	4243.01			3500.75					8527.84			10225.5		14895.5					6	3	0.00229455	0.402436	-1.31317	2.6393
ACADS	Short-chain specific acyl-CoA dehydrogenase, mitochondrial	7	7	37606.3	31716.3	48292.3	10945.8	9940.93	9761.44	30866	31993.3	23630.5		9147.67	9770.5	8842.71	9375.15	8339.39	8476.7	11204.1	12794.4	13394.5	14696.5	12733.4	12849.3	13689.4	12815.4	12247	10	14	0.00232722	2.11787	1.08261	2.63316
MATR3	Matrin-3	9	9	32169.9	24099.5	19387.6	17225	17430.2	25163.4	27596.7	24242.9	27325.5	33999.3	25287.4	12856.5	13819.2	12998.7	11307.7	18423.5	15563.4		27032.2	18239.7	21741.2	16801.8	19386.9	21736	22463.5	11	13	0.00234744	1.39317	0.478376	2.62941
ALDH3A2	Aldehyde dehydrogenase family 3 member A2	6	5	28906.9	25905.8	48450.3	38357.8	40975.7	28523.8	25342.2	22321.3	17085.9	18184	23276.7	18380.8	26355.5	20548.9	22001.1	12505.5	19250.4	23689.3	20050.8	18989.2	13672.5	18749.3	19151.5	17452.7	17902.1	11	14	0.00235972	1.50307	0.587915	2.62714
RAB5B	Ras-related protein Rab-5B	4	4	19382.3	22517.9	21164.1	41374.2	46279.5	48091.6	37883.9	29962.3	26663.5	28886.6	26299.7	26768.8	30114.9	19650.8	23030.3	15148.1	20895.7	11077.9	24152.7	23675.8	17403	19266.4	21260.9	23497.1	21862.9	11	14	0.00239307	1.4894	0.574736	2.62104
BPGM	Bisphosphoglycerate mutase	1	1	13607.2	28852.4	17421.6			10897.2	36517.3	30279.5	25612		6150.93	7663.78	7766.19	7461.26	7786.07	19525	7607.39				8527.8	9436.71	9087.69	7400.74	5893.6	8	11	0.00241601	2.37214	1.24619	2.6169
GCDH	Glutaryl-CoA dehydrogenase, mitochondrial	3	3	46058.6	32246	53117	18502.6	18517.8	16074.3	38214.8	56961	48481.8			14429.5	16553.8	16875.6	17860.6	8404.05	18148.1		21872.9	19222	16954.7	14805.4	33016.4	24865.7	30354.4	9	13	0.00242666	1.87095	0.903769	2.61499
DNM1L	Dynamin-1-like protein	13	13	77670.2	61719	66586.6	48084.8	50128.1	67655.2	38231.1	33170.4	36068.6	41384.3	39098	37277.4	31157.6	37745.6	37340.8	32543.8	40463.2	31269.8	48465.2	40741.4	34444.4	34090.3	36828.6	32767.5	34306.8	11	14	0.00244347	1.39853	0.483906	2.61199
CTTN	Src substrate cortactin	5	5	31293.8	18251.1	18135.7	32173.2	36749.1	43568.8	42851.8	41182.1	39750.4	29986.6	40176.3	33850.4	35078.1	26461.3	23965.4	18111.6	22957.4		20251.5	22877.1	17429.3	26086.5	18439.5	21377.3	20860.7	11	13	0.0024485	1.43671	0.522764	2.6111
MEMO1	Protein MEMO1	1	1	9833.13	5354.4	5083.23	7852.12	9432.03	6002.61	9160.28	7593.8	5494.94			4070.06	6141.06	5835.01	4181.19	5716.03	3433.54		4008.58	5203.76	5359.85		5356.75			9	10	0.00245047	1.48296	0.568476	2.61075
MAPT	Microtubule-associated protein tau	11	0				482355	596516	302241	228605	127804	143581	122885	149144	125221	132202	122441	103886		87055.8	47713.2	74254.6	51731.4	40361	92207.5	90101.7	131388	112921	8	13	0.00245402	2.88806	1.5301	2.61012
AHSA1	Activator of 90 kDa heat shock protein ATPase homolog 1	7	7	20774.8	13479.6	14811.5	27666.2	27280.7	30679.6	20748.7	13520.4	18364.8	18856.1	27651.8	16086.2	12649.4	17123.2	16676.9	8202.97	13650.1		14118.2	17255.8	12497.2	20034.5	15021.7	13672.7	13949.6	11	13	0.00247011	1.44732	0.533386	2.60728
PSMB6	Proteasome subunit beta type-6	3	3	17312.5	29994.3	36185.9	16182.6	24056.2	43030.4	29431.6	38071.6	28401.4	10209.7	38525.1	26652.4	26395.1	15318.2	13487.8	8925.83	14738.1	35557.1	7015.82	7906.3		7346.64	12502.1	6030.86	5925.81	11	13	0.00248718	1.95961	0.97057	2.60429
LACTB2	Endoribonuclease LACTB2	2	2	15271.2	12452.6	13163.2	10909.2	13466.4	13848.1	14825.9	15191.4	15352.2	4667.6	7714.54	10221.8	8829.24	6786.06	9567.92	7929.9	10341.2	9949.89	7693.91	8849.96	7275.04	10294.5	9779.56	9960.14	9877.42	11	14	0.002488	1.36772	0.451776	2.60415
SF3B1	Splicing factor 3B subunit 1	4	4	9137.75	13596.1	14031.2	8026.59	8204.64	8824.31	10598.7	11535.8	11437.3	9413.39	14698.5	10255.8	14429.3	13775.3	13005.3	16048.8	12813.4	14388.1	12294.4	20011.6	17062.8	12290.1	15836.6	12558.2	13632.6	11	14	0.00252421	0.766606	-0.383443	2.59787
ACOT2	Acyl-coenzyme A thioesterase 2, mitochondrial	10	1	94369.1	73560.5	141266	20677.5	17934.9	33223.1	107890	131440	142997	10921.2	28313.7	29596	23574.2	29185.1	30995.3	25343.4	19847.2	43133.2	26142.3	19118.1	13277	12743.9	26649.5	21659.4	25865	11	14	0.00252519	2.94265	1.55712	2.59771
PSMB4	Proteasome subunit beta type-4	2	2	21127.8	18793.9	11002.8	18268.3	13854.3	20814.1	24377.2	22306.6	22167.4	32223.2	47248.2	22536.6	17749.2	10523.1	10503.2		10106.2	15147.9			4205.56	7161.45	9567.72	9366.39	9175.66	11	11	0.00253544	2.00078	1.00056	2.59595
ATAD1	Outer mitochondrial transmembrane helix translocase	2	2	15123.8	11754.1	26059	13937.4	14500.7	10858.3	10335	7500.24	6833.79			7301.01	7782.69	8196.79	9176.68	7010.93	8469.81		7455.06	6114.76	7550.8	6689.21	8258.77	6099.21	7434.07	9	13	0.00254862	1.73118	0.791756	2.59369
H2AC18	Histone H2A type 2-C	2	0	103263	63214.6	53961.3	14346.8	14407.3	30664.6	52995.9	43875.4	39245.3	51005	20166.1	45465.5	25663.6	172479	130475	134869	31368	45860.3	76461.6	205176	141276	236587	111492	109106	132665	11	14	0.00257476	0.387758	-1.36677	2.58926
RIDA	2-iminobutanoate/2-iminopropanoate deaminase	3	3	28397.4	18062.7	22590.6	31575	44848.3	52481.7	43458.3	43719.9	38041.1	16953.4	15235.5	18354	15010.6	14069.3	9484.71		13200.8		12179.5	10886.7	8751.39	12571.5	22725.3	30058.4	35118.4	11	12	0.00257894	1.91526	0.937543	2.58856
MAP7D1	MAP7 domain-containing protein 1	3	3				12800.3	9394.59	19870	11603.5	10255.3	10720.5	20281.7	18973.8	10592	10732.1	9816.64	8720.58		8880.56		9691.72	7590.99	6920.12	9051.1	8801.42	11860.7	9117.42	8	12	0.00259073	1.52851	0.612124	2.58658
HBD	Hemoglobin subunit delta	13	6	4829030	8802600	5488690	5233680	4551280	9373570	9474180	7661720	5480850	1870250	1334860	1828080	1633490	1773310	2803900	7672030	2707990	6937000	1774640	1514400	1369300	1728200	1656370	1189980	1176610	11	14	0.00259105	2.28106	1.1897	2.58652
DPP3	Dipeptidyl peptidase 3	3	3	12232.9	8986.1	6429.74	7836.39	8745.18	10416	13084.5	14969.2	15272.5	5175.45	7116.15				3800.4				4557.1		4096.49	4378.88			4521.77	11	5	0.00259561	2.34703	1.23084	2.58576
NMT1	Glycylpeptide N-tetradecanoyltransferase 2	1	0	10605.7	11948.2	13896.6	8720.34	10523.9		12170.9	10450.2	10800.3				6897.95	8310.29					8243.07	7069	7091.08		10785.9			8	6	0.00263238	1.38101	0.465723	2.57965
GOT1	Aspartate aminotransferase, cytoplasmic	20	20	872706	654669	789446	109502	175952	172543	199811	213013	213794	158091	191462	93340.9	77504.3	79142.9	67550.8	40082.5	74229.8	81854.5	58259.3	65516.2	44711.7	125229	113892	123720	152179	11	14	0.00263357	3.98758	1.99551	2.57946
DYNC1LI1	Cytoplasmic dynein 1 light intermediate chain 1	6	6	20771.3	16038.3	16153.6	17816.4	15600.9	29644.3	15145.3	14927	13211.2	7475.97	10045.9	9235.37	12429	11028.5	10273.3	8664.5	10418.6		11107.5	10239	10233.4	9285.55	12085.9	9444.44	12624	11	13	0.00264002	1.52464	0.60847	2.57839
VDAC2	Voltage-dependent anion-selective channel protein 2	8	8	115489	125418	276388	81861.3	109528	112796	82326	50481.5	67342	101054	111319	49037.7	71965.2	67030.3	64787.3	30462.9	50783.9	59291.9	67234.4	65076.7	48226.3	58605.6	57876.2	50293.8	71712.3	11	14	0.00264883	1.93326	0.951034	2.57695
WARS1	Tryptophan--tRNA ligase, cytoplasmic	7	7	32270.2	28930.7	39549.7	32532.6	40405.3	42662.3	59079.1	46907.8	67299.6	18140.3	25901.4	19737.9	18284.3	40596	28634.2		15346.3	11126.7	19509	20946.7	17516.7	31125.4	24306.6	29178.1	30684	11	13	0.00265009	1.66952	0.739435	2.57674
PSMD11	26S proteasome non-ATPase regulatory subunit 11	10	10	32027.1	20248	26384.3	15573.8	16202.8	12336	19505.4	17773.8	17933	9465.5	12762.3	11994.2	11410.4	12276.9	12253	9908.36	11203	7955.65	12741.9	14432.9	14272.5	11298	13688.3	13535.5	13305	11	14	0.00266939	1.49649	0.58158	2.57359
NUCB1	Nucleobindin-1	8	8	32363.1	26765	25809	20879	16533.5	36815	22374.8	24515.7	23879.8	28679	25133.8	23515.6	19056.1	17563.7	14935.4	15552.8	18207.4	33846.5	16197	17943.7	16911	14452.4	20897	17127.4	16342.9	11	14	0.00267624	1.37549	0.459946	2.57247
GLO1	Lactoylglutathione lyase	8	8	106578	90652.6	82520.1	72391.8	135816	152594	99931.9	99188.8	95303.7	56854.6	66672.7	70011.9	84340	82366.3	74146.5	56392.6	46170.5	79191.6	46355.2	66461.8	40652.4	82688.8	68689.4	64719.5	73884.7	11	14	0.00268596	1.43919	0.52526	2.5709
COPS2	COP9 signalosome complex subunit 2	8	8	25365.2	13674.4	15622.7	16721.8	20240	15023.7	12844.1	14184.1	14835.7	8602.48	8882.02	9346.29	9550.26	9953.34	8026.34	7125.37	10369.1		13461.7	8153.96	9880.63	13167.9	10437.3	11764.1	12058.8	11	13	0.00270609	1.47175	0.557535	2.56766
PRKAG1	5'-AMP-activated protein kinase subunit gamma-1	4	3	31807.6	23079.3	45829.2	15202.6	9658.69	18033.2	10156		7227.58			8034.9	4850.42	10715.3	6111.01	6178.32	8434.05		7646.48	8003.99	8937.07	7112.35	9314.81	6114.54	7697.29	8	13	0.002724	2.63857	1.39976	2.56479
CCT2	T-complex protein 1 subunit beta	22	22	67887.9	56641.9	56734.3	67483.5	54086.3	68745.5	51359.5	51121	47504.3	34975.4	44177.5	50281.2	50604	46124.6	41142.9	42388.4	43076.8	29270.1	50389.3	45394	40054.7	41409.1	43077.3	47091.7	40226.8	11	14	0.00273166	1.25227	0.324545	2.56357
PITPNA	Phosphatidylinositol transfer protein alpha isoform	3	3	6626.15	6811.42	6643.06	13706.3	17016.1	19068.2	12770.5	12035.9	8827.15	17020	10473.3	7159.36	6448.36	8804.72	8062.46				7449.38	5930	4971.48	8289.49	6432.95	7748.69	7402.43	11	11	0.00274683	1.66454	0.735123	2.56117
UBE2L3	Ubiquitin-conjugating enzyme E2 L3	4	2	25849.5	24524.5	31837.1	34695.2	44324.9	97161.1	32651.1	31577.2	28747		15362.2	19603.9	28018.6	19047.3	23299.8	11971.9	10259.1	24769.1	12161.4	12978.9	9831.84	10972.4	10609.1	11439.3	12105.9	10	14	0.00276192	2.36525	1.24199	2.55879
PRDX6	Peroxiredoxin-6	25	25	1036580	1100060	986426	1023080	1659480	2039550	1192940	1128270	1093020	833656	915750	739211	778647	936537	769088	667340	542980	1188170	646873	947818	672803	834205	860523	902623	1030260	11	14	0.00279373	1.43758	0.523638	2.55382
TFRC	Transferrin receptor protein 1	3	3	32703.1	37100.1	30105	12407.7	16674.7	21040.3	16212.7	17571.8	15946.9	13135.4	8682.91	9149.13	5960.41	8778.63	8564.15		10930.4	13217.4	10540.6	16329	18465.1	14806.7	8631.93	7561.98	7709.59	11	13	0.00281712	1.86191	0.896781	2.5502
LRRFIP1	Leucine-rich repeat flightless-interacting protein 1	1	1	15132.3	12020	12434.2	9966.12	7236.46		11698.8	12403.9	12381.3						7233.45		7552.12		9763.81	7930.13	9559.93	8971.83		7444.43	9277.48	8	8	0.00283752	1.37707	0.461598	2.54706
HIBCH	3-hydroxyisobutyryl-CoA hydrolase, mitochondrial	8	8	77213.4	55419.9	100913	33959.5	36872.9	23189.5	51026.4	50813.3	53211.3	13925.7	18540.3	21998.3	26468.1	14234	13932.2	17521.7	17481.7	16148.9	21096.4	23369.9	18703.1	17603.3	34552.3	36201.3	35914.9	11	14	0.00284157	2.07966	1.05635	2.54644
SYNJ1	Synaptojanin-1	12	11				42787.4	47561.7	39676.9	16256.8	10869.7	9773.08		31301.3	13842.3	14061.8	11950.4	14446.1		14493.3	11325.7	11956.2	11666.6	8807.22	16353.6	8393.1	11321		7	12	0.00284613	2.28653	1.19316	2.54574
VAMP5	Vesicle-associated membrane protein 5	1	1	11629.3	10280.4	12931.7	9445.9	16098.4	24989.9	14871.2	19892.1	14578.1	9583.35	10065.8	8752.97	8956.07	8977.52			9836.28	10735.4	9434.04	6475.36	8324.64	10227.4	9142.7	7566.79	10980.3	11	12	0.0028496	1.53917	0.62215	2.54522
HSPA9	Stress-70 protein, mitochondrial	32	32	607422	301123	664295	162579	171101	263242	170402	191428	163654	70172.7	104827	110740	102143	90460.1	86307.3	57468.7	80461.3	57774.4	83029.6	93465.9	82856.2	86462.4	95824.1	95232.8	90112.9	11	14	0.00290731	3.01322	1.5913	2.53651
NONO	Non-POU domain-containing octamer-binding protein	9	9	55954.9	44331.4	49752	37240.5	38407.3	27460.5	55871.5	55850.6	51098.3	46041.2	45108.6	54405.4	51975	58855.4	50077.1	61291	67526.5	26591.1	77275.2	65728.2	79205.3	71952.8	67436.2	61851	71615.9	11	14	0.00294425	0.745474	-0.423769	2.53102
GNPDA1	Glucosamine-6-phosphate isomerase 1	3	2	16451	15923.9	9440.32	9754.18	12953.9	5187.26	13426.5	11310.1	10827.1	9652.58	8828.74	5282.87	7003.03	5691.83	6718.55	11802.7	8093.67		7797.75	10204.7	7135.68	7414.56	6999.3	7741.79	8847.39	11	13	0.0029736	1.45191	0.537954	2.52672
SF3B6	Splicing factor 3B subunit 6	2	2	10850.5	5287.35	9733.65		4273.41		9928.35	8509.44	11119.6	9729.67	10929.3	8408.71	8698.39	12640.8	9053.28	14679.2	11722.1		16002.8	18995.5	18828.5	16756.1	12872.6	13257.6	14543	9	13	0.00297589	0.657817	-0.604243	2.52638
DUSP15	Dual specificity protein phosphatase 15	1	1				6960.61	8571.52	8341.68	21022.6	8946.62	9524	11502.4	15855.4	20048.4	22340.9	27224.3	26641.5		14744.9		26236.7	19226.1	8780.68	30171.7	14996.7	15538.7	18785.4	8	12	0.00298209	0.556057	-0.846694	2.52548
DNAJC11	DnaJ homolog subfamily C member 11	5	5	38575.9	25465.4	33898.2	16310	11869.9	14092.3	17541.7	10717.2	9672.03	18862.1	19828.4	9645.79	10779.8	10481.1	11295.3		11293	8555.64		8957.53	7532.82	13690.4	13382.6	8770.12	11343.3	11	12	0.00310365	1.88141	0.911817	2.50813
FSD1L	FSD1-like protein	7	7				17831.7	24859.1	28471.9	9849.78					7929.24	8466.34	7620.06	5428.59		7641.37					10805.5	7545.96			4	7	0.00311874	2.55735	1.35465	2.50602
AKR7A2	Aflatoxin B1 aldehyde reductase member 2	6	4	103278	74329.6	70263	144168	183543	178785	113206	105083	89186.7	107381	117483	127807	106261	95064.1	90351	48963.3	60548.8	62077.5	76387	76834	57322.9	74278	64918.7	78275.1	70470	11	14	0.00316666	1.50302	0.587863	2.4994
CBR4	Carbonyl reductase family member 4	2	2	57485.2	40363.6	65438.2	22716	19666.7		39573.6	37221.2	30629.4		9099.15	20110.5	25246.7	20107.9	15291.7		13309.1		19397	17480.7	15710.4	21891.4	17263.1	14568.6	17176.9	9	12	0.00320042	1.97464	0.981589	2.49479
PRKCSH	Glucosidase 2 subunit beta	10	10	41697.7	34623.7	38060.4	33070	37711.2	99649.4	53615.1	50516.2	53918.8	64353.2	46204.7	33129.4	32479.5	38360	31242	18088.2	23972.3	56685.4	29696.5	29608.4	21297.8	31402.4	30711.6	33619.9	30635.5	11	14	0.0032143	1.59743	0.675753	2.49291
PEBP1	Phosphatidylethanolamine-binding protein 1	15	15	1098000	1473520	1085680	1299430	1809360	3356080	1679260	1519320	1492470	1018640	1175840	821099	1257060	1021640	908312	456840	554569	1476140	925308	925661	564325	1154590	746028	965130	990936	11	14	0.00322075	1.69538	0.761611	2.49204
TARS1	Threonine--tRNA ligase 1, cytoplasmic	9	8	28276.8	18454.6	18309.7	15931.5	21557.5	14469.4	26090	37654.9	30295.8	27036	16162.8	16109.2	14237.2	16077.8	13574.6	12901.5	14234.8	15536.8	14734.1	13864	15038.2	14767.5	20785.9	21171.3	21902.2	11	14	0.00322453	1.43853	0.5246	2.49153
WDR44	WD repeat-containing protein 44	3	3				9941.59	12488.5	22609.7	9554.78	6936.96	7912.69	9918.45	6290.09	6385.09	4840.75	4757.93	5525.37				3933.82	2485.11			3720.91	5123.86	3770.31	8	9	0.00323175	2.37671	1.24897	2.49056
PEF1	Peflin	3	3	27554	21706.2	15520.6	58019.9	52907	41876.1	46322.8	49830.6	39614.2	49674.7	42836.5	73868.5	47365.4	56714.1	47229.2	41688.1	63481		56599.3	49122.5	48904.7	53580.8	60763	67262.5	58997.6	11	13	0.00327251	0.72622	-0.461521	2.48512
EIF1AX	Eukaryotic translation initiation factor 1A, Y-chromosomal	3	0	5599.52	6398.12	6838.61	4715.55	5286.12	3660.82	5329.4	4433.53	3799.92			2941.1		3014.34	2284.61		3514.05		4076.54	4651.59	4866.91	3448.47	4045.96	3965.88	4080.28	9	11	0.00332092	1.37681	0.461332	2.47874
PAFAH1B1	Platelet-activating factor acetylhydrolase IB subunit beta	8	8	23175.4	25979.1	26131.2	80079.7	91910.7	77208.6	56325.1	47331.2	48854.6	25076.7	31954.4	26709.5	29737	27030.6	26483.7	15974.4	30169.1	19471.5	30310.3	29564.6	22031.8	29374	24421.1	28959	29281.2	11	14	0.00334728	1.83934	0.879191	2.47531
EIF3L	Eukaryotic translation initiation factor 3 subunit L	4	4	38231.8	22412.6	21990.9	13775.5	14095.3	11375.1	21545.7	19625.1	22345.6	16238.8	29417.4	23979.9	20357.1	29023.1	27073.9	32397.8	23912.8	24562	45566.6	42960.8	33735.6	31783	34053.2	32858.6	27752.8	11	14	0.00338089	0.683853	-0.548242	2.47097
ROCK2	Rho-associated protein kinase 2	4	3	9680.49	5487.64	5129.89	13119.5	10161.9	11614	8380.67	7058.96	6935.28		8228.6	8291.05	8218.08	12889.9	10231.7	10104.5	11730.1	11696.1	18092.9	11908.7	11231.1	14522	14528.3	15040.7	12121.8	10	14	0.00342089	0.704049	-0.506251	2.46586
RANBP1	Ran-specific GTPase-activating protein	2	2		16283.4	12151.7	14822	14183.7	33868.8	20495.8	16842.5	21160.6		11895.3		6314.32	9351.76	9073.92				15200.5	11663.9	12480.8	9770.1	10400.7	6040.23	10406.8	9	10	0.00343371	1.78417	0.83525	2.46424
UBQLN1	Ubiquilin-1	2	0	41263.3	15179.9	30531.7	20158.6	24420.4	74335.3	34772.4	37572.4	30107.8	42035.9	25911.4	25289.3	12872.9	20848.1	12695.5		15801.4		21399.5	17467.5	16098.8	23031.9	17994.4	21303.3	19977.9	11	12	0.00344054	1.82621	0.868855	2.46337
PCCA	Propionyl-CoA carboxylase alpha chain, mitochondrial	8	8	32803	15765.2	21912.2	13072.4	15790.6	10289.8	38888.3	33195	26479.6	10219.8	8536.09	10092.8	8245.07	7520.3	8646.09	10501	10090.6	9640.54	12664.8	11175.9	14291.8	12418.3	14459.5	12542.4	13424.9	11	14	0.00344751	1.85499	0.891412	2.46249
USP5	Ubiquitin carboxyl-terminal hydrolase 5	17	16	61210.2	49007.7	54592.7	84258	100804	155814	77668.1	55909.5	52203.9	87618.2	98719.4	51982.5	63673.2	58188.1	54271.7	37377.5	63282.8	33600.9	51826.3	57773.2	42141.7	55910.8	50158.1	46343.5	49488.3	11	14	0.00346266	1.5603	0.641828	2.46059
AIMP1	Aminoacyl tRNA synthase complex-interacting multifunctional protein 1	3	3	25947.6	23988.4	24079.2	10312.6	9488.06	10709.6	17949.4	18164.4	15414.8	27295.7	20767.3	13422	12478.8	11011.6	13348.4	13304.9	11957.9	9969.64	15542.3	12580.4	14820.3	11951.2	12542.9	13712.2	12442.7	11	14	0.00349071	1.45062	0.536674	2.45709
PGP	Glycerol-3-phosphate phosphatase	3	3	9513.8	9219.11	10067.2	5855.66	7550.91	7940.54	4189.77	4473.07	3361.6			2480.24	4284.23	4056.92	2914.87		3499.66	6059.02	3749.43	4707.74		4169.64		4813.4	4835.08	9	11	0.00349441	1.66748	0.737672	2.45663
FN3KRP	Ketosamine-3-kinase	3	3	15734.5	9441.03	11679.8	22581.2	31689.8	35288.2	16749.2	15192.3	13008.5	12013.5	10798.1	11506.1	11834.5	9175.14	8565.68	7709	11991.8		14119.8	8771.07	6438.92	8599.15	7336.28	7859.75	10173.9	11	13	0.00350656	1.84944	0.887091	2.45512
GCLC	Glutamate--cysteine ligase catalytic subunit	8	8	20872.9	23715.1	13081.3	24694.8	28191.3	36320.3	23900.8	21666.8	20395.3	8306.46	16181.6	14856	15650.5	16072.9	15603.9	12495.1	15751.7	16415.1	14603.6	14776.6	15929.6	15289.7	13632.9	14173.2	15274.5	11	14	0.00356268	1.43475	0.520804	2.44822
RPS10	40S ribosomal protein S10	2	1	53857.9	52228	59999.4	22518.1	27584.8	25010.8	49942.1	49774.7	47317.8	104940	77520.9	50348.9	55087.7	84912	66766.4	134545	79369	65034.2	112062	166664	157394	86379.6	104124	72186.7	74531.1	11	14	0.00356444	0.554709	-0.850197	2.44801
F12	Coagulation factor XII	3	3	19994.8	27520.4	27758.6	8171.28	3471.22		21146.2	21347.6	16466.6	47959.4	41133.9	68435.8	36380.8	33733.9	24040.8	80758.3	43118.2	50788.1	32410.3	45402.3	31148.2	36157.4	41350.3	37388.7	41731.3	10	14	0.00356668	0.545676	-0.873882	2.44774
KIF21A	Kinesin-like protein KIF21A	14	12				34793.5	35519.2	63842.4	19762.9	13312.5	16626.3	20296.2	25412.2	12290.6	15751.8	13178.2	13657.9		14818.4		13153.7	11614.1	8835.66	14918.2	11082.5	14602.4	11772.1	8	12	0.00357785	2.21196	1.14532	2.44638
GYG1	Glycogenin-1	8	8	339507	201809	263342	349102	639034	631935	59517.7	65885.3	60817.4	43022.4	44248	62206.9	44844.8	54870.8	52535.6	52982.7	52415.5	36376	43419.2	54661.7	57414.2	45691.8	50204.9	57650.8	47418.6	11	14	0.00359021	4.81848	2.26858	2.44488
ATP5PD	ATP synthase subunit d, mitochondrial	10	10	119703	153054	255738	56444.5	62970.2	118284	53660.6	39552.8	40369.9	20197.5	29018	23515.3	27695.4	28154.7	24249.9	25475.3	31200	14793	21009	33636.2	23003.4	27373.6	27067.1	23786.9	25042.6	11	14	0.00363076	3.3927	1.76243	2.44
NIT2	Omega-amidase NIT2	4	4	13577.4	14926.2	12994.6	14936.4	15460.4	15381.6	24193.9	25504.5	26202.7		16253.9	9690.44	22766.2	11029.5	12409.2	7838.19	9540.51		9741.67	12444.9	7690.91	9185.45	12152.4	14148.1	13995.7	10	13	0.00365703	1.52825	0.611877	2.43687
SPTB	Spectrin beta chain, erythrocytic	41	41	89647.3	81077.8	63867.1	20444.5	20177.4	34137	38023.7	38529.7	25267.3	20478.6	17816.2	17466.5	15764.8	16835.7	19129.9	32805.3	20776.4	18898.1	16943.4	16075.5	17049.6	19634.5	16757.9	14039.2	14038.9	11	14	0.00367034	2.23268	1.15878	2.43529
ZFYVE19	Abscission/NoCut checkpoint regulator	2	2				18106.8	21247.2	30896.2	8938.37	8212.05	8138.03		5266.64	5103.58	6151.86	4515.38	3698.14		5114.31			4149.45	4666.85	6098.32	5198.05	5021.44	4819.55	7	11	0.00368336	2.90461	1.53834	2.43376
HNRNPA3	Heterogeneous nuclear ribonucleoprotein A3	5	5	59358.7	82270.4	70328.8	58154.2	62190.2	54420.3	93316.5	92307.7	77463.7	45992	63447.8	57231.6	72154	114650	114546	101832	90858.5	44636	136457	133607	119934	89142.2	114112	88041.7	103734	11	14	0.00369076	0.699756	-0.515076	2.43288
PFN1	Profilin-1	12	12	258709	349347	260652	287277	252598	509559	481597	430697	439611	186490	230724	203917	248368	261616	254083	241679	207923	214510	170320	336541	244971	182796	223686	194857	246230	11	14	0.00370288	1.45223	0.53827	2.43146
RPL35	60S ribosomal protein L35	2	2	43775.2	30216.4	52465.4	39682	64795.2	37522	52858.3	48062.7	42051.5	26928	33210.8	31597.8	40699.2	38068.7	35670.7	30167.8	27249.3	50860.7	5073.93	23908	8340.59	18453.2	33012.6	18519.3	20575.3	11	14	0.00370638	1.57033	0.651071	2.43105
FYCO1	FYVE and coiled-coil domain-containing protein 1	6	6	30289.7	14730	20696.3				7015.59	7924.19	7602.88	9964.51	12933.5	6883.14	5593.26	5891	4988.43		5643.62		6431.3		5483.98	5682.94	5361.67	5766.41	6211.46	8	11	0.00377229	2.39048	1.2573	2.42339
ENO1	Alpha-enolase	39	36	1820870	1519450	1336190	2710130	3399160	5047980	1845190	1873360	1767410	1181290	1467530	1088660	1222200	1376800	1302270	1097680	923691	1164830	846865	1447830	1106240	1434800	1174000	1211670	1176620	11	14	0.0038048	1.84054	0.880131	2.41967
MAP1S	Microtubule-associated protein 1S	3	3	7189.21	4960.63	6415.73	10315.1	6503.29	8721.59	10389.4	7093.62	9925.9	15481.9	15344.9	11604.3	13712.1	15695.6	12418.2	14592.2	13865		12764.7	14690.9	16219.1	15965	9032.75	9883.18	10783.7	11	13	0.00380728	0.706366	-0.501512	2.41938
METTL7B	Methyltransferase-like protein 7B	2	2				22916.2	22646.8		22474.5	14142.2	10469.8		27385	12894.4	7941.17	12525.4	13571.7		9709.97						9899.59	7302.26		6	7	0.00380912	1.89642	0.923279	2.41918
PSMA3	Proteasome subunit alpha type-3	3	3	24140.8	24004.4	24249.1	17747.9	21333.6	24922.3	30514.2	33415.9	26645.7	16870.1	21568.4	18485.2	23407.9	22385.7	16908.2	16413.7	16076.7	29487.9	10500.2	18022.8	13430.9	14106.3	20977.7	13962.8	13697.5	11	14	0.00381214	1.36284	0.446613	2.41883
UBE2L6	Ubiquitin/ISG15-conjugating enzyme E2 L6	2	2				15799	11484	15177.8	11300.2	9952.52	9745.48			7671.41	7693.72	5955.86							7370.39			8551.1		6	5	0.0038157	1.64371	0.716956	2.41843
FTL	Ferritin light chain	7	7	388655	419403	292310	324674	252148	778419	796947	1008890	922813	747175	750637	375493	385261	318327	347327	276439	275094	417342	266858	230962	191316	362287	503396	527990	465306	11	14	0.00385388	1.72037	0.782716	2.4141
DECR1	2,4-dienoyl-CoA reductase [(3E)-enoyl-CoA-producing], mitochondrial	14	14	336024	190679	429207	32170.9	36532	34352.2	118873	146614	108524	23497	23966.6	12646.6	17282	14977.2	13929.9	15132.2	13768.5	18328.1	16203.5	16683.5	17704.1	15227.6	29691.1	23279.9	27501	11	14	0.0038738	7.46644	2.90042	2.41186
PSMD4	26S proteasome non-ATPase regulatory subunit 4	2	1	22507.6	13830.3	16519	5956.59	15533.4		15798.6	11696.2	12029.2		8259.29	9615.8	7983.08	11277.5	6199.68				7726.69	7282.43	6986.25	7382.83	8531.06	10972.2	8655.09	9	11	0.00389252	1.61177	0.688646	2.40977
SYNM	Synemin	44	44	184595	114188	146284	363112	347176	475437	105236	82124	78089.8	263003	129927	116086	144861	73216.1	77871.8	34670.6	127120	55301.6	116546	78476.7	59117.3	130283	78933.4	75027.2	84516.8	11	14	0.00391614	2.32702	1.21848	2.40714
SFPQ	Splicing factor, proline- and glutamine-rich	9	9	60020	56632.9	46157	41924.7	46302	32292.8	73186	66709.2	72642	71258.2	53672.5	75170.6	61475.6	75635.9	62931.3	65517.2	63215.2	48748.3	101477	93266	109828	82710	76277.4	77146.1	74547.4	11	14	0.00392018	0.739837	-0.434721	2.40669
OSTF1	Osteoclast-stimulating factor 1	1	1			2783.36	7146.28	10382	13141.7	6677.91	4319.35	5470.3		3336.98	2545.71	5408.88	2196.24	2346.05		1887.8	4656.24	2954.36	3007.98	2373.69			1949.77	2279.51	8	11	0.00400742	2.31694	1.21222	2.39714
NCEH1	Neutral cholesterol ester hydrolase 1	4	4	26219.5	22942.5	50512.5	14136.2	18738.7	19806.6	10634.6	8452.76	8651.18	7861.4	9163.49	6161.4	4284.8	6415.09	6599.79		4384.47		6225.05	8186.14	8335.24	6189.05	5568.4	6415.56	5155.8	11	12	0.00402324	2.90905	1.54055	2.39542
EIF2S1	Eukaryotic translation initiation factor 2 subunit 1	6	6	36367.8	23048.4	24101	20243.2	24690	24708.9	27169.7	26570.6	26018.5	42497.9	25913.7	19132.4	15657.9	19368.1	16702.7	22225.8	19338.9	16744.2	21006.4	24236.8	25497.3	18942.4	23239.5	26602.5	25060	11	14	0.00407319	1.30555	0.384653	2.39007
SUMO2	Small ubiquitin-related modifier 3	1	0	18424.9	14805.4	18857.4	20280.8	31183.2	52679.2	26430.5	22415.1	26973.1	13679	6808.54	6314.57	8719.58	10640.2	7334.67	12665.9	7752.4	21759	11795	12114.4	13418.8	11546.8	11913	15706	16943.9	11	14	0.00407496	1.90608	0.930607	2.38988
NADK2	NAD kinase 2, mitochondrial	8	8	23148.6	10047.2	15125.3	34491.4	40932.4	39738.9	39023.6	49171.5	41571.3	12107.3	12614.2	17788	9182.67	12997.6	9585.64	8484.67	11669.9		14887.2	11542	9959.36	13392.9	24765.6	23218.5	25272.5	11	13	0.00408155	1.94963	0.963202	2.38918
FAH	Fumarylacetoacetase	6	6	59668.8	69728.3	58530.9	22719.7	30243.9	20182.8	129412	159283	156988	30994.7	36066.7	28330.3	27634.9	21727	17411.6	15742.9	18635.1	37771.6	15690.9	17399.3	12294.4	18278.2	35555.8	34629.2	40868	11	14	0.00412497	2.87997	1.52605	2.38458
MPP1	55 kDa erythrocyte membrane protein	5	5	7921.43	8829.46	11606.6	19532.8	18185.5	30424.6	21740.2	18096.1	14769.2	8561.27	8536.21	8608.87	9608.87	7702.67	9577.57	7153.83	11029.6		10710.4	12028.3	8356.81	8010.13	7257.61	6826.36	7769.27	11	13	0.00418365	1.734	0.794101	2.37845
PPIF	Peptidyl-prolyl cis-trans isomerase F, mitochondrial	1	1	63560.7	27879	52179.4	30091.5	31267.5	65080.6	12103.7	17925.3	12875.3					5802.66	6819.51						9565.59	7491.69	10418.2	6688.22	8352.68	9	7	0.00421209	4.41462	2.14229	2.3755
RAP1GDS1	Rap1 GTPase-GDP dissociation stimulator 1	19	19	20533.5			69565.6	95343.3	109099	82810.5	63829.2	61856.9	50104.8	60092.7	55196.1	62988.2	51942.7	45074.7		40164.3	28809.1	46651.7	37620.5	22037.5	49376.6	37426.3	39107.3	32195.5	9	13	0.00421952	1.61466	0.691226	2.37474
PPP4C	Serine/threonine-protein phosphatase 4 catalytic subunit	1	1				6124.22	7714.65	7301.74	5179.57	7403.81	4443.77			4308.34	4991.83	3970.35									4337.39	4239.93	3463.45	6	6	0.00426383	1.50793	0.592573	2.3702
BDH2	3-hydroxybutyrate dehydrogenase type 2	4	4	18426.8	18301.7	20734.5	17417.9	31708.8	21286.4	18158.1	19056.8	17102.5	14610	13157.8	3999.49	5768.7	9756.03	7764.99	15584.8	12402.4	18488.5	18161.3	16422.3	14432.4	11699.5	17206	14925.7	16171.2	11	14	0.0042645	1.46197	0.547912	2.37013
ANK2	Ankyrin-2	18	16	23658.5	16442.5	28065.6	44149.8	48789.5	41513.1	18926.9	18709.2	15493	16622.6	19079.1	16582.9	19110	17105	17874.8	12121.8	17318.3	11341.5	18147.9	15857.5	12622.4	17331.1	13898.4	16902.7	14896.8	11	14	0.00426796	1.6776	0.746399	2.36978
OPLAH	5-oxoprolinase	7	7	27643.9	13391.9	14954.3	21042.5	17500.9	13226.8	9620.91	8763.84	9914.35	20735.7	17940.4	13282.6	10402.2	8445.88	9824.6	9990.25	11826.6		11617	9906.21	9493.84	11504.1	9748.88	12258.5	9868.85	11	13	0.00427304	1.49458	0.579742	2.36926
SFXN1	Sideroflexin-1	5	5	11760.5	13405.5	20644.8	22803.3	28773.1	36085.8	13407.6	9950.54	10888.4		5421.47	12291.9	11339.5	8948.21	6546.21		7277.03			5250.88	4885.61	7311.1	6318.29	7571.02	6846.05	10	11	0.00429455	2.25162	1.17096	2.36708
GPX1	Glutathione peroxidase 1	7	7	33596.1	28080	21813.8	20808.9	21502.8	40578.9	33916.4	35692.9	33232.1	49840.9	40930.7	19794.1	19281	25679.7	19646.9	22272.8	16548	36099.1	21033	23090.6	27158.2	28483.5	23295.7	23349.4	26183.2	11	14	0.00435749	1.38039	0.465079	2.36076
TOMM70	Mitochondrial import receptor subunit TOM70	4	4	10741.3	12433	16146.5	8381.15	9072.71	10408	11102.7	9601.17	8639	6656.21	10901.9	8029.97	9903.43	9347.95	9035.69		5709.07		3678.95	7609.67	6863.58	8863.28	7421.98	5485.4	8088.89	11	12	0.00448891	1.38225	0.467019	2.34786
PGM2L1	Glucose 1,6-bisphosphate synthase	6	6	12369.7	7829.51	11403	23299	27435.7	28042.6	11152.8	9955.11	8380.61		7377.77	8454.34	10529.1	7573.56	7590.56		8644.24	9436.86	6874.79	5334.19	5120.24	8416.47	5617.4	5822.37	5908.78	10	13	0.00451321	2.00812	1.00584	2.34551
TWF2	Twinfilin-2	3	3	14811.9	15655.3	18104.8	14877.2	9428.93	15308.8	15229.2	22543.6	14889				9533.14							8558.29		9909.83	7578.14		13052.5	9	5	0.00451794	1.60901	0.686175	2.34506
OXCT1	Succinyl-CoA:3-ketoacid coenzyme A transferase 1, mitochondrial	8	7	50604	50715.7	42299.2	18718	20463.8	23218.9	14228.5	10031.4	11540.5	7748.12	8439.24	8626.25	8455.69	11673.2	9792.9		8953.23	6967.73	10610	8248.15	7130.28	7565.3	9332.62	8880.51	9824.75	11	13	0.0045248	2.62723	1.39354	2.3444
YWHAB	14-3-3 protein beta/alpha	5	5	43029.6	49805.8	47668.5	99777.6	114655	164401	107989	87458.1	85249.3	35456.3	37673.5	52026.6	62897.3	53100.2	42915.3	32151.3	35475.5	72520.2	34745.7	48641.9	30228.9	37914.1	36897.5	31784.4	31832.7	11	14	0.00454232	1.84255	0.881703	2.34272
UGDH	UDP-glucose 6-dehydrogenase	6	6	14289.6	21411.7	14332.5	6713.69			55785.8	85981.6	66672.7			7157.64	8912.48	9131.45	5242.29			12478.6	10193.2	10854.6	8919.1	5605.39	10170.3	9832.37	9854.7	7	12	0.0045503	4.19565	2.06889	2.34196
ECI1	Enoyl-CoA delta isomerase 1, mitochondrial	5	5	192880	116532	212408	30531.2	32512.4	33609.5	79358	95377.7	79173.5	53749.8	59777.7	38363.3	41084.1	37277	35449.1	17591.3	30975.9	19815.2	43154.4	39305.4	24287.3	29876.7	47148.5	48559.2	58568.9	11	14	0.00457004	2.45338	1.29477	2.34008
FKBP3	Peptidyl-prolyl cis-trans isomerase FKBP3	5	5	43275.8	39230.6	34348.1	31957.7	42913.1	89771.3	27492.2	24300.5	25927	17137.1	14417.3	17425	21831.8	18612.6	17773.7	15516	15665.4	13277.7	25090.7	17209.9	16814	18360	19561.7	19225.8	19899.7	11	14	0.00458412	1.94075	0.956615	2.33874
TNPO3	Transportin-3	3	3	3458.74	4037.1	3575.34	5509.51	5784.99		5449.07	4455.59	4105.21		6031.92		4212.59	6144	3913.97	6444.92	6401.55		7686.72	8407.42	6454.79	7061.62	7285.65	5670.7	6975.24	9	12	0.00459799	0.737593	-0.439102	2.33743
EEF1D	Elongation factor 1-delta	10	8	131883	85520.3	89476	63716.2	74873.1	115179	85414.4	96862	97195.8	56553.7	50716.6	53053	51834.3	61229.5	64560.2	66119	53495	59869.2	51168.2	66354.7	76217.3	68592.3	65057.1	72224.9	83909.8	11	14	0.00463193	1.34921	0.432116	2.33424
NAPA	Alpha-soluble NSF attachment protein	10	8	36053.5	39165.1	37972.6	74871.1	74306.9	106401	51110.8	43405.5	44627	38544.7	45568.6	45515.8	39211.3	36571.7	34418.6	27868.6	39636	19312.5	33266.5	37096.6	28550.6	33714.3	37245.8	36562.6	33102.5	11	14	0.00464414	1.56302	0.644333	2.33309
EFTUD2	116 kDa U5 small nuclear ribonucleoprotein component	3	3	4450.59	4684.58		3221.38	3505.42		6232.89	5010.2	5785.1	6721.87	4963.6	4246.39	5713.71	7921.38	5454.89		6975.13		8789.96	10811.8	11082.9	6647.18	9121.71	7426.07	5717.95	9	12	0.00464777	0.661048	-0.597174	2.33276
ATP6V0D1	V-type proton ATPase subunit d 1	2	2	20316.6	18427.6	15302.2	35216.9	27373.3	29001.5	28013.1	19412.8	21545.7	11115.6	12217.8	16307.2	18063.9	15161.3	11802.5	8995.64	15752.6	10678	14622.8	18217.9	17903.7	17575.9	14464.5	13368	14327	11	14	0.00468904	1.46128	0.547231	2.32892
APOO	MICOS complex subunit MIC26	4	4	17865.8	14508.9	28352.2	11337.5	11088.3	14352.9	8472.64	7902.24	6894.15			5707.35	3278.94	3909.88					5958.03				6390.68	4492.06	4093.69	9	7	0.00469028	2.77665	1.47335	2.3288
MAP2K1	Dual specificity mitogen-activated protein kinase kinase 1	4	4	8408.58	11206.5	7704.07	22295.5	27848.3	40613.4	19534.3	12674.2	13037.6	8182.44	12234.6	8596.88	10823.8	9184.81	9495.05	6402.89	9635.25	6524.76	8383.08	8636.94	6369.42	8159.21	8242.31	6096.35	7456.47	11	14	0.00476737	2.05119	1.03646	2.32172
DBNL	Drebrin-like protein	8	8	17728.6	13112.1	8788.87	19181.4	22651.7	39050.5	33946.2	28491.8	33661.7	18503.5	16525.2	11621.1	11770.6	13897.9	15862.7		15536.5		15425	15267.9	14406.4	8648.76	12208.9	17148.6	14614.5	11	12	0.00486443	1.64966	0.722169	2.31297
PPP1R7	Protein phosphatase 1 regulatory subunit 7	8	8	59579.8	53203.8	46882.4	48242.1	58264.8	116644	61726.4	53255.8	51006.2	26125.3	47555.7	47484.2	46205.4	43580.4	40789.8	26952.6	34571.3	47214.5	33780.8	34032.2	25697.8	36930.1	33011.5	34296	35803.4	11	14	0.00486787	1.52254	0.606483	2.31266
PRDX5	Peroxiredoxin-5, mitochondrial	8	8	433934	274146	391065	331327	357246	694988	274030	254714	256527	183556	236469	225182	210764	245010	195340	208603	235914	225530	207238	241321	153033	209129	228128	239125	219047	11	14	0.00487881	1.54231	0.625096	2.31169
IGKV1-8	Immunoglobulin kappa variable 1-8	1	0	12770.9	27973.6	35276.3	8446.83			32859.2	35488.8	14108.8	50991.3	17958.4	56227.3	21931.5	167995	113959	53829.6	72162.6		53953.6		46596	40787.2	56834.1	61109.2	88371.5	9	12	0.00492505	0.377207	-1.40657	2.30759
NDRG2	Protein NDRG2	7	7	45678.3	49767.3	70664.6	94645.6	148133	224087	63357	37208.2	44135.7	32333.6	25837.5	25151.2	39161.8	30196.8	25274.8		17248.8	18823.4	28024	24841.2	11034.1	19902.4	22673.9	22025.6	23354.3	11	13	0.00494375	3.21021	1.68267	2.30594
ITGB6	Integrin beta-6	1	1	108947	63974.4	65081.5	44156.8			149677	101567	161648		263518	163988	154508	215526	174398		241001	318902	308167		150194			251285	234586	8	10	0.00499207	0.541551	-0.88483	2.30172
HSDL2	Hydroxysteroid dehydrogenase-like protein 2	17	17	80576.2	59081	181954	31223.2	41608.8	36798.3	23079.7	20079	15125.1			12810.1	17732.2	10004	10439.1	12457.7	7127.72	12681.2	10885.8	10496.3	9471.33	12928.1	10667	10451.6	10015.2	9	14	0.00502522	4.81442	2.26736	2.29885
FARSB	Phenylalanine--tRNA ligase beta subunit	10	10	55206.4	42057.7	40580.8	21224.5	27898.1	26374.1	32000.1	26173.7	25604.8	26793.7	32368.6	17645.5	23217.2	25094	20419.2	18019.8	23259.8	14186	29504.9	30478.4	30501	23004.7	24801.9	20342.4	22229.7	11	14	0.00505029	1.40516	0.490731	2.29668
LGALS8	Galectin-8	2	2				9407.6	9238.52	12719.9	10234.2	6398.66	7654.86		9747.27	5601.65	5729.2	7933.07			8049.41		7462.22		4507.24	8416.78	6590.45	4791.07	7404.08	7	10	0.00513012	1.40528	0.490854	2.28987
ETFA	Electron transfer flavoprotein subunit alpha, mitochondrial	14	14	224554	153192	302117	49854.4	43927.1	47466	130009	170812	171900	17407	32723.9	40342.4	43560.7	41548.7	35563.9	25829.6	32549.2		37143.8	42411.8	32556.9	34291.2	60939.8	56089.2	69766.1	11	13	0.0052136	2.8743	1.52321	2.28286
MMP2	72 kDa type IV collagenase	2	2	33550.8	34381.4	27780.6	4016.06			24472.7	29366.6	25895.5	15266.9		12004.7	11178.7		10051.3	24541.2	17744.1		14564.8	18111.3	11853.6	13174.2	12619.2	11381	10956.4	8	12	0.00524003	1.7368	0.796431	2.28067
CAD	CAD protein	4	4	6655.74	4740.92		4515.32	3251.37	3135.54	6961.55	6184.3	8290.88	8852.08	8661.58	7360.05	5869.64	7406	6118.57	13381.3	7670.61		13642.1	9484.22	11568.5	8917.74	9509.7	10132.9	8459.77	10	13	0.00524874	0.666193	-0.585989	2.27994
TMOD1	Tropomodulin-1	13	11	70970.4	49496.4	62189	39935.4	35651.2	95920.8	25979.8	24087.2	25253.8	42265.9	30453.4	25495.4	24547.9	22614.5	22849.4	35270.8	30404.1	24019.6	34143.4	21834.6	27704.5	29597.5	24165.4	26460.6	25347.6	11	14	0.00525176	1.70693	0.771401	2.2797
CFL1	Cofilin-1	15	9	66745.5	82035.2	80756.2	192219	247589	371800	177981	121605	113973	91819.6	118700	84761.5	119943	95294.8	94446.8	53837.6	54447.7	59188.4	54806.3	90324.3	48897.8	86316.1	55027.9	68181.6	67899.4	11	14	0.00532699	2.05093	1.03628	2.27352
C8A	Complement component C8 alpha chain	1	1	51782.3	42574.2	28423.5		5668.3	12612.5	31383.9	33114.1	25164.8	35858.3	23926.1	46205.1	36364.8	86141.3	68153.4	190363	67350.7	42569.2	86692.8	79893.6	52279.2	52446.3	52956.7	47546.4	50521.1	10	14	0.00537067	0.423886	-1.23825	2.26997
PSMA1	Proteasome subunit alpha type-1	6	6	170761	111112	91641.2	56913.6	83740.3	74514.4	125708	150627	129173	130532	122529	68505.5	67015.1	70351.9	81238.7	91049.2	74268.8	125749	73554.7	91533.4	73208.9	78202.7	81445	91438.5	85774.2	11	14	0.00544239	1.37637	0.460863	2.26421
MFF	Mitochondrial fission factor	3	3	11768.2	7105.42	6878.41	12806.4	14343.4	10639.9	8945.92	7793.88	11287.2	8628.05	11007.5	6278.58	7949.27	6034.81	7536.74		9207.07		8398.89	6414.83	5392.93	7409.18	8877.48	8576.75	9330.64	11	12	0.00550722	1.32718	0.408364	2.25907
ST13	Hsc70-interacting protein	4	0	14874.4	20607.3	18519.2	22308.9	44628.8	52415.5	23719.1	19433.3	16956.8	11717.1	15337.2	14381.1	18733.5	14624.4	11822.8		10713.2	17942	10545.8	11184.7	6446.99	13002	10845.3	8703.25	10766	11	13	0.00550855	1.92776	0.946925	2.25896
EIF3K	Eukaryotic translation initiation factor 3 subunit K	2	2	41767.6	18152.4	34090.6	18768.4	19555	35458.4	21723.6	19364.9	20286.8	10841.4	12259.2	16061		15910.2	14282.9	14537.4	15341.2	9561.51	7880.61	16683.9	10772.2	14330.1	15497.9	14467.5	18272.2	11	13	0.00550984	1.62384	0.699412	2.25886
PLIN3	Perilipin-3	7	7	9676.58	11606.1	7323.82	36960.3	34451.4	98940.2	36924.8	33313.5	40174	17093.3	31089.3	17191	14041.5	17126.4	14308.3	11647.4	7204.23	9560.72	7998.63	13621.2	8192.41	13799.9	8830.82	10581.9	10829	11	14	0.00551858	2.7591	1.4642	2.25817
PPP2R2A	Serine/threonine-protein phosphatase 2A 55 kDa regulatory subunit B alpha isoform	8	4	20851.6	13058	16238.6	23283.3	26618.4	18888.9	16658	17342.3	16189.1	15119.7	16790.3	13557.4	15034.4	16071.2	12541.6	9631.91	15290.1	9330.23	16497	14273.9	13118.1	16200.6	16747.3	16172.2	16528.8	11	14	0.00552037	1.273	0.348235	2.25803
NIBAN2	Protein Niban 2	4	4	27061	15182.3	17390	26262.9	23819.7	34808.3	62072.5	52841.5	54988.9	40904.9	48286.1	49574.5	46999.8	55932.3	49841.4	39758.8	53331.9	34816	50517.5	57591.1	46193.7	55740.1	57234.6	65464.2	63904.2	11	14	0.00565275	0.706694	-0.500843	2.24774
HK1	Hexokinase-1	28	23	202408	185181	223382	112360	102569	109109	89132.7	75274.4	75836.2	81002.9	110159	94467.3	116148	71806.2	78068.5	48370.7	106689	40527.5	84985.2	89909.6	70824	85112.7	73918.3	56461.9	52712.8	11	14	0.00567884	1.6253	0.700705	2.24574
MESD	LRP chaperone MESD	1	1	10206.3	6518.57	5127.58	4429.8	4912.47	12577.1	3770.96	5621.36	6658.64	7442.84	4529.71	2941.92	3301.14	2041.48	3423.35	5119.29		7265.03	3369.42	4153.82		3184.02	3726.52	3666.16	4054.2	11	12	0.00574567	1.69359	0.760081	2.24066
CRBN	Protein cereblon	2	2				19236.7	19515.5		14684.4	12594.3	10112.5			6775.39	3712.28	12319.4			12224.5				7657.02	11459.3	7180.25	10797.5	7946.37	5	9	0.00575318	1.71169	0.775418	2.24009
PNPO	Pyridoxine-5'-phosphate oxidase	4	4		5442.45		37557	39363.6	91008.5	54680.8	59689.6	57229.9	68632	50785.5	41021	30050.5	27772.2	29653.6	17852.9	21385.4	65247.5	22265	25107.9	16212.9	31119.7	23124.8	25724	26336.9	9	14	0.00579145	1.79307	0.842435	2.23721
ATP6V1G1	V-type proton ATPase subunit G 1	2	2	35149.3	27374.8	27160.3	27135.4	32132.7	56870.4	39967	37695.2	34206.7	15799.7	21613.9	18217.8	19922.9	27571.5	20788.1	15813	24299.8		23037.9	26792.4	27496.8	20884.6	22419.8	23903.2	22648.2	11	13	0.00580589	1.42844	0.514441	2.23613
BORCS5	BLOC-1-related complex subunit 5	1	1	3446.2	3492.58		16357.6	14109.9	22265.7	11622.9	10555.9	10875.2		4982.64	4137.5	5884.63				4500.43		3954.44	3650.79	2874.84	4035.71	4868.15	5289.39	6217.25	9	10	0.00592204	2.39061	1.25738	2.22753
GCLM	Glutamate--cysteine ligase regulatory subunit	3	3	11774.6	12038.4	7634.45	19651.8	18182.4	11547.6	11114.7	9078.56	5952.49		11037.7	6077.81	7068.34	7172.74	7163.66									3625.49	4208.46	10	6	0.00594795	2.00494	1.00356	2.22563
ACYP2	Acylphosphatase-2	9	9	54302	46619.2	46347.7	113678	171654	174660	10805.3	9501.92	8728.88	9444.46	21756.2	10060.5	10446.2	5459.76	8647.16	10470.8	8580.61	9644.17	13768.9	11562.5	9403.87	9515.99	7386.76	8604.24	8427.53	11	14	0.00596222	6.43695	2.68638	2.22459
IFITM3	Interferon-induced transmembrane protein 3	1	1	22210.8	19818	19307.5	3767.61	3190.29		31341.1	27459.8	36399.3	24388.5	14989.6	8749.81	4885.38	11929.7		11959.9	5629.36		10448	11703	14434	8327.83	11850.4	11783.5	12535.9	10	12	0.00599413	1.95954	0.970515	2.22227
PNP	Purine nucleoside phosphorylase	5	5	78131.1	51404.6	36586.3	47368.2	70394.1	28978.1	41317	49440.2	40846.2	23135.6	15649.5	16604.8	11636.6	15585.8	18939.1	47115.2	19780.5	33066.7	25886.7	31651.4	41421.8	34429.4	24818.4	23389.7	23435.4	11	14	0.00605032	1.67241	0.741925	2.21822
MAP6	Microtubule-associated protein 6	19	19				62491.6	89609.9	189864	53533.9	38858.8	41000.7	48014.3	48177.4	39990.8	40760	32393.3	34379.8		33961.9	30036.9	31793.1	19740.8	14921.5	25165.7	18697.4	21377.1	20281.6	8	13	0.00609308	2.55508	1.35337	2.21516
FXR1	Fragile X mental retardation syndrome-related protein 1	2	1	8851.98		16255.5	17364.3	19203.8		16763.6	16042.5	11640		13594.2	10467.9	13678.9		9853.23		10081.8			9114.63			10838.3		5782.27	8	7	0.00610555	1.50037	0.585319	2.21428
SMU1	WD40 repeat-containing protein SMU1	2	2	11665.9	9056.29	7934	6361.34	2975.35		8919.4	5363.44	6925.33	10178.5	4967.08	7075.01	10257.3	6976.44	5805.62	9522.21	8773.9		15849.9	17335.5	14755.1	12712.2	14604.3	15097.1	18184.6	10	13	0.00616675	0.615808	-0.699447	2.20994
ACY1	Aminoacylase-1	7	7	50686.2	38944.3	37974.9	21073.7	26830.4	33602.2	136679	193195	159166	66981	52325.3	34682.2	34761.1	23223.9	16870.6	13176.8	16559.1	27031.5	18634.6	13184.2	11104.9	24207.2	37879.3	40535.6	44196.9	11	14	0.00617707	2.92208	1.547	2.20922
LRRC47	Leucine-rich repeat-containing protein 47	11	11	117696	79615.4	79855.1	66439.4	49130.5	92073.5	41323.9	44902.1	40683.3	88066.2	65733.8	56106.6	47204.6	46920.5	48524.2	40734.4	54253.7	34666.2	56225.1	40163.5	46542.3	63251	47943.9	53093.5	47276.1	11	14	0.00623934	1.42669	0.512676	2.20486
PCCB	Propionyl-CoA carboxylase beta chain, mitochondrial	5	5	23556.6	18070.7	20305.2	11082	11011.9	8837.22	31066.6	36191.9	20818.6			9452.5	7034.38	9080.47	6940.94		9003.21		12343.9	9704.62	9172.43	10824.6	18946.4	16964.8	13558.4	9	12	0.00624099	1.81358	0.858839	2.20475
TBCA	Tubulin-specific chaperone A	5	5	40501	31843.6	22376.6	42914	50235.1	138239	47784.5	43134.2	41157.4	35171.4	31048.2	34193.2	29602.2	27045.6	24082	11969.6	15283.9	36380.4	19187.5	16206.2	14777.3	25623.8	15847	18774.6	17225.2	11	14	0.0062947	2.17971	1.12414	2.20103
EPM2A	Laforin	3	3	65282.6	47113.6	62501.7	23035.3	37689.3	50872.6	4133.38	2970.08	3040.17	4016.02	6749.98	3976.15	4049.11	4875.02	4238.64		4133.89		4280.75	5584.83	2134.99		6654.74	4701.78	6093.9	11	11	0.0063529	6.06036	2.5994	2.19703
ALYREF	THO complex subunit 4	2	2	10273.3	14166.9	10845.1	16056.3	16912.6	29354.1	19777.3	12014.9	13910.1	24629.1	19835.5	31144.1	31572	21752.6	25668.7	15550.5	21523.3	41887.7	19091.5	25238.9	18936.7	23881.7	21873.1	22696.6	25000.5	11	14	0.00643085	0.691076	-0.533083	2.19173
DBI	Acyl-CoA-binding protein	9	9	139797	153384	174478	138025	259620	557347	156454	100110	130406	54706.9	57675.5	53987.5	65071.5	69802.6	62354	44596.8	43000.1	85371.9	51114.7	66336.6	51411.1	82031.7	60461.3	65363.7	88105.6	11	14	0.00644879	2.75159	1.46026	2.19052
LTA4H	Leukotriene A-4 hydrolase	8	8	27327.6	21088.3	22961	11434.7	15819.5	10366.4	24558.7	28274.8	28334.8	11763.2	11874.2	13567.4	11324.3	13878.2	12904.7	8299.41	11259.8	10912.2	12788.9	16415.9	12532.8	13971.6	14255	16055.6	17069.9	11	14	0.00650907	1.46901	0.554844	2.18648
EIF2S3	Eukaryotic translation initiation factor 2 subunit 3	4	1	32146.9	14121.7	13656.7	17615.9	19921.2	19667.9	21411.4	18012.1	18536.9	25742.6	16433.3	11466.8	11726.8	10610.1	10944.4	14889.8	12387.7	9665.68	24220.9	15455	19832.1	16138.1	12233.1	16140.7	12985.6	11	14	0.00651885	1.39167	0.476821	2.18583
ALDH9A1	4-trimethylaminobutyraldehyde dehydrogenase	15	14	78352.2	63051	64506.7	90960.9	106487	126420	83344.5	85878.6	84977.1	52180.7	79086.9	51922.6	49085.8	72301.8	70019.5	51288.8	58796.2	80654.5	55500.1	68194	49134.2	61812.8	74717.3	73882.6	77670.9	11	14	0.00655886	1.30154	0.380225	2.18317
IPO5	Importin-5	8	7	25868.6	19766.7	28211.3	18756	24507.7	22344.5	20007.7	17140.2	19077.9	20442	16340.1	15632.8	19983.3	21547.3	15722.9	15082.8	17214.2	11792.8	16399.7	21257.7	15901.7	19543	15459	16773	19594.8	11	14	0.0065941	1.22305	0.290482	2.18084
GSS	Glutathione synthetase	6	6	52395.7	28059.8	25862.7	46640.8	51996.6	127738	59715.3	58708	60633.4	192688	131284	66278.3	47189.1	30642.3	34733.1	21104.7	28574.8	62844.4	26789.5	23216.5	19029.4	31883.3	19081.4	22115.5	20914.4	11	14	0.00661748	2.34079	1.22699	2.17931
PDCD5	Programmed cell death protein 5	2	2	22421.3	21005.2	25486.5	26770.2	30360.1	43230.2	37295.6	31074.9	28529.9	11504.3	13092.9	16125.6	13564.7	19033.7	15062.1	21563.7	20693.3		21900.3	18680.1	15349.6	20318.5	16825.3	21143.6	16758.4	11	13	0.00664653	1.44984	0.53589	2.17741
TPT1	Translationally-controlled tumor protein	2	2	25435.5	25239.5	35570.7	9669.8	29459.1	60415.8	25473.4	32658.4	23617.2	13915.2	18362.4	18813.1	21524.4	20827.7	12554.6	11749.1	10917.1	12678.2	9869.02	21051.9	18814.8	15918.6	12689.5	14270.3	21626.2	11	14	0.00668321	1.70881	0.772993	2.17501
COX7A2	Cytochrome c oxidase subunit 7A2, mitochondrial	2	2	41648.5	33132.4	87185.8	26766.2	32061.1	28402.5	16844.5	13152.8	13975.6	6788.23	13614.1	10045.8	11754.3	9964.86	11884.9	9497.41	8668.85	11995.9	11597.2	15178.8	11433.6	10438.9	8982.9	10436.8	10179.2	11	14	0.00668389	2.62457	1.39208	2.17497
EZR	Ezrin	14	13	50403.4	41933.6	41520.8	110020	148620	201830	92551.3	94856.6	106673	119805	57735.1	49931.3	42971	78565.9	69521.6	50016.7	44353.1	47278	53967.6	53463.3	55467.8	48997.8	60576.4	69359.7	69596.4	11	14	0.00679173	1.7085	0.77273	2.16802
LETM1	Mitochondrial proton/calcium exchanger protein	7	7	28171.5	15331.8	26708.8	13318	17203.3	35580.9	19249.6	18172.5	17072.2	7555.5	11323.3	17366.6	13423	13873.9	11417.7		10376.1	7445.65	9952.99	9191.38	7816.02	8943.14	13006.7	15429.8	14925.2	11	13	0.00681891	1.61791	0.694132	2.16629
PPP3R1	Calcineurin subunit B type 1	4	3	10392.7	7590.83	11764.2	16744	13697.3	25663.1	12673.5	11137.5	10771		9087.16	5973.24	4568.23				6461.12		7612.56	7742.47			7956.44	6680.96		10	7	0.00684015	1.92924	0.948036	2.16493
HADHB	Trifunctional enzyme subunit beta, mitochondrial	20	20	350933	325512	676138	199359	243398	193462	103096	78841.1	84531.3	39491.9	71695.1	86595.3	100587	79635.3	84967.4	47870.2	71810.5	55292	53246.7	74244.7	46237.6	66927.1	73893.3	57389.7	56182.1	11	14	0.00692286	3.15417	1.65726	2.15971
OLA1	Obg-like ATPase 1	9	9	37458	46309	45208.8	60228.4	72420.9	110666	38404.6	35326	33895.6	22461.7	31017.6	37638.5	42732.6	34970.9	28458.1	23696.5	25324.9	25326.7	28403.8	29415.4	23651.4	23521.4	26546.7	19913.3	24096.8	11	14	0.0069828	1.72434	0.786046	2.15597
EML4	Echinoderm microtubule-associated protein-like 4	3	3		5102.1		7227.81	8141.41	6361.97	12033.6	11098	10475.9			6837.8	8019.49	6126.11	6768.25		5064.63		5292.76	5796.54	3986.47		6428.33	4797.79	5875.49	7	11	0.00703519	1.46135	0.5473	2.15272
SSR4	Translocon-associated protein subunit delta	3	3	32028.5	22771.4	22318.7	18084.6	16525.5	8670.27	37319.9	31464.5	30530.8	43906.9	27954.6	28043.9	24069.8	34718.7	25586.6	54606	28260.4	89446.9	37380.4	66379.7	57908.9	40420.9	52668.5	40530	45559.8	11	14	0.00704922	0.593203	-0.753402	2.15186
PMPCA	Mitochondrial-processing peptidase subunit alpha	4	4	32793.6	15178.6	29342.7	8512.05	6484.88	6332.09	12667.9	12761.7	15621.9			5167.42	5915.91	6887.95	5464.32		7134.75		8854.71	8359.42	6071.81	7331.73	8662.31	7192.98	9431.06	9	12	0.00707519	2.15394	1.10698	2.15026
LCMT1	Leucine carboxyl methyltransferase 1	3	3	30686.4	18580.1	17408.1	24818.5	28207.6	26685.9	28896.1	24195.4	27113.5		22937.7	21776.7	16891.1	23734	19754.9	16809.7	15190.9	16512.6	19089.8	27085.5	17196.5	25329.8	18852.8	22581.7	21132.3	10	14	0.0070855	1.23907	0.309257	2.14963
FH	Fumarate hydratase, mitochondrial	15	15	320921	164186	365983	39597.8	36363.6	76372	79962.4	106791	115582	39907.4	41100.2	40236	31701.5	34082.2	25951.7	22374.7	35029.1	25335.9	41462	30559.8	23125.1	35380.9	48081.8	47273.1	54429.6	11	14	0.00709858	3.56544	1.83408	2.14883
MT-ATP6	ATP synthase subunit a	1	1	79002.7	32663.3	101975	18577	20991.8		10244.4	10780.1	8626.12			8744.17	10251.9	8662.79	6134.38	4327.01	5509.41		2705.87	7100.39	3450.18	5261.04	5480.25	4477.94	7515.03	8	13	0.00712392	5.773	2.52932	2.14728
SRSF9	Serine/arginine-rich splicing factor 9	2	2	18000.1	8813.56		9771.36	11062.9	13228.1	5952.31	14689.4	12498.6	24449.4	22819	23696.6	14261.9	21995.6	19454.4	26337.5	16119.4	19869.9	22150.3	43092.9	31263.3	24992.2	22326	17294.1	14496	10	14	0.00712753	0.623282	-0.682043	2.14706
ASS1	Argininosuccinate synthase	7	7	45654.2	59445.5	54300.4	77977.3	96981.6	47589.6	179813	226912	177356	22724	39466	26167.2	28111.7	29501.4	38031.9	52530.9	24474.9	43173.3	32148.4	32852.3	40807.8	28357.4	61630	45621.3	53892.5	11	14	0.00713182	2.43559	1.28427	2.1468
CADPS	Calcium-dependent secretion activator 1	11	8				14433.1	18572.1	12172.7	9326.31	8304.19	6624.7	6783.71	10259	6322.6	7940.55	6503.29	6813.72		6441.67		7916.56	6480.21		8201.92	7022.43	7461.02	5718.65	8	11	0.00728043	1.54778	0.630197	2.13784
TGFB1I1	Transforming growth factor beta-1-induced transcript 1 protein	2	2	32039.2	19247.9	12586.8	6385.48	6246.31		33721.2	38173.6	40494.5	77215.7	50647.1	39960.8	27523.7	67063.1	53836.4	118181	75712.8		63805	77710.1	37331.7	49325.5	68948.7	51923.2	48390.5	10	13	0.00729786	0.528124	-0.921051	2.1368
FDPS	Farnesyl pyrophosphate synthase	3	3	6052	4154.86	4738.66	10113.8	19416.5	21872.9	31402.7	23322.1	22107		6895.63	6436.66	6331.94	4359.85	5163.29		4618.03				5789.38	5228.91		3414.31	4571.11	10	9	0.00741614	2.94181	1.5567	2.12982
NIF3L1	NIF3-like protein 1	1	1	13319.7	18254.8	12083.7	16084.7	17586.8	15157.8	24284.7	17854.6	18141.6	9524.39	10978.4	23933.5	20665.6	27841.4	17265.9	15229.2	17653.6		16780.8	25780.8	16075.6	21597.3	19794.3	22552.4	22734.6	11	13	0.00760767	0.764357	-0.387682	2.11875
GPD2	Glycerol-3-phosphate dehydrogenase, mitochondrial	12	12	46059.8	41957.3	54506.7	54258	44530.5	48601.1	51274.6	53571.2	56018.2	38745.3	35552.5	67609.5	47027.5	71992.7	61856.5	39506.3	61657.9	31559.7	72587.8	58047.7	55373.5	63532.1	82565.3	79849.9	86750.6	11	14	0.00762836	0.759478	-0.39692	2.11757
GTF2I	General transcription factor II-I	2	2	8936.63			5294.33	4627.62		7999.26	9703.09	9139.77	11686		10310.1	6161.38	13194.8	15263.1	12805.7	10063.4		14072.6	14787	10979.6	9970.38	14332	8996.37	14451.7	7	13	0.00765991	0.685865	-0.544003	2.11578
CNTNAP1	Contactin-associated protein 1	17	17				44026.1	36247.4	54551.9	20982.8	17902.4	16955.9	53433.7	32937.9	28379.5	25907	17045	15475		24531.3		25351.7	14524.3	10693.8	26413.3	17259.7	20309.4	17760.1	8	12	0.0077523	1.70555	0.770236	2.11057
SAMHD1	Deoxynucleoside triphosphate triphosphohydrolase SAMHD1	11	11	24872	34160.4	27102.7	21113.5	19148.3	15048.5	131012	93468.7	91544.4	69723.5	77227.7	50124.1	72650.5	99036.7	95931.8	91651.6	79175.8	37910.6	124448	129694	101762	96633.9	105618	98398.3	123481	11	14	0.00775855	0.58879	-0.764174	2.11022
SCRN2	Secernin-2	3	3	41466.1	33666.4	25703.2	15406.7	15926.4	12833.1	30818.1	29405.8	33888.1	51312.2	43109.8	36267.7	19754.3	22348.6	16392.4	14314.4	16287.7	18533.6	11196.4	17275.9	11491.8	19316.1	20253.7	23004.1	24069.6	11	14	0.00781226	1.56928	0.650103	2.10722
RPL15	60S ribosomal protein L15	6	6	27572.8	34709	34493.2	22057.7	24518.4	25232.5	25711.8	26128.5	24232	62351.1	46971.8	37061.2	36384.9	42240.6	40255	64962.1	32818.9	39136.1	57285.4	84666	85072.1	38911	54239.2	38238.6	51554	11	14	0.00783759	0.641011	-0.641579	2.10582
PSMC2	26S proteasome regulatory subunit 7	10	10	46164.5	30329.6	38930.8	17301.9	19599.7	33656.4	23015.1	21992.5	23535.9	17062.6	19882.6	20549.5	19937.5	16588.4	18988.1	20060.7	17128.6	15234.8	20113	21600.8	21118.2	15751.7	18869.1	19182.3	19485.3	11	14	0.00785655	1.40194	0.487422	2.10477
HSPH1	Heat shock protein 105 kDa	9	9	20663.1	13865	12247.3	29968.1	27649.8	40134.2	23335.6	23409.8	18187.9	17201.6	27097.9	16338.9	15780.1	19077.6	17332.7	14851.8	12925.5	12921.2	13840.3	15823.9	12538.6	23793.2	15180.1	16537.9	20790.5	11	14	0.0078812	1.41819	0.504051	2.10341
DEFA1	Neutrophil defensin 1	2	0		66728.9	64871.4	130785	394241	244581	137189	75251.5	33740.3				9323.52	79762.7	33125.1	52216.2	16293.9	31266.8		65877.1	47594.9	61175.6	38653.3	6619.62	8625.6	8	12	0.00792308	3.82009	1.93361	2.10111
RPL12	60S ribosomal protein L12	5	5	38347	47972.7	52886.2	25478	26139.5	44506.5	54026.6	48611.6	50941.3	34833	52757.2	30208.2	33217	37839.6	41403.8	43635.7	31184.5	40366	22583.4	43317.4	26855.3	24277.2	35599.2	22222	25348.4	11	14	0.00812262	1.32397	0.404869	2.0903
STRAP	Serine-threonine kinase receptor-associated protein	4	4	18102.7	15922.9	9375.17	15670.9	16667.1	24804.8	16539.5	15368.4	16506.9	17197.4	17738.3	10498.2	15543.3	11770.3	10761.1		11827.5			14516.9	8761.83	18467.4	10890.5	11999.3	14779.9	11	11	0.00813189	1.31526	0.395343	2.08981
PLS3	Plastin-3	14	12	84346.8	104069	76032.2	63243.1	58575.2	93775.3	80403.4	101094	84870.2	43594.3	39527.4	57067.8	55809.5	63212	54535	55206.9	47659.8	50906.8	60386.9	77971.2	47138.1	49780.7	67194.4	56759.5	57093.2	11	14	0.00822318	1.31852	0.398918	2.08496
TANGO2	Transport and Golgi organization protein 2 homolog	2	2	14070.1	11482.1	8689.88	7462.88	7880.11	26249.6	9444.5	9809.4	10211.3		10469.2	6123.36	6854.95	6921.69	7199.97		6375.84			5610.66		5368.59	8381.01	4607.44	5822.96	10	10	0.00822681	1.82986	0.871737	2.08477
CFL2	Cofilin-2	4	4	55707.5	55344.3	61837.9	52486.1	75274.2	194511	48204.6	37138.8	34617.2	61176	62886.9	65467.6	68520.4	26373	33670.9		24532.8	34904.1	20166.6	10536.3	6402.74	18863.7	16884.1	20046	22477.4	11	13	0.00824461	2.36842	1.24393	2.08383
HIP1	Huntingtin-interacting protein 1	4	4	5546.93	4550.95		11192.4	6871.49	16504.3	4624.61	9070.44	6304.91	4300.52	4633.07	4839.4	4070.27	4078.86	5918.16	4118.16	3958.45		3210.61		2551.34	3277.75	3855.26	3656.42	4120.02	10	12	0.00826356	1.85332	0.890114	2.08283
PSMA7	Proteasome subunit alpha type-7	6	3	39757.4	34423.3	29112.4	22495.2	23532.5	29392.7	47031.1	36417.6	36225.9	38798.9	40299.9	27463.1	25167.8	21208.2	24889.3	24566.5	23458.5	50477.4	16246.4	26754.1	23484.5	21468.3	24190.6	18418.3	26647.5	11	14	0.00827177	1.35548	0.438806	2.0824
CYRIB	CYFIP-related Rac1 interactor B	3	3	7286.9	6250.87	6881.98	26491.7	52524.7	52800	24032.9	20556.6	18953.4	4073.13	6376.65	10513.2	10072.7	4744.37	4882.31	5272.37	5343.45		5477.58	5004.79	3969.28	6097.47	4977.5	8188.48	6419.72	11	13	0.00829722	3.30226	1.72345	2.08107
XRCC5	X-ray repair cross-complementing protein 5	8	8	42745.6	30315.9	37067.2	19674	20418.6	19425.3	38729.5	35601.8	39599	39480.3	33939.1	37755.9	38633	40076	35373.6	34695.6	36582.3	37613.3	50592.4	57108.4	49693.4	40204.4	41564.1	37011.2	41037.5	11	14	0.00830329	0.786168	-0.34709	2.08075
CYB5R1	NADH-cytochrome b5 reductase 1	12	12	119595	148441	116878	50773.7	46130.5	48710.1	40131.1	27929.6	27192.3	22332.5	32766.1	26952.4	33704.1	29473	31800.6	25856.1	32932.9	21426	29194.1	25404.4	24102.8	26996.7	27089.7	28720.5	25686.7	11	14	0.00836769	2.22575	1.15429	2.07739
HMOX1	Heme oxygenase 1	2	2	20087.7	24098.3	26798.9	4466.14	7819.26	9290.82	20170.4	19606.7	20528				3695.05		3406.22		7551.72		7107.15	13943.2	18410.5	10537	6752.25	5680.14	5603.68	9	10	0.00839877	2.05415	1.03854	2.07578
APOOL	MICOS complex subunit MIC27	2	2	9840.41	9792.02	19843.9	8422.9	8854.72	10078.9	5577.44	3924.06	4091.32	4853.57	7210.97	3697.87	5211.32	4273.38	3703.92				5213.55	4103.5	3812.05		3450.43	4318.57	4448.81	11	10	0.00843965	1.99089	0.993413	2.07368
ATAT1	Alpha-tubulin N-acetyltransferase 1	3	3				6902.99	9073.8	9958.01	4469.53	3395.3	3791.73		8196.23	4081.35	4947.14	3670.9	3257.63		3429.39		5620.86	3589.24		4655.71	3963.64	3874.61	2936.05	7	11	0.00845652	1.63429	0.708661	2.07281
CRMP1	Dihydropyrimidinase-related protein 1	4	4				50333.8	68259.9	46820.9	26308.4	15088.4	19617.5	16344.6	23780.8	16666.5	18653.3	18389.9	23443.3		21427		14131.3	18146.6	8858.04	14383.5	16281	16423.4	10102.1	8	12	0.00851583	2.03057	1.02189	2.06977
OCIAD1	OCIA domain-containing protein 1	2	2	8980.75	8720.33	18273	11466	16836.2	21063.3	9593.89	8305.08	10489.4	9419.59	9422.9	10763.3	10738.1	7860.91	7593.43	6091.35	9324.96	7669.24	7448.37	9955.71	4300.94	7136.61	9646.97	8383.14	9202.95	11	14	0.00860792	1.45308	0.539116	2.0651
EHD1	EH domain-containing protein 1	20	10	39469.2	38558.9	32315.7	54627	48532.2	63950.3	49974.1	37833.4	39460.9	32527.1	35597.2	29636.8	34089.2	42486.4	35400.9	28678.2	35801.2	23857.5	37197.4	33980.8	29280.4	35383.7	39567.4	35426.7	38478.3	11	14	0.00864971	1.25568	0.32847	2.063
SP140L	Nuclear body protein SP140-like protein	1	0	8508.4	6766.02	6681.81	3928.76	3256.79		7536.67	7543.69	7264.55	5381.25	5542.62		6367.88	6822.38	7561.77	7789.64	9039.97		7965.65	13607	13025.2	6992.56	8288.37	8735.74	9211.61	10	12	0.0086589	0.710504	-0.493085	2.06254
SAR1A	GTP-binding protein SAR1a	5	2	33958.7	32087.5	50905.7	28596.8	43181.8	48259.9	33090.7	29989.2	27371.8	22919	27794.9	16510.7	22862.2	34219.9	23269.5	26983.2	18261.7	24298.2	26732.8	35053.5	23194.5	30879.9	28970.6	20346.6	30745.5	11	14	0.0086744	1.32832	0.409605	2.06176
AK4	Adenylate kinase 4, mitochondrial	7	7	79224.9	50906.9	127102	25337.9	25599.7	38667.7	13198.3	10131.5	11470.8		9243.73	8766.28	9435.21	8554.61	8503.32	13076.6	9454.08	11361.3	11094.1	12274.6	9537.74	11778.2	9639.74	8611.29	8317.02	10	14	0.00868905	3.89758	1.96258	2.06103
GATD3A	Glutamine amidotransferase-like class 1 domain-containing protein 3B, mitochondrial	5	0	37520.9	21580.6	59638.4	12607.4	13874.4	15610.3	13369.9	14383.4	14372.2			4125.84	6457.8		4107.43				5915.44			3904.27	6664.55	6052.77	6193.83	9	8	0.00871842	4.15474	2.05476	2.05956
ABCE1	ATP-binding cassette sub-family E member 1	3	3				7724.72	5534.62		6354.68	5731.71	5477.94		4639.63	4338.98	3310.14	4532.4	4136.87		6181.76						2570.76	3768.59	4311.27	6	8	0.00876325	1.42634	0.512322	2.05733
TNPO2	Transportin-2	1	1	3870.89	5866.65	5608.42	7590.89	10321		5866.05	4461.86	4262.74				2732.96				2321.73			3038.89				1536.81		8	4	0.00897247	2.48425	1.31281	2.04709
NUP93	Nuclear pore complex protein Nup93	6	6	6681.82	6693.69	6447.23	6300.41	7224.17	18877.8	9342.33	11982.9	10452.2	7184.68	10211.7	9737.08	15261.2	16037.1	9337.64	10706.5	9594.07		15304.9	25250.4	14020.4	15514.4	13100.5	12126.8	14874.3	11	13	0.00900562	0.662565	-0.593865	2.04549
DYSF	Dysferlin	34	34	69063.2	53048.4	65250.6	68935.4	45619.4	73961.4	14886.3	12498	8860.27	22714.9	17919.5	23718.1	26832.6	17748.2	19595.8		20720.8		21518.1	14495.9	9900.68	21191.8	17332.1	18835.8	18770.5	11	12	0.00902294	2.14132	1.0985	2.04465
DHX9	ATP-dependent RNA helicase A	16	16	33137.6	30239.4	29785.8	27733.3	29017.8	24405.5	33741.9	29988.7	32911	32760.9	33888.6	30850.9	31191	38493.1	33444	36687.1	32643.8	23308.3	45548.4	46878.3	50161.9	36527	45452.2	33956.4	40005.1	11	14	0.009044	0.81822	-0.28944	2.04364
FNTA	Protein farnesyltransferase/geranylgeranyltransferase type-1 subunit alpha	9	9	22888.2	16126.8	14929.1	33632.5	41040.9	80730.9	34639.8	30682.3	31040.6	22540.7	27517	22635.1	23446	24185.2	22056.6	12433.4	15180.7	17392.8	16405.4	17149.5	7884.58	22940.9	15754	21297.3	15908.3	11	14	0.00910561	1.77798	0.830236	2.04069
EPB42	Protein 4.2	2	2	7391.05	12411.5	8164.83	5727.39	6871.56		12664.6	9582.42	8292.29			4052.98					3837.86			3881.64						8	3	0.00919011	2.265	1.17951	2.03668
MDH2	Malate dehydrogenase, mitochondrial	21	21	1111780	851982	1969060	210743	209726	337544	339286	348078	318047	271655	238453	158812	204760	174089	160865	87431.1	115395	110665	151324	157912	127409	147927	176572	154906	158963	11	14	0.00919788	3.7848	1.92022	2.03631
PABPN1	Polyadenylate-binding protein 2	1	1	19676.8	23637.7	17900.7	7802.26	7125.66	10800.3	11098.5	12757.5	15831.4	30070.9	28200.1	17195.4	20934.4	26533.7	23527	37458	20953.5	24711.4	31161.2	22405.5	30874.9	19761.1	21963.3	18695.9	26352.4	11	14	0.00927051	0.687038	-0.541538	2.0329
LRRC59	Leucine-rich repeat-containing protein 59	3	3	11352.8	11957.1	12823.3	6476.06	6386.74		22524.6	21165.1	17911.2	9450.14	8465.11	6038.15	4565.93	7035.48	6158.37	11130.5	5513.86		7104.14	14189.1	10264.7	5761.21	7193.55	6551.97	8035.76	10	13	0.00933696	1.67833	0.747029	2.02979
ACO2	Aconitate hydratase, mitochondrial	37	37	946742	617268	1433160	216012	239223	244466	187137	183736	167867	68255.4	81783	83634.3	100913	72708.5	74455.8	51410.4	71078.7	42718.3	79435.9	86386.7	52187.7	68750.2	80658.2	85394.9	90224.2	11	14	0.00943096	5.36728	2.42419	2.02544
CCT6A	T-complex protein 1 subunit zeta	14	10	57866.5	47234.8	41642.5	66849.6	71473.2	68078.9	45529.4	40498.5	37407.2	39451.7	48869	41533.9	48599.6	38314.3	41841.2	38887.9	40110.2	37283.9	47053.6	41342.4	46151.2	34455.5	43615.8	40083.9	39762.2	11	14	0.00955699	1.24166	0.31227	2.01968
LMAN2L	VIP36-like protein	1	1	17135.9		17590.3								12103.2	9259.37		8556.05	7670.95				15648.7	10615.3			8111.64	8723.2	8971.66	3	8	0.00973991	1.61015	0.687197	2.01145
USP12	Ubiquitin carboxyl-terminal hydrolase 12	1	0	7744.48	3562.81	4372.93	25144.6	20194		15172.6	11789.1	14118.2	15462.7	22441.1	19717.4	27534.1	24651.5	24207.2	11061	22276.5		22770.2	17830.1	13502.8	22512.5	21341.3	23262.4	23102.4	10	13	0.00977974	0.664805	-0.588997	2.00967
SH3GL2	Endophilin-A1	6	4				82579.7	99585.5	101539	22837.6	20491.4	19707.8	11098.2	23386.1	18407.2	17576.3	17847.7	15306		13492.6			9143.74	7176.51	11260.4	12120.2	9381.52	14590.9	8	11	0.00990174	3.58287	1.84112	2.00429
TMED2	Transmembrane emp24 domain-containing protein 2	2	2	18140.9	19893	20725.7	15823.6	18034.1	8885.12	18948.6	19592.3	18481		9853.13	13054.1	12638.5	14176.6	11476.8				11003	9707.96	12136.1		11554.7	15420.8	15566.6	10	10	0.00998326	1.32858	0.409882	2.00073
C1orf198	Uncharacterized protein C1orf198	4	4				12751.6	13497.8	20347.6	8420.27	6439.22	8690.42		4702.57	5390.24	8631.88	5298.57	4658.11		5174.57		5283.07				3541.55	5035.85	4226.23	7	9	0.0099913	2.03715	1.02655	2.00038
NAXE	NAD(P)H-hydrate epimerase	2	2	9773.03	11156.5	24879.6	5933.31	12344	19017.1	10199.7	8657.83	9264.52		6465.04	2542.08	5854	6592.79			4642.36		5961.23	9809.02	6991.7	6748.08	7238.8	5456.66	8824.64	10	11	0.0100319	1.83211	0.87351	1.99862
F9	Coagulation factor IX	1	1	27002.2	21629.4	17569.1	9937.7	11957.9		8829.16	11679.4	7790.71		16722	6401.9		17872.2	15532.6	67999.8	36647.1	37568.2	33519.8	86289.4	52446.1	28826	52601.3	21505.2	23327.3	9	13	0.0100758	0.400138	-1.32143	1.99672
NQO2	Ribosyldihydronicotinamide dehydrogenase [quinone]	1	0				78645.9	127150	31108.1	197449	152826	199216			68225.4	54092.8	76124.1			35268.3	15628.4		54711.3		39641.3				6	7	0.0100897	2.66943	1.41653	1.99612
STMN2	Stathmin-2	2	2				58113.6	63222.4	206851	51171.8	50679.6	52992.2	26996.7	27635.9	27783.4	41814.1	19759.4	26586.4		22571.4	38227.1	21546.2	10446	8684.49	16630.2	13016.3	11123.2	12405.3	8	13	0.010126	3.22884	1.69102	1.99456
FASN	Fatty acid synthase	42	42	41283.3	51525.6	21798.7	85660.5	93963.1	81891.2	87563.4	93648.6	71372.2	63693.4	65258.2	60213.7	63893.2	57427.4	45941	31217.6	55360.2	30856.3	52538	40073.5	31579.7	52202	55214.6	56419.5	55278.8	11	14	0.0101387	1.40115	0.48661	1.99402
PDXP	Pyridoxal phosphate phosphatase	4	3	38291.7	14602.9	14572.2	27379.7	29608.4	43033.8	26413.9	28118.3	26228	36121	44271.4	31077.8	29528.2	24271.2	21679.6	4669.45	19265	15316.5	21400.7	13935.3	8564.38	21141.7	23992.7	25538.4	21948	11	14	0.0101961	1.4815	0.56706	1.99156
H4C1	Histone H4	13	13	2709850	1358470	1384840	1178200	660197	828869	1684500	1869260	1728330	6502820	4145130	3615990	2407240	3094750	3341810	3078750	3568860	4920960	3445660	3627270	3669470	5900490	4497190	3242380	3010480	11	14	0.0103152	0.595272	-0.748378	1.98652
ACAA1	3-ketoacyl-CoA thiolase, peroxisomal	7	7	32409.6	26418.2	32708	66161.2	63995	73710.4	92303.8	97447.7	88392	29955.5	29266.2	30292	29526.1	31068.6	23062.8	25596.8	22932.6	21109	43499.3	35771.5	33289.3	25767.9	53363.7	48919.4	57184	11	14	0.0103296	1.67297	0.742414	1.98592
DTNA	Dystrobrevin alpha	9	4	30672.4	18439.8	21691.7	34782.6	64090.7	40328.4	50400.3	42971.5	40169.6	37992.3	39783.6	36583.2	30826.2	26802.2	23613.2		35069.1		26375.1	18685.2	7479.12	22407.3	27832	31056	27058.3	11	12	0.0103885	1.46477	0.550672	1.98345
ECHS1	Enoyl-CoA hydratase, mitochondrial	10	10	216612	148942	226673	43412.3	31408.5	35348.1	129854	196716	127486	45741	37885.6	53127.7	46199.6	38029.8	52498.2	38963.8	41623.8	24168.1	44172.3	40423.9	31613.5	66840.2	77775.6	94122.7	86963.1	11	14	0.0104652	2.14288	1.09955	1.98025
CCT3	T-complex protein 1 subunit gamma	21	21	89460.7	68776	66979.7	63561.9	69404.5	77520.7	57499.2	51544.8	49144.8	44736.8	61006.4	59164.1	64295.4	56561.2	50585	43305	47816.9	33422.6	50657.6	56261.1	49328.2	64749.5	48262.9	49000	51003.2	11	14	0.0104687	1.2292	0.297715	1.98011
DGLUCY	D-glutamate cyclase, mitochondrial	9	9	38009.1	34763.2	60236.4	18329.6	18487.5	13641.9	9850.3	7569.2	8155.8		10095	11233.3	12167.7	7162.36	7219.68	5392.24	6923.87		7373.12	11045	7298.91	10336.6	8029.54	7304.91	8684.17	10	13	0.0105142	2.58578	1.3706	1.97823
UQCRFS1	Cytochrome b-c1 complex subunit Rieske, mitochondrial	10	2	355127	192683	429817	75466.5	89888.1	119381	43938.1	44139.8	45927.7	53455.5	52255.1	41864.2	47895.8	27893.5	37809.9	18704.8	38273	44104.2	34780.6	33538.6	30876.2	45169.1	29487.8	42275.4	38476.9	11	14	0.0106134	3.74007	1.90307	1.97415
CMPK2	UMP-CMP kinase 2, mitochondrial	2	2				5664.38	4760.82	3667.85	4944.68	4839.87						7761.41	7530.49	10408.1							6041.02	5777.57	6751.73	5	6	0.0106662	0.647231	-0.627648	1.97199
TUBA4B	Putative tubulin-like protein alpha-4B	1	1	311670	256320	260755	112201	70708.9	152164	77675	63507.4	104807	138818	31891	747636	753123		638953	241612	46528.6	201075		540144	542889			27648.3	217681	11	10	0.0107167	0.363085	-1.46162	1.96994
ABHD16A	Phosphatidylserine lipase ABHD16A	5	5	36907	8852.66	17892.5	14068.8	13755.8	6574.95	11077.3	7357.05	9517.75	8279.35	8119.78	7058.09	4775.42	7747.19	6189.03	4534.03	5677.33	3932.19	6097.55	6516.4	5806.14	5714.87	7923.01	9022.88	8958.37	11	14	0.0107197	2.01484	1.01067	1.96982
KIF5B	Kinesin-1 heavy chain	26	19	36186.7	23806.3	28561.6	58789.6	71111.4	110533	44866.6	39986.2	41078.2	36544.2	39419.8	29961	35548.8	29742.8	25007.3	19856.2	29880.3		35035.4	25020.5	21087	26378.9	33204.6	32249.7	33237.4	11	13	0.0107542	1.66771	0.737866	1.96842
HNRNPR	Heterogeneous nuclear ribonucleoprotein R	11	7	49954.4	33538	39641.4	32893.6	32353.3	28497.5	49975.9	40225.7	46438.4	39842.2	36369.4	37791.2	39099.9	48899.7	45560.3	52219.9	45854.1	28838.7	64851.5	63749.6	57246.9	51217.7	52305.2	47025.6	48438	11	14	0.0108663	0.800659	-0.32074	1.96392
WDR91	WD repeat-containing protein 91	1	1	9026.05	10738.8		7741.94			7529.26	14286.2	9264.91	14181	10042.4	11015.3	10034.8	14063.8	12204.5	17106.3	10546	21056.5	11511.1	15747.6	15462.4	15418.2	11582.2	18983	13929.4	8	14	0.0109738	0.729476	-0.455068	1.95964
IVD	Isovaleryl-CoA dehydrogenase, mitochondrial	3	3	33589	27029	34882.6	27432.5	32382.5	15808.6	43698.6	33667.4	21806.3		15354.1	14619.1	13609.2	14015.9	16747.2		24301.5	17269.1	17999.2	19784.7	16673.1	18063.4	31288.2	29909.7	25023	10	13	0.0109886	1.43209	0.518123	1.95906
HADHA	Trifunctional enzyme subunit alpha, mitochondrial	35	35	382017	317674	587359	148529	170496	100565	99065.9	79520	77161	61592.9	66092.9	68333.5	70684.1	75869.6	63722.9	49465.6	60057.3	44928.8	77420.5	83510.2	63410.1	62849.6	65471.6	64908.8	65016	11	14	0.0109983	2.90515	1.53861	1.95867
DNPEP	Aspartyl aminopeptidase	6	6	86756.9	39451	43867.3	29547.5	33764.6	31666.5	50631.4	47555.9	41053.7	47948.7	35848.8	30865.3	27187.7	34580.1	27814	32284.5	23402.2	24017	35609.9	27781.5	28747.8	29000	35055.2	40867.3	46380.9	11	14	0.011111	1.4004	0.485839	1.95425
AKR1C2	Aldo-keto reductase family 1 member C2	4	2	14088.8	22516.4	16737.7	24959.8	35806.9	8282.39	40818.1	40785.9	46656.7		10872	9581.8	17797.8	19025	18413.1		12366.1	15077.7	13765.4	10915.9			13348.1	11091.3	13035.5	10	11	0.0111138	1.86298	0.897613	1.95414
LANCL3	LanC-like protein 3	2	2				14569.3	28125.5	24425.6		11704.8	6665.49	20876.8	12330.9	10982.5		5635.35	9400.09		7448.95		7614.82			11968.5	11246.5	8212.67	10007.5	7	9	0.0111319	1.84947	0.887109	1.95343
PPIL1	Peptidyl-prolyl cis-trans isomerase-like 1	2	2		8480.98	8741.27	17068.3	20287.5	22682.6	10523.6	8951.08	7213.13		8261.68	5936.79	7901.02	5688.55	7738.78					6331.65		7043.92	6323.55	7009.06	7091.6	9	9	0.0111468	1.83755	0.877787	1.95285
SF3A3	Splicing factor 3A subunit 3	1	1	5881.83	5989.54	5831.14	2563.18	1609.22		5675.45	4413.7	2634	7355.22	4356.98	1797.44	4486.07	9155.6	4916.91	13903.8	7657.15		16562.1	14004.7	16962.1		9139.4	4848.29	8455.93	10	12	0.0111831	0.496671	-1.00964	1.95144
ICAM1	Intercellular adhesion molecule 1	3	3	6662.78	4962.42	6300.91	9509.67	9036.03	12822.4	6042.27	6078.7	7821.64	6934.95	7762.98			4778.41						4907.5		3610.11			3834.05	11	4	0.0112259	1.78176	0.833306	1.94978
MAN2C1	Alpha-mannosidase 2C1	1	1	10430.7	4470.53	7309.32	3563.55	2831.08		5559.02	6996.58	4951.43	8623.85	11156.7	9735.95	9207.81	6560.18	8606.28	12335.6	10811		8017.88	9871.85	6581.73	8924.85	9641.25	9194.51	9504.9	10	13	0.0112399	0.719874	-0.474183	1.94924
GLRX3	Glutaredoxin-3	6	6		11149.3	10262.5	19864.2	19090.9	36457.2	17742.8	13146.8	14480.3	12581.2	11652.5	12451.5	13240.4	8702.79	11328.2	9771.09	11285.4		8725.44	12827	12495.5	9963.68	8804.8	9513.01	7301.17	10	13	0.0113318	1.58607	0.665458	1.9457
HEPACAM	Hepatocyte cell adhesion molecule	8	8				87011.8	109166	61316.2	23438.9	20394.9	21724.5	28870.6	22638.5	16670.7	18795.2	20718.1	17836.3		18969.8		21721.9	18000.5	15566.5	19459.6	20395.4	17735.2	20120.5	8	12	0.0114143	2.48614	1.31391	1.94255
HECTD3	E3 ubiquitin-protein ligase HECTD3	3	3				9272.96	8235.99	3404.44	8749.8	7695.89	8010.48				3887.04											2939.75	2799.07	6	3	0.0114994	2.35665	1.23674	1.93932
VAT1L	Synaptic vesicle membrane protein VAT-1 homolog-like	9	9				43386.7	44078.2	91832.2	78281.5	52151.4	67153.7	29726.5	61370.6	48535.7	63742.6	41245.1	46055.4		40299.2	29226.4	31579.4	29529.3	19048.5	56178.8	30518	37051.7	29325.9	8	13	0.0115622	1.51386	0.598236	1.93696
SLC25A6	ADP/ATP translocase 3	2	2		3991.87		7086.77	6508.03	6850.3	5027.86							15139.3	16778	10880.9						14604.3	9482.16	6523.18	7853.3	5	7	0.0115841	0.507632	-0.978145	1.93614
MPST	3-mercaptopyruvate sulfurtransferase	7	7	42204.5	31968.2	34739.9	19777.6	16513.2	21925.9	54982.1	72108.3	66751.2	21131.2	20663.2	16841.4	13903.6	17643.6	14108.5	12247.4	15086.5	15110.5	14454.9	19557.3	14446.9	18747.2	34127.1	37048.6	39311.1	11	14	0.011585	1.81369	0.858925	1.9361
MAP4K4	Mitogen-activated protein kinase kinase kinase kinase 4	5	1				17744.5	16905.9	16621.7	6130.23	7447.38	8325.3			6837.63	7208.79		7627.14		8384.72		7932.06	7309.48	5863.94	6787.37		7751.26	6969.74	6	10	0.0115922	1.6782	0.746914	1.93583
DNAJC5	DnaJ homolog subfamily C member 5	1	1		3118.36		10124.3	8456.35	7095.61	6333.53	4572.85	5258.32		5867.88	2749.97	3667.29	4114.54	4568.41	3469.45				4594.91		6346.87	4385.72	4123.67	3464.65	8	10	0.0116503	1.53148	0.614922	1.93366
IGLV1-47	Immunoglobulin lambda variable 1-47	2	2	41975.6	96383.6	129466	28237.3	20535.8	73642.6	76997.2	67720.4	66547.2	83046.9	81991.3	207346	121676	311631	223245	454031	89442.3	256266	27480.5	210062	67181.8	138048	99693.9	64388.4	94901.3	11	14	0.0116845	0.412448	-1.27772	1.93239
DCLK2	Serine/threonine-protein kinase DCLK2	6	6				15152	14394.8	25552.3	8368.34	7554.46	9719.37	12658.2	14552.1	7611.78	10916.3	5881.75	5685.67		7425.53	10632.9		5752.38		9117.73	8354.78	9158.43		8	10	0.0117095	1.67549	0.744584	1.93146
ADAP1	Arf-GAP with dual PH domain-containing protein 1	2	1				19554.4	29736.5	31963.7	17306.4	13835.4	16216.9	7925.77	12333.7	17557.4	20862.9	11567.8	12121.9		11531.2	17105.2	7605.67	6427.43	3961.73	6719.45	7716.44	5549.36	5551.65	8	13	0.0117635	1.80162	0.849295	1.92946
HADH	Hydroxyacyl-coenzyme A dehydrogenase, mitochondrial	12	12	278140	202106	301432	45419.4	43701.7	42586.8	84169.2	92279.8	74940.4	46789.2	47387.7	31526.5	42671.8	35685.7	32585.8		25513.3	37741.2	32778.7	42882.9	37772.1	39681.2	53859.9	45458.8	56964.4	11	13	0.0118042	2.88835	1.53024	1.92796
PRKAR1A	cAMP-dependent protein kinase type I-alpha regulatory subunit	10	9	88617.1	57924.3	59309	30769.4	30041	55895.4	28167.4	26758.7	24999.8	19503.7	21367.9	22060.4	23488	19781.7	18794.3	22849.2	24102.1	25822	34134.5	22218.5	27439.7	23076.6	22596.6	25352.9	25614.2	11	14	0.0118232	1.67275	0.742218	1.92726
TXN	Thioredoxin	5	0	453020	423785	522122	2000180	3049900	1006030	3505910	2548940	2794370	687230	839682	755449	844374	1272190	856155	205386	635782	268391	408052	551989	329589	801326	866785	1096510	1226410	11	14	0.0119922	2.24287	1.16535	1.9211
LRRC8C	Volume-regulated anion channel subunit LRRC8C	1	1				1762.36	1201.76		2228.1	1518.65				2411.35	2695.42	2142.03					4447.76			2799.07		3119.76	3719.93	4	7	0.0121227	0.55045	-0.861317	1.9164
D2HGDH	D-2-hydroxyglutarate dehydrogenase, mitochondrial	3	3	48154.6	23085.4	47612.4	15660.3	16562.9	12866.9	11568.7	9498.58	10935.7		12881.2	9950.6	13797.2	8815.27	6508.89		7716.87		11991.5	9179.54	7130.31	9902.96	6118.08	8289.77	9236.52	10	12	0.0121229	2.30668	1.20582	1.91639
SOD1	Superoxide dismutase [Cu-Zn]	8	0	402833	374677	346641	963410	1488490	608890	1896170	1287660	1619650	1095530	1602280	605585	465646	854728	482862	100820	342542	401388	292496	442041	213269	583140	795162	1200840	1202510	11	14	0.0121972	1.86313	0.897725	1.91374
GGPS1	Geranylgeranyl pyrophosphate synthase	1	1				9083.03	10073.4	15155.3					5826.57	5758.19	7483.01	6216.07	8450.12	4312.88	5611.18					5224.05	5056.16		4437.98	4	9	0.01222	1.71859	0.781224	1.91293
ADAMTSL4	ADAMTS-like protein 4	1	1	12942.4	26544.1	19401.7				27526.6	28089.1	31647.1	11459.5		16420.8	15329.8	19306.5	21984.4		10957		12545.1	17977.7	13749	17606	12994.2	10092.7	12617.4	7	12	0.0122565	1.48799	0.573361	1.91163
SUCLA2	Succinate--CoA ligase [ADP-forming] subunit beta, mitochondrial	14	14	41765.1	58516.2	137562	25821.4	30129.7	36462.5	19446.4	17910.5	15300.4		14541	14764.5	19051.3	14109.2	15447.7	11210.4	12512.2	9772.94	13171.3	14411.9	8000.08	13358.8	12776.7	10235.8	11763.5	10	14	0.012316	3.08128	1.62353	1.90953
RPS12	40S ribosomal protein S12	3	3	15120.3	15235.8	19994.5	7339.26	11367.2	16338.5	17084	16630.8	14654.5	28279.6	17659.2	9044.13	11574.6	11493.2	9308.41	12550.7	10121.9		11194.3	14328.4	16881.4	12873	13878.9	10976.4	12347.8	11	13	0.0123503	1.35641	0.439791	1.90832
PDIA3	Protein disulfide-isomerase A3	21	21	228035	211903	213912	241210	238142	380282	287867	259050	266844	162818	163882	162008	167671	187639	168821	237897	157204	255223	179394	231879	206091	155240	195507	184059	180846	11	14	0.0123882	1.26532	0.339504	1.90699
EGFR	Epidermal growth factor receptor	1	1	10092.2	11780.4	11121	6060.94	7165.98		13820	16600.4	13562.1	21992.4	26183.2	30858	16941.1	20236.9	20287.7	13343.1	23144.2	72119	25428.3	24006.2	17196.3	20460.4	29998.4	34674.4	30298.2	10	14	0.0124121	0.511172	-0.96812	1.90615
NME1	Nucleoside diphosphate kinase A	10	4	90096.5	74600.9	77768.2	154356	192444	427281	130441	126117	115612	77180.7	93763.2	52566.6	65064	75448.1	76877.1	90092.5	45125	47268	50922.2	85374.5	80410.7	73196.4	74642.1	63695.7	66946.6	11	14	0.0124154	2.09472	1.06676	1.90604
PVALB	Parvalbumin alpha	6	6	287315	230373	272543	13286.8	17589	50346.7	17536.6	14790	15116	43525.1	144381	16754.8	9841.05	17532.7	9752.28		10564.8		8881.35	14541.8	8817.93	17048.1	9460.08	14119	13066.2	11	12	0.0124551	8.02913	3.00524	1.90465
ATP5ME	ATP synthase subunit e, mitochondrial	3	3	44722.9	89426	188198	67863.1	85181	173166	62922	51139.3	41828.1	14280.5	95650.9	59225.4	55824.8	42889.7	66762.5	15846.1	49101	90990.4	15362.1	41544.8	24799.6	27390.4	34064.2	21322.9	20045.2	11	14	0.0125537	2.05912	1.04203	1.90123
PMPCB	Mitochondrial-processing peptidase subunit beta	3	3	29547.8	21588.3	39694.3	10263.8	9707.96	13278.1	21398.6	22066	27768.6	7215.61	5782.67	7393.06	9352.46	10851.6	11187.6	12850.1	8517.55		11386.4	14662	11364.4	11328.3	9826.44	8491.71	12470	11	13	0.0127011	1.76248	0.81761	1.89616
CORO1C	Coronin-1C	4	4	18015	20638.2	15533.1	24736.5	25389.3	23283	28250.9	33231.8	28000.4	23210.7	21107.1	14120.2	10225.6	16082.7	15219	25845.8	20774.5	8154.22	19650.7	25906.5	20630.9	17648.8	18558.3	20723.1	21645.5	11	14	0.0127514	1.3037	0.382612	1.89444
MYO1D	Unconventional myosin-Id	24	23	25391.6	33141.6	48295.9	34528	37341.3	23387.8	22012.6	18777.5	17059	10712.1	12897	14294.5	18621.6	17919.9	15290.5	22638.5	17639.4	11688.2	24094.8	19188.9	17139.6	16739.6	15614.8	14850.2	14084	11	14	0.0127852	1.50487	0.589639	1.89329
TAGLN3	Transgelin-3	10	9				37755.1	51785.2	115516	23958.7	25575.6	24273.2	13355	18444.8	13088.7	10557.6	11586.4	9188.01		11279.2	12224.7		13990.8		12468.2	10828.1	10905	7561.41	8	11	0.0128349	3.45382	1.78819	1.89161
ARL6IP5	PRA1 family protein 3	2	2	159018	120041	126471	67939.3	66789.3	78277.2	99911.2	89293.9	96424.7	74982.7	48092.6	62661.4	48551.4	69037.4	55138	81477.5	72881	59663.3	77449.5	64420.8	64997.6	94848.7	63357.6	78723.2	67086.8	11	14	0.0128469	1.36146	0.445149	1.8912
IGKV3-11	Immunoglobulin kappa variable 3D-11	1	0		78258.4	72078.8	42243.9	37218.3	71958.8	155806	110866	75842.3	135130	180784	249282	176305	397813	621838	657612	199948	590042	38180.4	194501	157877	194209	163074	113916	106194	10	14	0.0129925	0.348183	-1.52208	1.88631
VTA1	Vacuolar protein sorting-associated protein VTA1 homolog	3	3		11213.1	9838.21	16103	18819.6	23978.3	14939.4	10328.2	12279.4	11957.9	12245.5	9404.58	10411.4	12368.8	10575.6		11961.1	11720.5	10182.7	12317.2	8414.88		9408.51	9444.96	10073	10	12	0.0130006	1.34652	0.429238	1.88604
LAMTOR3	Ragulator complex protein LAMTOR3	2	2	29433.5	29549.1	23254.2	29946.6	20930.4	16205.2	26274.9	26837.8	28126.3	32241.4	51517.2	44434.5	45892.2	30271.9	30079	35478.8	49774.9	82618.8	36837.6	35624	33880.5	34851.5	40837	39043.9	35721.8	11	14	0.0130405	0.695302	-0.524289	1.88471
GDAP1L1	Ganglioside-induced differentiation-associated protein 1-like 1	1	1				8921.73	9058.76	13670.8	3226.86	2478.44	3114.8	5186.83	8041.86	4459.97	3872.6	4004.8					3362.81		791.491	2581.94	2183.63	3130.87	1548.78	8	9	0.0130672	2.32921	1.21984	1.88382
HP	Haptoglobin	12	7		17232.6	20178.6	70807.5	60059.1	167661	513856	337561	265832	165574	132641	98129.9	103820	1180230	1012600	1480240	321967	1360910	314680	313811	252133	220244	630779	472625	570265	10	14	0.0130897	0.294267	-1.7648	1.88307
MON2	Protein MON2 homolog	4	4	8869.11	7753.91	7464.75	13125.2	10323.6	4906.4	8567.51	9136.96	8003.2	9314.4	8235.69	10244	9892.86	10874.4	7487.76	10025.2	13290.3		14501.9	12067.1	10557.4	9600.74	10836.8	11503.5	9383.01	11	13	0.0131071	0.806337	-0.310545	1.88249
KDSR	3-ketodihydrosphingosine reductase	1	1	25912.8	13668.7	7765.2	24756.6	41110.2	11030.2	27001.3	26964.1	22946.1	27982.2	30492.6	31422.8	28517.7	28607.2	33512.6	24787.5	28041	43494.4	29360.7	33043.8	25313	40230.2	32672.4	34586.9	29427.8	11	14	0.0131716	0.74588	-0.422985	1.88036
IDE	Insulin-degrading enzyme	3	3	11194	8509.62	16003.5	3073.97	5124.17		7748.32	8158.58	6960.46				3182.19	5214.19	2989.38	6193.2	5807.01		3290.93	9074.11	5734.15	4814.51	4505.21	2304.49	4466.74	8	12	0.013243	1.73959	0.798749	1.87801
ASL	Argininosuccinate lyase	7	7	22421.5	24647.9	17837.2	7972.7	8139.17	11747.1	43205.1	64047	53302	14267.9	12003.8	7649.57	6304.47	7471.7	8466.44	8594.2	8591.18		9428.02	8258.5	7493.31	9158.46	19608.9	15794.1	19887.3	11	13	0.0132457	2.41705	1.27325	1.87793
C8B	Complement component C8 beta chain	5	5	46498.6	58178.3	41347.6	5822.64	4776.27		29006	20345.8	23281.7	41987.5	34493.3	48322.1	38738.6	61905.7	51043.8	138751	51587.6	56875.5	78428.4	56694.5	45228.6	38271.3	44167.5	31280.8	47469.4	10	14	0.0133116	0.542662	-0.881874	1.87577
SACM1L	Phosphatidylinositol-3-phosphatase SAC1	5	5	23653.6	25671.8	23296.3	38915.2	35339.9	19956.4	33501.6	33538.3	30561.2	20754	25304.4	30239.6	28102.2	38165	37702.6	32418.1	39274.7	18404.7	40256.7	35785.9	37161.4	36239.3	40549.8	37998.4	35825.5	11	14	0.0135535	0.809574	-0.304765	1.86795
PRDX3	Thioredoxin-dependent peroxide reductase, mitochondrial	8	8	953117	569027	1009890	291420	232994	416407	182828	178885	176478	348510	298321	236507	221832	185232	160664	196598	243198	120006	239671	245108	242047	232775	212698	197911	184342	11	14	0.0136168	2.03119	1.02232	1.86593
THBS4	Thrombospondin-4	20	16	334657	203007	421134				31619.3	41280	39962.3		13089.5	26780.1	18895.3	49968.3	38879.3	50178.8	36239.7	21155.3	42159.2	30959.4	24475.6	43980.5	45725.8	41693.8	40645.2	7	14	0.0136617	4.23948	2.08389	1.8645
CHCHD3	MICOS complex subunit MIC19	4	4	16799.9	58002.4	96732	33266.5	39261	92674.6	26962.4	21235.2	21222.5	17371.9	23246.4	22895	25102.2	20687.4	21544.1	12206.5	19124.1	29587.4		17216.9	10435.9	15445.1	18924.3	12686.9	14568.7	11	13	0.0136718	2.19614	1.13497	1.86418
CLIC1	Chloride intracellular channel protein 1	6	6	97190	114425	96583.4	69526.2	74852.5	119957	118765	131090	127946	68494.1	67059.1	111240	97382.4	136414	157920	194748	97921.4	344909	121672	180210	133492	175782	115010	144753	126419	11	14	0.0136769	0.646456	-0.629377	1.86401
SLC4A1	Band 3 anion transport protein	12	12	306278	323890	175747	140857	118929	124209	281798	254832	170657	48112.7	23481.2	72079.8	52084.6	63539.5	97659.5	273394	98247	144431	96564.6	72219.5	93953.9	91286.9	65632.3	38438.6	35358.9	11	14	0.0136826	1.93509	0.952404	1.86383
NDUFAF3	NADH dehydrogenase [ubiquinone] 1 alpha subcomplex assembly factor 3	1	1	14537.7	18921.5	34191.7		20963	19328.8	3953.72	7890.08	6215.39		14955	12591.5	8801.87	8427.37	7066.43		9324.14	11608.1		4355.08		6133.04	5787.57	6701.05	3959.7	9	11	0.0139259	2.03267	1.02338	1.85618
ALB	Serum albumin	82	0	9251810	10915600	9049410	4661150	5318360	1910530	18926100	13826400	11539600	14417800	15460600	14232100	13011300	40932000	23890400	18106500	12661100	6612090	12959000	17151900	9047250	19793400	21849000	19218700	25998900	11	14	0.0139994	0.574315	-0.800085	1.85389
OTUB1	Ubiquitin thioesterase OTUB1	5	5	41814.2	27940.7	31182.3	51653.2	42524	41648.3	38663	32559.9	31835.4	19984.5	28377	22498.9	25858.2	34502.7	30054.7	23078.7	29220	17041.2	32158.2	31883	26998.3	35521.7	26485.2	29683.5	24299.8	11	14	0.0140216	1.26913	0.343835	1.8532
FCGRT	IgG receptor FcRn large subunit p51	1	1	20900.7	20163.5	13203.7	3154.84	5323.98	9835.15	22532.2	23016.6	25871.7	18726.9	17567.7	11029.7	19147.1	30712.2	26613.4	75801.4	12839.8	32721.5	35309.9	76597.7	73507.1	51649.9	21820.9	18726.7	19176.4	11	14	0.0140357	0.453806	-1.13985	1.85277
RTN4	Reticulon-4	16	16	51336.1	48475	47154.3	228580	220691	611414	175783	150106	140743	218315	239856	141719	101060	85353.1	74512.2	20927.2	53754.3	244596	35292.8	48893.8	26064.6	52195.9	39907.5	52185.6	48310.5	11	14	0.0140568	2.64842	1.40513	1.85212
TMPPE	Transmembrane protein with metallophosphoesterase domain	1	1	11056.4	5045.85	5836.5	4570.47	3778.66	6575.82	3139.95	3669.26	3864.86		5776.02	3298.09	4040.46	2651.25			2399.88		3729.19	4162.17	3982.1	3016.18	3034.4	4309.11	2407.45	10	11	0.014143	1.58371	0.663307	1.84946
RPS11	40S ribosomal protein S11	3	3	29131.6	14510.8	13339.6	13927.8	10232	4968.51	16101.5	16270.7	16148.5	53938.1	32744.2	38808.1	37327.2	22886.6	30235.1	30257.5	19039.7	25456.5	30731.3	34017.8	31368.2	45451.4	29779	38191.7	24830.8	11	14	0.0142423	0.642527	-0.638171	1.84642
NOP56	Nucleolar protein 56	2	2	4746.77	6100.92	4274.28	4138.14	4985.21	7234.84	5783.49	5391.36	6125.65				5902.05	5140.06		4232.22	3608.42		4277.25	4345.75	4199.87	3828.77	4648.9	4331.96	4207.15	9	11	0.0143938	1.22368	0.291231	1.84182
CRIP2	Cysteine-rich protein 2	4	4	20344.6	21175.7	18796.6	39895.7	62999.2	109200	49431.2	39338.3	36386.3	26756.8	35759.2	14948.6	16762.6	25288.7	19417.2		30917.6		22617.6	35415.7	12281.8	23566	19505.3	15228.6	17308.3	11	12	0.0144715	1.98181	0.986819	1.83949
UGP2	UTP--glucose-1-phosphate uridylyltransferase	25	25	474977	370163	489806	39024.9	48732.4	69128.7	68933.1	99027.3	77517.3	33447.1	32645.9	25082.1	25671.5	25695.5	28782.9	45003	24865.1	33270	26800.4	43094.4	44354.5	27542.2	50741.9	41241.2	41214.6	11	14	0.0144981	4.74852	2.24748	1.83869
BSG	Basigin	4	4	17932.7	24970.2	36374.1	96496.6	107732	161636	28915.1	24036.3	26432.8	20806.6	23195.4	20370.1	22841.8	14380.5	21635.1	14535.2	16820.1	39027.9	10347.8	13350.7	15326.6	16867.2	14710.8	12545.3	12816.3	11	14	0.0145941	2.94647	1.55899	1.83582
UBE2N	Ubiquitin-conjugating enzyme E2 N	6	3	79075.3	114350	98290.8	124020	160363	425334	124236	95877.1	103607	120235	188619	86819.7	84471.8	80308.4	80895.2	60924.1	66556.7	187397	32895.2	74118.6	43640.5	59318	70115.1	58491.7	62228.6	11	14	0.0146261	1.98405	0.98845	1.83487
HIBADH	3-hydroxyisobutyrate dehydrogenase, mitochondrial	8	8	176964	96105.2	178404	24263.5	20194.7	23255	63706	64624.7	69933.3	26166.2	27179.8	25610	23563.6	25599	17781	15148.1	22380.6		28413.3	26819	22450.5	27074.2	34289.2	37268.5	40947.6	11	13	0.0146371	2.62259	1.39099	1.83454
RARS1	Arginine--tRNA ligase, cytoplasmic	10	10	31854.9	30296.7	32024.3	18366.5	20036.5	16007	31121.7	28766.7	27426.4	23819.9	26527	29619.5	31087.9	34760.6	30220.8	39881.1	27897	18143.8	34085.1	38799	34241.7	29811.2	36161.8	31450.4	29883.7	11	14	0.0147194	0.81677	-0.291998	1.83211
NIPSNAP1	Protein NipSnap homolog 1	2	2	27419.2	22708.2	32978.8	35089.3	29626.4	23859	26587.5	25500.1	22049.3	18853.8	17263.1	16448.8	12115.6	18456	16832	14414.1	17811.7		21263.6	18541.3	18655.9	22762.8	30598.9	25201	25756.3	11	13	0.0147981	1.28718	0.364208	1.82979
PRPF8	Pre-mRNA-processing-splicing factor 8	5	5	8671.88	6298.24	6510.27	8361.06	7451.42		6024.04	5696.11	6335.89	8014.86	8524	9010.27	8071.69	11007.9	7879.61	6579.6	9686.85	5478.67	14182.8	9362.72	10213.5	10516.9	10178.2	7851.43	8056.74	10	14	0.0148952	0.785801	-0.347765	1.82695
MAOA	Amine oxidase [flavin-containing] A	6	6	85544.5	56833.8	75494.7	47244.9	39651.2	37449.9	17897.6	20012.6	17022.7	14073.1	15617.9	2886.9	13136.4	11151.3	21958.8		20894.3	43937.8	14631.7	37692.6	11150.1	10447.1	23729.9	12416.6	13639.4	11	13	0.014978	2.12246	1.08574	1.82454
NDUFA5	NADH dehydrogenase [ubiquinone] 1 alpha subcomplex subunit 5	7	7	74659.5	48741.7	124356	17815.2	15655.9	34993.7	9112.4	12597.7	11507.7			14029.1	11835.3	10906.5	11291.8	12475.3	11920.5	9167.3	8679.81	12885	11815.3	11229	14805.1	10646.4	12732.4	9	14	0.0150794	3.30603	1.7251	1.82161
PADI2	Protein-arginine deiminase type-2	19	19	188425	146847	176833	557158	641567	334009	36084.5	30601.6	29121.9	35528.5	36485	53162.9	58205.3	31549.9	26620.5		42599.5		36170.4	18168.4	18496.5	27971	27152.8	33166	28161.4	11	12	0.0151205	6.01311	2.58811	1.82043
PTGR1	Prostaglandin reductase 1	3	3	27088.5	30915.5	29704.3	10232.7	15622	11515.9	70804.6	85990.2	76781.1		3840.87	9108.77	10114.8	6999.58	7872.13					11285.7	6156.62	10706.9	15430.9	14183.5	12735.1	10	10	0.0151814	3.46574	1.79316	1.81869
CFB	Complement factor B	11	11	25687	38967.9	30651.3	8789.7	10147.4	14146.5	28601	28897.8	23654	25511	34912.3	75095.9	78895.7	55331.6	46811.7	68120.1	37486.5	50156.1	21275.7	18129.6	13537.9	17571.9	44185.5	34789.4	37685.1	11	14	0.0151838	0.573541	-0.802031	1.81862
SUCLG1	Succinate--CoA ligase [ADP/GDP-forming] subunit alpha, mitochondrial	5	5	86038.6	34569.5	94858.8	13577.4	13838.1	21259.5	12989.6	10973.7	10564.7			3502.28	11580.5	9041.56	5392.93		7153.9		9282.55	9602.92	6765.38	7616.04	6399.98	7761.8	7493.33	9	12	0.0151945	4.34778	2.12028	1.81831
CCT7	T-complex protein 1 subunit eta	13	13	21824.5	21656.8	27492.5	24447.4	31114.4	18860.7	22632.3	18284.9	14399.6	14433.1	17413.6	16573.1	17060.2	23143	17749.6	11608	15015.1	10891.8	16182.5	15961.7	16198.6	19556.2	19278.3	16549.5	18770.9	11	14	0.0152171	1.26199	0.3357	1.81767
PFKM	ATP-dependent 6-phosphofructokinase, muscle type	26	24	477607	306811	530723	146316	170939	108961	76979.3	57671.2	60231.6	74921.5	92287.1	98887.6	87624.1	93231.9	64551	37964.9	84125.3	40269.8	69855.5	61256.8	49466.4	96744.1	74590.7	69680.2	70761.4	11	14	0.0152598	2.67977	1.42211	1.81645
CNOT1	CCR4-NOT transcription complex subunit 1	3	3	8538.64	4932.38		4950.3	3533.59		7878.11	7090.31	7514.12	9874.37	10219.2	6920.7	6520.84	10060.9	5160	11065.2	10813.1		10224.2	13114.6	13073	8566.91	13441.6	12057.7	9778.84	9	13	0.0152951	0.712639	-0.488757	1.81545
RNF170	E3 ubiquitin-protein ligase RNF170	2	2	4569.65		3202.16	5692.63	4816.95	2401.57	2656.31	3222.75	2625.8	2918.55				2616.25	2333.04		2608.74		2019.55	2516.51		2382.53	2324.74		2579.4	9	8	0.0152985	1.47254	0.558309	1.81535
TMED10	Transmembrane emp24 domain-containing protein 10	3	3	66519.3	70113.8	70580.8	51624.7	39094.8	86587.4	48153	56976.1	59313.6	37696.6	51873.2	40535.7	40808.2	44287.2	47347.5	60648.6	34974.7	38303.8	45508.6	50694	55443.9	37378.8	48728.7	54287.6	48782.9	11	14	0.0153523	1.25466	0.327292	1.81383
ABHD10	Palmitoyl-protein thioesterase ABHD10, mitochondrial	4	4	70013.9	38126.2	45853.8	41460.8	35275.3	25034.9	32902.7	22765.7	29463.5	11508.5	34385.7	38605.6	32637.8	28551.4	22921.4	13236.4	22178	21019.8	13245.2	16774.2	10481.1	19817.8	14783.8	28204.4	34758.8	11	14	0.0153523	1.55188	0.634013	1.81383
CCT5	T-complex protein 1 subunit epsilon	18	18	78636.4	54855	64816.8	73628.6	83406.6	122927	60065.6	59028.8	61612.4	49888.7	58616.5	68852.8	71324.8	54847	59906.2	51526.1	57456.8	36837.4	60518.7	56440.5	46132.1	48169.8	47863.7	45248	47366.4	11	14	0.0154814	1.29808	0.376384	1.81019
PSMB5	Proteasome subunit beta type-5	2	2	49253.1	24132.4	28534.7	10035.6	17328.2	17966	13408.9	15756.8	16852.4	14070.4	11304.4	12758.5	14722.3	9446.99	9858.88	7494.28	11692.6	13920.6	10326	11543.5	11102.3	13951.3	13585.1	14286.3	12881.5	11	14	0.0155517	1.66063	0.731735	1.80822
MPZ	Myelin protein P0	13	13	203619	386329	259671	2363320	2634800	354574	6104200	4091550	3376130	3799660	5986130	5689080	5602290	5858990	7935220	1460150	4148550	4862710	2875910	6436540	3555490	6059560	4525510	3330770	3756840	11	14	0.0155604	0.569185	-0.813029	1.80798
PAICS	Multifunctional protein ADE2	10	10	8264.78	8806.33	5144.34	29148.7	37063.4	33346.8	14364.2	14833.6	10350		8381.97	6821.19	8416.86	5929.51	8528.65					5806.85		5433.75	5314.5	5572.71	5835.67	10	9	0.0155678	2.64888	1.40538	1.80777
FAM98B	Protein FAM98B	2	1	6385.41	8751.81	5326.35	10760.2	9210.91	9920.89	8230.19	7804.52	7397.88	6304.52	9333.48	7571.12	8664.96	5565.05	5621.93		5422.42	8430.82					3480.63	4472.69	5360.15	11	9	0.0155826	1.3403	0.42256	1.80736
ILF2	Interleukin enhancer-binding factor 2	9	9	26353.8	17911.2	18809.5	13055.4	12367.2	10611	20789.1	23593.5	20604.3	21510.2	15087	20369.8	18561.7	23335.4	18259	21328.4	20436.7	20961	31451.9	27628.4	22677.6	23367	24983.2	20327.4	24263.5	11	14	0.0156236	0.803352	-0.315897	1.80622
ST13P4	Putative protein FAM10A4	5	0	100119	82138.1	79618.4	69872.6	100541	223268	85242.4	70633.8	84855.3	68496.8	68622.8	87592.5	65789.4	49265.6	52733.6	42676.1	45023.1	91274.6	50800	85466	50414.2	58535.3	51629.6	60517.3	56932.2	11	14	0.0156264	1.54981	0.632093	1.80614
CIAPIN1	Anamorsin	3	3	8188.11		4107.75	12738.8	15807.8	20663.7	9116.33	6930.55	8036.87		9309.64	5270.97	3523.37	5983.69	6177.95							8920.82	4397.55	4803.06	4329.15	9	8	0.0156621	1.94337	0.958563	1.80515
H3-3A	Histone H3.1	3	0	277391	72748.9	62783.1	55809.6	61136.2	36359	126218	145606	96371.6	203253	75800.1	164804	105567	230924	199494	182308	90014	142197	135045	213504	197521	463349	221562	241164	172876	11	14	0.015799	0.559507	-0.837771	1.80137
PFDN5	Prefoldin subunit 5	2	2	11276.6	13777.6	7799.95	12442.9	16295.1	12160.4	16900.6	15402	16849.6	9182.26	7339.65	9117.5	11402.7	8479.22	8858.87		7782.51		6047.45	10020.7	7896.11	10765.3	10536.4	10816	13424.5	11	12	0.0159627	1.32093	0.401557	1.79689
DNAJC7	DnaJ homolog subfamily C member 7	2	2	5908.53	5193.83		14230.3	16285.9	22244.4	6887.2	5977.29	5940.77	6083.31	7142.18	5076.9	4888.64	6163.44	6033.58		3520.3		6183.49	4066.11	4114.98	7019.7	3366.35	5313.55	4749.72	10	12	0.0160063	1.90213	0.927613	1.79571
CLEC3B	Tetranectin	4	4	70443.3	76160.9	91017	23765.8	13440	15608.6	47777.2	49375	50591.8	39538.6	40769.9	24890.4	26250.9	27172.7	25992.9	46087.5	35566.4	25313.6	37274	29018.6	26928.5	21976.4	27659.7	25150.1	31896.9	11	14	0.0161395	1.60488	0.682469	1.79211
RHOB	Rho-related GTP-binding protein RhoB	3	2		41942.7	43368.2	77355.6	83533.4	197973	60801.6	47018.8	56651.1			19930.6	33780.2	31031.3			31772.3		27761.1			18647.8		24204	20382.4	8	8	0.0161849	2.93309	1.55242	1.79089
ARL8B	ADP-ribosylation factor-like protein 8B	4	1	12618.1	21604.3	29722.6	68611.5	98998.1	61535.6	36990.8	36723.8	28502.6	9593.93	18909	12566.5	29201	25308.6	30944.4	14425.4	26377.5	19316.7	14136.4	22672	12728.2	12008.6	19607.4	12584.4	14368.6	11	14	0.0164088	2.02593	1.01858	1.78492
TOM1	Target of Myb protein 1	4	4	13423.6	13043.5	11425.9	14706.3	19881.3	37342.8	14859.3	14348.9	12400.1	8096.16	16188.1	13716	10295.9	11433.9	7651.91		11829.5			9785.91	8248.74	11559.1	7609.11	7546.64	6519.76	11	11	0.0164645	1.65463	0.726509	1.78345
LYPLA1	Acyl-protein thioesterase 1	1	1	23796.1	21295.3	27457	6609.36	7496.02	7869.83	20023.8	21131.2	19614.4										6309.25	11466.9	7632.51		6744.96	6251.92	10438.4	9	6	0.0164967	2.11958	1.08378	1.7826
GSTP1	Glutathione S-transferase P	7	0	386983	256198	208076	613286	1072190	227358	987822	750320	811378	81116.6	117640	228315	217067	366129	228732	86077.2	176372	51065	168231	202089	128166	235558	330586	479357	410774	11	14	0.0164994	2.12051	1.08441	1.78253
HSP90AB1	Heat shock protein HSP 90-beta	13	6	451691	270751	364378	285387	261916	522162	283696	242143	240924	146656	177105	196342	202458	218810	188822	177977	164452	227820	240540	230266	201692	266736	238423	217709	243138	11	14	0.0165119	1.3705	0.454699	1.7822
GBF1	Golgi-specific brefeldin A-resistance guanine nucleotide exchange factor 1	1	1	15950.1	7246.88	9304.62	6500.98	7199.05		5334.21	3178.59	4864			3359.62	2496.99	3141.75		4377.86	2783.1				5430.76		3744.91	5233.92	3879.86	8	9	0.0165908	1.94566	0.960263	1.78013
KIF5A	Kinesin heavy chain isoform 5A	12	12				29080.4	27191.5	41815.7	20718.9	15756	15105.1	15990.8	18167.4	19389.9	18173.5	11316.2			17062		20432.2	12967.3	8862.03	15088.7	13583.9	13061.8	14096.8	8	11	0.0166234	1.5409	0.623773	1.77928
ITGB8	Integrin beta-8	2	2				11180.4	11312.9		14157.2	9461.65	9885.13	13533.2	13772.4		7362.31						10016.1			2566.27	5094.37	9637.16	11502.7	7	6	0.0166639	1.54621	0.62874	1.77822
SUN1	SUN domain-containing protein 1	2	2	32564.6	22026.1	12768.1	2620.18			11094.3	11877.8	7236.64	21865.7	11186.7	5002.8	4867.05	10665.1	9442.19	6591.36	9801.48	9182.9	5603.28	6150.55	4888.08	13693.4	9608.86	7551.85	10884.8	9	14	0.0169151	1.81915	0.863264	1.77173
COL10A1	Collagen alpha-1(X) chain	1	1	58855.3	93630.6	59516	4546.41	4229.01		14615.6	27484.1	8381.67	8057.02						273356		67000.4	23688.9	199021	92011					9	5	0.0169799	0.236881	-2.07777	1.77006
HBG1	Hemoglobin subunit gamma-1	7	1	32468.1	25878	19602.5	30942.1	31615.3	60416.4	113933	90470	59549.3		6159.4	15960.7	8847.43		7937.37					7583.15	9509.73				5175.27	10	6	0.0171708	5.13728	2.361	1.76521
VDAC3	Voltage-dependent anion-selective channel protein 3	5	5	81403.6	94959.6	156412	22322.1	34744.2	17106.8	25014.2	14970.9	15139.3	20952.5	26403.7	9818.69	17344.5	17280.5	20899.2	14710.8	11846.3	8969.19	17419.2	21648.7	19332.8	11115	16316.2	9248.06	15122.3	11	14	0.0172101	3.07178	1.61907	1.76422
CPT2	Carnitine O-palmitoyltransferase 2, mitochondrial	6	6	45971.2	29476.5	66994.9	14737.9	17441.1		13194	13237	8620.69			7315.1	14791.5		6941.95		9822.37		10772.3	10954.6	9470.28	9162.57	12535.2	8716.95	9660.48	8	11	0.0173055	2.61751	1.38819	1.76182
ADSS2	Adenylosuccinate synthetase isozyme 2	5	5		7674.8		16194.2	24833.2	45090.5	11363.5	9375.62	8203.95	12672.5	16006.5	10221.7	9705.76	7016.76	7578.39		7313.59		8311.43	9408.04	4707.96	7918.3	5900.92	7942.26	8451.49	9	12	0.0173115	2.13689	1.09551	1.76166
CSDE1	Cold shock domain-containing protein E1	10	10				11347.6	14782.6	15824.8	8858.98		6957.24	7696.61	8866.84	7749.33	8712.49	7189.49	6575.08		7297.42			7517.13	6461.01		8366.55		6860.07	7	9	0.0173217	1.43227	0.518301	1.76141
CMTM5	CKLF-like MARVEL transmembrane domain-containing protein 5	3	3				23425.5	27503.6	19289.7	29276.2	22782.2	27547	9375.55	14525.9	19359.7	22447.1	20914.4	14934.2		17227.7	16902.5	15554.8	12557.1	7633.22	16297.5	10963	13050.8	13424.2	8	13	0.0173614	1.40264	0.488145	1.76041
ADD1	Alpha-adducin	10	10	21652.9	25195.1	18715.8	72030.1	97254.2	105186	53031.4	48679.5	56921.7	23743.1	39368.6	42167.3	39897.6	33032.9	37356.9	23729.3	29572.3	29476.6	19423.3	21872.7	14983.5	28206.2	26861.2	32386.9	37181.5	11	14	0.0174107	1.71812	0.780827	1.75918
WBP2	WW domain-binding protein 2	2	2			24369	61274.4	77896.2	51788.3	31996	27671.8	23762.7		26071	25516.4	27349.3	18453.5	18595.3		12197.1	16744.7					11556.6			8	7	0.0174262	2.17943	1.12395	1.7588
HSPA1A	Heat shock 70 kDa protein 1A	11	0	460827	358798	293372	202007	185382	385232	190188	180358	209808	256795	245273	188231	187763	197505	179349	180488	149439	242695	275862	231610	187461	206959	186662	204262	200614	11	14	0.0174939	1.34006	0.422302	1.75711
ATG7	Ubiquitin-like modifier-activating enzyme ATG7	1	1	4524.62	4750.4	6003.78	5382.88	6646.63		7777.52	6770.4	6291.4			5790.78	5639.88	5940.16	3964.89				3855.66		4652.03	4703.27	5479.26	3751.95	4343.85	8	10	0.0175064	1.25067	0.322704	1.7568
ANXA3	Annexin A3	8	8	72382.8	53271.4	67704.3	65495.7	62527	113554	158851	164446	149855	240792	287743	303656	267548	229259	246579	60598.4	204203	266253	209081	143403	109475	276439	188138	199625	173347	11	14	0.0175634	0.635399	-0.654264	1.75539
SYPL1	Synaptophysin-like protein 1	1	1	42245.4	35658.7	31098.2	62492.7	51442.4	35409.5	22653.5	34255	26500.6	43258.6	46354.1	31980.8	32596.6	27694.2	26690.4	39328.1	28876.4	22987.9	34590.9	29097.3	31216.3	28248.1	34638.6	28638.4	34218.1	11	14	0.0176256	1.2744	0.34982	1.75386
HSPA12B	Heat shock 70 kDa protein 12B	5	5	20834.3	18317.1	26599.2				14265.9	36926.8	23826.1	20791	19603.7	27822.3	22143.1	27613.9	24246.5	39782.1	51484.4		69162	37219.8	40919.9	36545.8	40248.6	19842.9	30705.8	8	13	0.0176891	0.629396	-0.667961	1.75229
NFASC	Neurofascin	21	21		12887.2		81944.2	68822.6	142850	38682.6	37115.6	31433.4	104711	71757.4	58063.2	49414.9	42652.3	35512.6		31532.1	22972.9	26126.6	26416.5	15361.4	48346.2	33074.6	32962.2	31232.1	9	13	0.0177068	1.87917	0.910093	1.75186
ATP6V0A1	V-type proton ATPase 116 kDa subunit a1	4	4	15979	12542.9	9832.67	18699.6	22484.7	15725.9	16384	14586.6	13008.3	13395.5	11002.3	11113.4	11868.8	10128.2	9975.38	10810.9	10420.4	11902.5	16712.8	12832.1	13696.3	14649	12627.5	9807.93	11563.2	11	14	0.0177774	1.23891	0.30907	1.75013
ABLIM1	Actin-binding LIM protein 1	10	10	22203.6	16345.1	15875.2	34573.4	32368.6	70951.9	12677.7	10767.1	8635.18	9849.73	10125.1	9077.88	10641.5	10133.9	10176.7		9021.66	10709.9	12145.9	6235.6	6372.04	11051.4	6885.35	8266.01	7063.02	11	13	0.0177859	2.45205	1.29399	1.74992
TXNL1	Thioredoxin-like protein 1	6	6	32421.5	29361.8	36815.6	58503.9	85055	128760	41815.2	33965.4	32379.1	29260	44052.5	34686	41159.4	27841.7	32664.1		27045.4	34029.4	29374.4	23726.9	22210.5	25969.4	18965.7	23486.6	20782.3	11	13	0.0177899	1.80367	0.850938	1.74983
UFC1	Ubiquitin-fold modifier-conjugating enzyme 1	2	2	6919.6	13202.4	8565.92	21172.3	21817.1	67649.6	14800.4	14531.3	14456.8	38660.8	25939.1	11976.2	10236.8	8535.45	9792.46	13845.4	9575.94	25197.1	3490.6	12622.5	8487.77	2725.84	11537.8	5303.11	6683.08	11	14	0.0179248	2.2518	1.17108	1.74655
C5	Complement C5	12	0	138315	147336	164231	66886.3	27634.9		286676	225756	215662	137135	112624	118024	109516	297727	217339	422354	251924	59586	278351	312447	250338	198262	305901	304210	405149	10	14	0.0180023	0.603535	-0.728491	1.74467
BROX	BRO1 domain-containing protein BROX	1	1	9391.15	8399.81	9428.72	13634.6	23951.5	28142.6	22720	18350.3	18846.2	14220.8	13586.2	12390.8	15388.8	12469	10030.7		9997.84		16336.2	11130.8	7604.45	11120.3	8400.65	8859.32	10473.8	11	12	0.0180462	1.46865	0.55449	1.74362
GOT2	Aspartate aminotransferase, mitochondrial	27	27	3042500	1281120	3111320	350433	347637	281242	452612	540680	471682	225020	221837	221187	197339	161760	152806	85718.1	179940	100558	217621	161736	144337	189294	287120	311346	317293	11	14	0.0180523	4.81746	2.26827	1.74347
PITPNB	Phosphatidylinositol transfer protein beta isoform	3	2		7880.6	7710.54	17899.8	25375.1	46059.1	17451.8	12935.5	14487.3		7723.64	8255.13	8845.2	7479.46	7594.75		7058.95			8631.76		7021.45	6456.59	7357.43	5328.69	9	10	0.0181213	2.36428	1.2414	1.74181
CBX3	Chromobox protein homolog 3	2	2				8567.09	7872.59	17963.4	12618.5	11424.4	11546.4		7265.05	8238.47	8720.68	9012.7	8070.23		5894.55	9895.69	9912.26	8308.44	5424.51	5968.75	7558.09	8425.51	9352.03	7	13	0.0181836	1.3693	0.453441	1.74032
SLC27A1	Long-chain fatty acid transport protein 1	4	4	17359.3	9279.39	16914.3	14302.1	18897.9	14972.8	10729.5	12953.4	10702.9	10501	11894.8	14244.8	10783.9	12218.1	10773.7		9324.88		11622.5	9183.31	4991.77	9711.38	9541.53	9495.39	13758.5	11	12	0.0182015	1.28936	0.366658	1.73989
ATG3	Ubiquitin-like-conjugating enzyme ATG3	3	3	8547.86	7280.24	7340.97	18933.1	22032.4	23393.4	15928	14352.3	13174.1	7597.25	9266.3	6454.67	10270	8990.27	7938.62		8769.51		9763.76	11113.2	11340.6	8213.56	7415.72	7680.75	8418.48	11	12	0.0182979	1.51629	0.600546	1.7376
MYL9	Myosin regulatory light polypeptide 9	8	3	76759.6	97451.9	66875.4	62146.7	51301	86701	94232.3	104895	88263.6	60445	78189.1	89893.4	83548.1	107505	108151	179522	204170	198458	69105.2	237916	88380.4	75505.6	142427	86718.2	69075.6	11	14	0.018601	0.634223	-0.656938	1.73046
HAS1	Hyaluronan synthase 1	1	1	16729.3	38312.9	36911.2	22921	45386.6	19623.2	29910.8		26371.5	27078		33197.9	25580	34367	45600.5	53085.5	51249.4		63195.4		42504.3	45818.6	43262.2	31799.9	26098.1	9	12	0.0186209	0.707991	-0.498197	1.73
PRDX2	Peroxiredoxin-2	13	12	1646790	1335890	1021070	1164340	1323040	2778060	1048180	1043960	835877	764401	813206	942228	725369	846200	850020	1007890	793516	1361810	742695	691113	658438	972107	770031	730508	724824	11	14	0.0186569	1.48362	0.569123	1.72916
CALR	Calreticulin	10	10	24260.1	17830.4	21897.1	50078.1	59841.7	163368	46569.4	39980.2	44438.5	19267.5	28233.4	21118.5	21025	14752.3	12865.2	15499.9	7016.21	66811.5	11192.5	13764.6	15508.2	7891.08	10559	8455.78	11094.4	11	14	0.0186956	2.76327	1.46638	1.72826
BCAP31	B-cell receptor-associated protein 31	5	5			7445.59	29122.9	42597.8	78657.8	22666	24827.9	23142.1		14003.3	13562.6	19485.2	13651.8	16392.3		8721.87			9321.08		9485.19	11465.2	8847.17	7342.57	8	10	0.018806	2.5625	1.35755	1.7257
LSAMP	Limbic system-associated membrane protein	6	6				83426	58811.4	240256	24375.4	22917.4	20363.5	85616.4	25048.7	25493.6	23497.4	18057.6	11735	11156.9	21955.7	38630.3	25193.7	14449.9	8609.28	15845.8	21426	20293.4	24262.8	8	14	0.0188777	3.49751	1.80633	1.72405
ABAT	4-aminobutyrate aminotransferase, mitochondrial	13	13	28679.9	46804.2	34346	59816.1	65205.9	42707.6	107239	133925	116421	25075.7	28939	17150.3	21341.4	17450.3	17245.5	22810	21482.2		27122.6	19277.8	16114.8	23306.9	67877.2	58805.1	73937.9	11	13	0.0188873	2.01638	1.01177	1.72383
AOX1	Aldehyde oxidase	5	5	21429.7	29691.9	13856.4				53201.1	97547.5	74306.3							12595.4		9604.3	11506.7		11112.1	10203.9	28298.9	25503.2	21444.9	6	8	0.0191592	2.96854	1.56976	1.71762
IARS2	Isoleucine--tRNA ligase, mitochondrial	15	15	28637	26538.7	42176.7	12902.4	12336.8	9216.63	14278.3	13070.2	12671.9		10454.4	10518.2	10482.4	12591.7	12090.6	10523.5	11776.6	9219.75	10681.7	13553.8	10187.1	9523.78	11798.3	9212.47	11767.1	10	14	0.0191628	1.6579	0.729361	1.71754
APOH	Beta-2-glycoprotein 1	6	6	26661.3	80951.1	62397.4	27973.9	30356.8	57408	72215	54040.6	45169.7	51307.1	31080.1	37241.9	72771.2	207229	109242	390711	69470.5	60377.1	145518	102768	87260.8	98344.1	153278	51406.3	81341.7	11	14	0.019164	0.411956	-1.27944	1.71751
KIAA1217	Sickle tail protein homolog	2	2	5878.05	5589.05	4267.83	6347.28	5844.25		6993.54	9286.64	9653.18	17386.3	11641.3	11062.5	8174.23	12870.9	10971.5	20944.8	11506.9		12258.8	9599.8	8211.33	11254.6	12857	13623.1	13307	10	13	0.0192	0.687896	-0.539739	1.7167
WASF3	Wiskott-Aldrich syndrome protein family member 3	2	2	3461.96			7811.51	9421	13037.5	2833.98	4126.24	3412.89	9728.8	10055	4739.72	3290.83	2467.24			3825.12		5327.88	5553.88	4885.57	5294.52	2637.13	3859.15	2914.17	9	11	0.0193458	1.74319	0.801727	1.71341
PYGM	Glycogen phosphorylase, muscle form	50	38	1679070	1225770	1938270	195799	333634	232244	106841	87589.4	86304.5	56863.9	77692.5	62525.3	88073.3	74040.1	62525.3	63551.8	74050.5	91005.1	72893	67052.4	66934.4	74937	89163.5	75692.5	71830	11	14	0.0193931	7.40801	2.88909	1.71235
UBA1	Ubiquitin-like modifier-activating enzyme 1	21	21	179241	118764	118729	98846.9	114564	146028	169728	170637	173310	146162	124518	150444	135290	126277	115762	80737.9	96762.8	147070	103748	124242	85815.1	125545	99840.6	123515	123614	11	14	0.0194116	1.21204	0.277438	1.71194
IGKV3D-20	Immunoglobulin kappa variable 3D-20	2	1	685235	432911	406324	43247.3	41568.1	57407.2	346275	561499	293181	894634	695547	724844	394322	1251360	1385990	2608150	566138	1704180	505261	646411	624260	735135	641170	375644	667966	11	14	0.0194419	0.442185	-1.17728	1.71126
TF	Serotransferrin	53	0	1126630	1927030	1782330	575469	669955	255586	2643320	1584650	1557580	1774700	1559970	1407640	1752980	5467420	2369460	2017260	2143090	492239	2378740	2548010	1346690	3278870	2912120	2251870	3323460	11	14	0.0194482	0.583939	-0.77611	1.71112
CLIP2	CAP-Gly domain-containing linker protein 2	24	21				29405.7	32536.9	69360.8	17012.4	14186	15123.3	24069.3	22576.3	17771.2	18202.4	15463	13400.3		15240.2		13479.5	12334	8922.63	16357.1	13052.6	17095.9	15193.2	8	12	0.0194817	1.90585	0.930437	1.71037
ABLIM2	Actin-binding LIM protein 2	2	2			23812.7	14381.4	16925.2	29729.6	10445.7	10894	10342.1		16460.4		6413.41				7344.87		10153.9			8750.91		6597.35		8	5	0.019527	2.11713	1.08211	1.70936
TIMM10	Mitochondrial import inner membrane translocase subunit Tim10	2	2	19331		16953.2	3797.75	7497.76	10362.9		7644.69	6412.72	17337.8		3169.19	3733.43					5365.99				6170.8	5892.76	5206.33	6311.4	8	7	0.0196016	2.1805	1.12466	1.70771
IGHA1	Immunoglobulin heavy constant alpha 1	12	6	644445	866275	549964	177277	110744	273403	655341	580097	549380	342331	362827	503192	484222	2130520	2081460	3614780	424917	804699	265402	1860250	1185570	1707710	690554	507682	630668	11	14	0.0196065	0.385178	-1.3764	1.7076
HSPB1	Heat shock protein beta-1	14	14	744662	466535	470110	293221	280507	597680	281605	306430	245064	272059	345560	158225	180287	190981	185956	288690	316035	440430	404840	320583	276588	208055	316731	208708	222991	11	14	0.0197758	1.47269	0.558458	1.70387
RALYL	RNA-binding Raly-like protein	1	1		7755.97	8161.48	4141.81			9489.58	8635.79			6532.26				7449.27		9927.91		18025.9		26065.6		23249.6	12338.5		6	6	0.0200423	0.460729	-1.11801	1.69805
TIMM22	Mitochondrial import inner membrane translocase subunit Tim22	1	1	8773.31	11410.8	14216	17162.1	10869.9	22484.5	11576.7	10579.3	8647.68	8265.55	9500.37	7977.03	13383.2	7177.99	6731.66		7290.4		5827.36	9790.28	8315.82	9987.84	9429.45	9664.9	8340.09	11	12	0.0201748	1.40134	0.486804	1.69519
ME2	NAD-dependent malic enzyme, mitochondrial	14	13	89981.1	78493.9	114537	31676.9	24126.5	26011	21907	22768.4	22813.2	17443	22619.7	15282.1	16622.5	17345.7	18493.8	20524.8	18197.6		19546	24929.2	23964	19647.7	21107.1	18026.8	15839.2	11	13	0.0201764	2.2373	1.16176	1.69516
USO1	General vesicular transport factor p115	10	10	57640.2	24469.7	27957.8	19304.5	22671.7	28043.6	29555.7	27823.6	26885.1	22494.5	21780.5	22804.5	18704.9	20944.7	19210.4	17762.9	20491.9	20836.5	22152.5	23263.1	19803.4	21249.2	21775.6	23537.1	22603.9	11	14	0.0202246	1.33088	0.412385	1.69412
ACAT2	Acetyl-CoA acetyltransferase, cytosolic	5	5	18002	22256.4	13415.3	70187.5	94405.6	139559	108071	108340	121414	39192.6	87358.4	83539.3	101390	22562.2	38892.4	28073.2	49327.8	37993	21611	23501.3	28550.6	24181.3	38227.9	30654.2	31537.6	11	14	0.020356	1.8685	0.901881	1.69131
NAPB	Beta-soluble NSF attachment protein	6	6				33436.9	40249.5	64565.3	11730.3	9886.17	9735.98		11502.8	7915.23	11084.2	10912.5			8975.17		9587.99	8101.09	6052.04	17192.3	8173.12	7300.14	9122.78	7	11	0.0203659	2.72559	1.44657	1.6911
DYNLL1	Dynein light chain 1, cytoplasmic	4	2		19249.7	16694.1	28814.5	34562.7	38220.4	41946.3	32954.5	30225.6	26368.6	23650.9	24326.5	42973.6	55924.7	49763.2	29265.2	31202.8	39222.8	34294.7	52323.4	25858.6	51240	39968	32855.9	36465.9	10	14	0.020449	0.750913	-0.413282	1.68933
HINT2	Histidine triad nucleotide-binding protein 2, mitochondrial	4	4	26890.7	23142.9	32938.2	12007.5	9673.35		13347.9	12710	11827.6		7536.64	6347.3	4365.55						5297.56				7820.66	9397.33	8543.8	9	6	0.0204657	2.39513	1.2601	1.68897
IGHA2	Immunoglobulin heavy constant alpha 2	3	3	6457.52	21122.2	14393.5	7582.96	5255.93	7219.13	21131	24668.9	13764.5	8132.04	8799.04	11003.5	7280.72	97160.1	60949.7	133032	18387.5	13612.1	15526.4	58049.2	38226.5	46482	24047.1	18270.2	24928.5	11	14	0.0205655	0.310971	-1.68515	1.68686
S100A13	Protein S100-A13	3	3	41697.8	66183.1	46617	121706	153935	269890	55527.7	44610.8	43798.2	31866.5	23427.9	13553.2	26769.4	21376.9	22401.7	34414	16462.9	111597	22859.6	29674	24944.8	18817.5	19600.5	25400.5	27006.6	11	14	0.0206443	2.75867	1.46397	1.6852
DHRS4	Dehydrogenase/reductase SDR family member 4	3	1	6574.2	5186.15	7284.53	8598.64	9687.55	4821.91	6991.67	5553.72	4624.94		9738.11	8389.19	8403.84	10144	9146.68	5431.73	9487.56	6003.34	7145.99	14713.1	12270.9	12767.4	11722.6	9700.1	6478.76	10	14	0.0207289	0.733552	-0.447028	1.68342
TFAM	Transcription factor A, mitochondrial	3	3	33445.8	25792.4	43357.8	10028.6	14897.1	13797.6	8630.13	11976.4	8999.5	7593.79	8909.47	9960.03	6907.72	9830.53	6698.04		6927.26		9896.98	5600.46	9053.88		7849.91	6416.37	8388.67	11	11	0.0209126	2.14131	1.09849	1.67959
TES	Testin	4	4			8951.43	17574.4	28508	28586	21827.4	12505.4	13274.9	8618.45	17362.1	13183.2	23317.4	8610.33	16865.3		10310.3		6035.88	8081.59	6770.88	6490.17	3409.49		5817	9	11	0.0209469	1.76454	0.81929	1.67888
GLG1	Golgi apparatus protein 1	3	3	11099.8	7414.54	5799.99	6354.97	5576.39	4690.35	8629.66	7768.26	8370.39	9964.92	10604.7	7832.9	5624.81	8248.93	7267.48	16074.5	13284.8	4931.13	15840.9	14843	14251.5	12951.6	11606.5	10845.1	10140.4	11	14	0.0209701	0.714197	-0.485605	1.6784
CD81	CD81 antigen	2	2	12248.9	14079.8	10228.2	53743.1	75612.4	82191	61292.9	42875.3	45787.7			8486.75	14361.1	20948.8	28315.3	23432.6		36807.8		37587.9	36609.5	10165.6	9707.11		7361.06	9	11	0.0210372	2.08106	1.05732	1.67701
ACADSB	Short/branched chain specific acyl-CoA dehydrogenase, mitochondrial	10	10	130440	64857.5	146746	9832.78	10140.6	11766.5	36685.2	31113.4	14784.6			7322.72	6854.64	7968.95			9927.61		11982.7	9415.06	7274.11	8710.19	17674.2	15015.8	12667.4	9	11	0.0210428	4.85816	2.28041	1.6769
CLPP	ATP-dependent Clp protease proteolytic subunit, mitochondrial	1	1	20350.1	20858.4	28168	5468.36	5263.48	5126.79	13512.4	21492.8	13318	17171		8345.38		6900.57			7490.42				8066.85	8982.38	7737.71	7125.01	7771.94	10	8	0.0210609	1.9318	0.949946	1.67652
COTL1	Coactosin-like protein	5	5		22039.4	22715.5	46369.5	62695.9	114864	48109.2	37334.2	29292.8		36345.4	40432.7	55280.1	26628	31589.6	14052.3	18509	44013		18452.2	13749.9	9517.28	11032.1	9489.57	7387.77	9	13	0.0210931	2.0202	1.0145	1.67586
SEMA3B	Semaphorin-3B	4	4	15287.9	23568.3	16923.1		3569.52		19530.7	12361.9	9688.35	10120.7	6932.02	6396.56	9241.58	11691.2	10039.4	5918.22	8230.2		8904.96	8415.89	6322.78	13502.6	7655.21	5520.69	6467.57	9	13	0.0211372	1.57348	0.653963	1.67495
ACTR1A	Alpha-centractin	7	4	46700.6	44426	39730.9	62549	51364.5	52132.7	57663.1	54942.7	55058.9	53664.7	83907.6	65187	77528.6	68171.2	62823	61909.4	90853.1	29463.1	85896	76376.9	62276	56821.6	75013.9	68695.6	72116.1	11	14	0.0211856	0.804045	-0.314651	1.67396
DLST	Dihydrolipoyllysine-residue succinyltransferase component of 2-oxoglutarate dehydrogenase complex, mitochondrial	11	11	573541	206224	410064	78820.9	70253.2	111783	93448	107809	93011.5	125178	117187	95649.3	84225.6	66851.5	69376.9	53768.4	71540.1	99968.3	81618.2	71282.5	62864.6	71613.5	74280.3	62939.5	66377.7	11	14	0.021194	2.45004	1.29281	1.67379
PAK1	Serine/threonine-protein kinase PAK 1	1	1				6753.75	7714.57	29520.1	6812.45	7794.98	9594.69	13349.8	29892.4	9739.89	6329.84	6097.19	6178.21		5646.02			7294.53	4902.62	7260.66	4856.23	5596.45	5149.62	8	11	0.0212134	2.21893	1.14987	1.67339
COX4I1	Cytochrome c oxidase subunit 4 isoform 1, mitochondrial	7	7	382330	345578	816242	89447.4	121547	202382	48913.7	40068.4	41297.7	33232.7	48848.5	49033.1	44699.8	42032.3	35586.1	18365.3	26747.7		22928	32453.8	21735.6	40928.4	29538.8	30203.9	31516.2	11	13	0.0213725	6.02301	2.59049	1.67015
DLD	Dihydrolipoyl dehydrogenase, mitochondrial	11	11	212753	174944	347595	49964.5	52846.9	65322.4	56363.5	56818.9	47299.6	38920.6	31104.1	38227.2	35772.9	34880.6	30170.8	28957.4	38391.7		31517.5	33366.3	31849.8	31752.5	39341.5	37275.5	36302.9	11	13	0.021396	2.99259	1.5814	1.66967
ABI3BP	Target of Nesh-SH3	8	8	22749	46785	27182.7				15675.9	15548.5	14233.3	33097.6	24532.8	14520.2	11618.6	20675.6	16461.5	20070.4	13351.8		16268.7	24136.6	17795.1	15938.3	18208.6	14606	16168.8	8	13	0.0214752	1.47704	0.562707	1.66806
NNT	NAD(P) transhydrogenase, mitochondrial	33	33	464406	239115	623294	29759.5	32744.6	51991.8	11039	10706.3	11215.6			5576.4	13407.4	9091.14	6819.15	15517	7844.57	16485.2	10906.4	18536.1	23399.8	17534.6	9685.72	12373.2	13397.7	9	14	0.0215877	12.7001	3.66677	1.66579
ATP6V1H	V-type proton ATPase subunit H	9	9	20848.1	20030.3	16292.2	51969	77493.8	95216.4	38966.3	30424.1	28374.5	23270.9	31858.5	26024.7	26710.1	22109.2	21319.4	16663.7	19289		21034.5	22726.1	18511.8	26289.1	22596.5	22422.4	19856.3	11	13	0.0216217	1.79928	0.847417	1.66511
SART3	Squamous cell carcinoma antigen recognized by T-cells 3	3	3	31225.9	10008.4	18127.6	5226.65	6299.42		10232.2	13120.7	9374.63	11622.9	11804.4	17289.8	13458.3	17585.2	15435.7	16172	17564.8	13569.2	24235.7	17323.9	20152.6	24319.9	20156	17807.5	20019.7	10	14	0.0216457	0.697243	-0.520267	1.66463
EIF3D	Eukaryotic translation initiation factor 3 subunit D	6	6	23292.4	19680.6	15823.9	18809.4	16675.1	20710.5	21074.4	18377.9	16935.8	11260.4	16879.6	19735.9	16833.7	22489.9	20280.9	21540.6	16949.8	15258.1	29187.1	22894.5	27161.9	26476.8	23319.8	23288.2	19940.7	11	14	0.0216687	0.831596	-0.266044	1.66417
PRKAB2	5'-AMP-activated protein kinase subunit beta-2	4	4	28711.7	20743.6	41333.4	11849.3	13969.2	25024.7	8653.61	7340.97	4531.51		9665.62	7166.61	8314.84	9150.73	9897.8		9811.75		10320.3	8810.27	7346.77	8379.81	8187.81	8241.94	10319.4	10	12	0.0217089	1.94613	0.960606	1.66336
ALDOC	Fructose-bisphosphate aldolase C	20	19	57724.8	78523.1	88204.4	411063	505030	604887	255940	212948	207664	157779	221296	183843	171958	160158	142995	39947.3	141375	130120	101482	133727	74216	174919	129970	154386	131857	11	14	0.0217172	1.90544	0.930122	1.6632
RAB5A	Ras-related protein Rab-5A	3	3	13865.4	10139.1	10079.1	29916.2	29761.8	25385.4	18243.6	14928.7	11262.9	13569.3	12620.5	11521.8	13561.3	13051.3	11738.4	6199.27	10854.7	22175.7	8747.54	11694.2	8655.25	11573.4	11233.4	10840.3	11019.5	11	14	0.0218394	1.48299	0.568504	1.66076
NDUFS1	NADH-ubiquinone oxidoreductase 75 kDa subunit, mitochondrial	26	26	208858	149803	263081	56740.6	45798.9	84343.4	32141.5	30119.9	27772.4	23644.6	30656.5	41660.2	37861.2	33881.9	30841.8	25831.2	30157.3	37830.9	34066.6	29155.1	22449.6	31138.8	32086.4	33993.7	28642.2	11	14	0.0219156	2.69766	1.43171	1.65925
PTMA	Prothymosin alpha	2	2	32673.7	10031.1	12226.9	18295	27425.5	40478.2	31840.9	26944	48160	142933	68444.2	18674.1	14143.7	17095.4	12200.9	6038.15	8757.32	56922.9	11633.6	12769.6	9510.33	12490.2	9495.21	13340.7	15854.2	11	14	0.0219209	2.67103	1.41739	1.65914
FAAH	Fatty-acid amide hydrolase 1	3	3	3482.29		6726.16	14626.7	13504.8	6803.29				3329.27		4384.73	3453.92	2922.09	3379.35						2915.48	4566.35	4266.08	4283.74	4565.21	6	9	0.022009	2.09312	1.06566	1.6574
ACTA1	Actin, alpha skeletal muscle	27	2	16687600	13964000	17895900	5121760	5494560	9887380	5312850	4669310	3950670	2159550	4086650	3597080	3822440	5054200	5372900	7386160	3332480	5778490	2585750	6292280	4483330	4052710	3463750	2590090	2477090	11	14	0.0220207	1.8837	0.913567	1.65717
H3-2	Histone HIST2H3PS2	6	2	2419310	1182420	974864	857057	939106	838398	1290620	1149340	1246740	3383510	1748580	1613530	1380500	1941940	2201700	2000840	1740660	2113540	1937050	2333060	2580360	2899960	1864910	2101340	1926830	11	14	0.022067	0.712446	-0.489148	1.65626
THYN1	Thymocyte nuclear protein 1	1	1	10267.5	10140.2	7562.53		3768.77	6905.33	10768.9	7496.4	7841.84			3789.49	4312.1	7373.81	5628.54					6291.29	7236.25	6617.1	5233.3	5946.38	7151.04	8	10	0.022123	1.35851	0.44203	1.65516
RDX	Radixin	10	10	19052.3	19309.5	21263.6	59314	59378.4	116618	27642.3	25420.5	25537.9	19445.6	31485.5	25188.1	26424.3	19652.3	21200.6	15668.5	15274.4	29141.4	16030.4	17253.4	12854.8	15111.7	18849.9	15100.9	15958.6	11	14	0.0222595	2.04859	1.03463	1.65248
CBFB	Core-binding factor subunit beta	1	1				11542.2	12914.5	30960.8	10535.5	11691.9	11288.7			6550.1	5655.64	5873.02	7319.11						8500.53	7862.38	8913.18		8742.49	6	8	0.0222759	1.99571	0.996904	1.65216
DPYS	Dihydropyrimidinase	2	2				40860.3	37755.2	60284.4	24261.3	18020.8	12012		29951.6	26116.7	20350.4	14171.5	14396.8		14367.6						10532.8	17244.6	13926.9	7	8	0.0223977	1.94515	0.959882	1.6498
CD99	CD99 antigen	2	2				13108.4	12893.2	13627.1	5768.63	10683.8	10900.5			8529.44	9270.03	6550.79	10322.8			11472.6				5333.76	6600.01	5188.94	3511.2	6	9	0.0224333	1.50454	0.589321	1.64911
RDH11	Retinol dehydrogenase 11	2	2	5287.17	4168.84	5498.1	8475.39	12070	9622.49	4815.33	5191.59	5182.99		3069.46	2138.83	3302.92	4973.22	3315.66		4317.64		7313.98	5091.58	3877.43	2834.05	4053.89	4192.88	3793.91	10	12	0.0225174	1.5457	0.628259	1.64748
NDUFAB1	Acyl carrier protein, mitochondrial	2	2	104884	94021.8	302233	35944.3	43412.2	68676.2	34117.3	34566.5	26225.8			12736.3	10765.5	31924.3	48245.2	18326.2	8836.73		10141	38465.3	18296.5	44588.4	18646.2	17549.5	15773.6	9	13	0.0225905	3.65207	1.86871	1.64607
TMEM65	Transmembrane protein 65	3	3	28108.8	17334	29776.1	11987.4	10457	5416.06	5932.8	5588.11	4451.48		5020.88	6971.01	5032.26	4506.23	8188.49		5262.96		5939.71	5959.85	5526.83	6425.47	4057.85	4266.79	4038.11	10	12	0.0226188	2.24988	1.16985	1.64553
HSPB8	Heat shock protein beta-8	4	4	19818.8	13387.3	13334.5	48159.3	59333.1	117916	12765.5	11591.4	11597.1		24963.9	9794.09	11840.1	10384.4	7349.9		11522		11001.2	8739.63	8435.62	9794.47	7064.56	7024.95	5545.13	10	12	0.0226454	3.68161	1.88034	1.64502
RPL31	60S ribosomal protein L31	3	3	57281	72311.3	68465.6	59300.7	81640	91871.7	50753.4	54760.1	38817.9	89239.8	100090	113318	114472	72607	116955	105103	80058.9	172554	96977.5	103351	124477	50599.2	82984.2	52541.5	66321.6	11	14	0.02269	0.719534	-0.474865	1.64416
CTSD	Cathepsin D	14	0	574606	430297	498624	670657	826166	393264	1304300	1136170	1127440	363789	603042	534005	476786	503955	404711	200198	602439	535046	402164	687701	535801	483751	500345	507972	500667	11	14	0.0227298	1.46761	0.553472	1.64341
AKAP12	A-kinase anchor protein 12	23	23	24529.3	23292.3	19646.3	67743.8	78528.4	279126	101030	84099.8	105335	70256.8	79049.7	68347.5	69382	36325.4	36189.5		17091	70030.1	24650.6	19731.4	19996.9	28418.4	15719.1	18026.7	20416.7	11	13	0.0227874	2.48063	1.31071	1.6423
GSTK1	Glutathione S-transferase kappa 1	7	7	101855	42011.5	106998	29192	26791.7	51348.4	50275.4	45533.3	56990.5	14577.1	19889.3	34027.9	26379.2	30576.1	19776.3	17947.2	25496.2		33726.5	34431.7	31150.8	26989.3	27111.2	31711.6	33807.7	11	13	0.0228693	1.72764	0.788802	1.64075
DBT	Lipoamide acyltransferase component of branched-chain alpha-keto acid dehydrogenase complex, mitochondrial	8	8	34974.9	41327.5	67205.4	10466	12494.9	6947.51	12773.5	9731.94	9433.47			5580.17	8817.96	9248.82	8845.9	8079.66	7899.68		11231.3	9744.58	8103.76	10103.1	9915.73	10907.3	5345.89	9	13	0.0228808	2.60599	1.38183	1.64053
MYL12A	Myosin regulatory light chain 12B	4	0	135637	112336	101924	74432.3	58067	181618	110545	109467	116373	112569	109558	120682	82675.1	140480	131386	244666	109197	308198	130041	173645	197387	169634	161525	135318	122753	11	14	0.0228987	0.698488	-0.517693	1.64019
PDIA4	Protein disulfide-isomerase A4	10	10	18444.5	22028	21830.8	24920.8	29120.5	51291.6	41426.8	48375.2	42216.6	21471.3	26118.3	13953.9	14357.9	24113.9	19922.8	25997.1	12794.4	22226.4	17057.1	36584.9	34247	20633.1	22604	21769.5	25671.6	11	14	0.0229308	1.4168	0.502636	1.63958
NOL3	Nucleolar protein 3	2	2	12172.7	23968.6	25277	12161.2	11730.4	45884.9	10074.8	7709.5	7974.48	7124.01	12472.5	7971.27	11587.7	6956.89	7630.25		6689.29	20507.3	4187.95	6213.18	3310.74	5909.9	6054.52	5714.19	5647.32	11	13	0.0229748	2.12085	1.08464	1.63875
IGHV1-69	Immunoglobulin heavy variable 1-69	2	1	25559.3	25035.7	17498.6		1843.25		13215.7	15318.2	11430	16041		13841.7	10518.3	110095	75898	163448	22036.8		28182.1	35084.5	40335.1	62082.4	54039.3	36650.6	45575.8	8	13	0.0231256	0.293292	-1.76959	1.63591
NDUFS4	NADH dehydrogenase [ubiquinone] iron-sulfur protein 4, mitochondrial	3	3	158318	108325	167833	22296.3	15917.7	63183.1	13469.8	10292.4	18093.1	5807	17967.4	10359.8	14240.9	14094.2	8302.12	7428.63	12525.1		19319.6	15586.6	14167.5	9301.88	11818.3	13256.2	20652.2	11	13	0.0232209	4.15583	2.05514	1.63412
VCP	Transitional endoplasmic reticulum ATPase	37	37	261183	185024	179797	201484	206598	433223	221661	220582	200749	145510	213870	196698	194459	191990	180416	176558	168039	173455	175438	168664	156973	173869	167311	168252	161549	11	14	0.0232294	1.28103	0.357306	1.63396
CNDP2	Cytosolic non-specific dipeptidase	17	17	110383	105646	90387	458668	447191	567041	306319	302487	315493	403735	384924	291512	276454	260998	186474	126512	211036	116508	186662	195474	169509	204101	226553	245502	223662	11	14	0.0234293	1.52166	0.605649	1.63024
DRG2	Developmentally-regulated GTP-binding protein 2	4	4	11502.9	10235.9	9880.81	13135.7	10340.8	9274.7	9694.81	8601.76	7846.53	8408.8	14823.9	10251.4	11766.7	13027.9	12317.1	13369.3	9559.65		15901	12951.5	14053.4	10368.4	10734.1	12190.3	12699.4	11	13	0.0236483	0.844448	-0.243919	1.6262
AAK1	AP2-associated protein kinase 1	5	5			5770.63	8885.17	14439.3	36392.9	11671.8	10286.1	9664.01	14527.2	18477.9	8337.92	9379.46	10617	5537.76	6602.09			8280.79	6312.45	4487.87	5276.7			7263.05	9	10	0.0237365	2.0053	1.00382	1.62458
HARS	Histidine--tRNA ligase, cytoplasmic	9	0	114012	48102	46016.6	159633	205418	66356.4	180609	130317	153247	71110.2	142757	76978.1	79045.9	108085	75075.3	41061	67212.2	16218.9	73146.1	66554	77563.8	87581.6	110719	111840	114670	11	14	0.0237581	1.51654	0.600785	1.62419
C2CD2	C2 domain-containing protein 2	1	1				12012.6	10084.9	12345.4	6256.42	6192.73	4441.44	8695.74	9736.44	6986.01	5863.51	8039.12	5023.8	5785.93	6793.99		8184.34	5319.5	4685.26			6920.06	6401.59	8	11	0.0237594	1.37034	0.45453	1.62416
MB	Myoglobin	12	0	2688310	2759790	3213380	63152.9	80901.6	16572.6	286276	269540	199704	35357.5	44896.7	13560.8	32288.8	51187	20658.7	113132	21057.9	2691.3	31595.8	61393.9	44275.9	46969.4	50540.6	50755.3	61260.6	11	14	0.0239712	20.4398	4.35331	1.62031
IGLL5	Immunoglobulin lambda-like polypeptide 5	2	0	48855.7	59922.5	39962.3	8798.41	5377.09		26111.5	25692.1	17806.2	10906.4	5732.23	24007.9	31931	230498	174240	365576	20295.1	25818.8	18713	125997	102204	161367	64417.7	43538	62689.4	10	14	0.0239712	0.240358	-2.05674	1.62031
AIFM1	Apoptosis-inducing factor 1, mitochondrial	6	6	158686	61490.3	117409	17092.4	22362.7	13970.8	30820.4	48297.3	37621.6	30619.4	17010.6	14318.5	15165.2	12397.7	18173.4	15264.7	16920.8		20995.8	20532.9	24067.6	17104.4	23305.8	24102.4	26939.9	11	13	0.0239825	2.63292	1.39666	1.6201
ADSL	Adenylosuccinate lyase	6	6	24613.2	13570.2	15365.1	4892.75	5032.51	5031.92	8686.11	9969.54	8306.8		5064.43	4716.49	4399.57	5316.72	4440.08	8456.1	5150.68		4733.49	8237.05	5427.47	6981.3	5971.25	4656.27	5458.83	10	13	0.0239918	1.76742	0.821644	1.61994
RTN1	Reticulon-1	13	13				27209.3	37127.2	96469.1	16284.7	13153.1	13618.5	15871.2	10734.1	9409.25	8072.37	8418.02	5489.87		6186.76	9469.17	8213.97		5989.93	8314.62		6138.54	7345.68	8	11	0.0240174	3.81577	1.93197	1.61947
KLC2	Kinesin light chain 2	4	3				17021.3	16452.5	37292.1	8297.81	6179.15	6896.61	7606.04	9579.14	5396.7	6848.04	3792.64			5937.07		5697.28			3246.09	4698.7	4151.99	4495.44	8	9	0.0240443	2.77856	1.47434	1.61899
RAB6A	Ras-related protein Rab-6A	4	3	19051.5	12443.1	9595.84	64348.8	64161.3	53692.5	44819.8	36254	36914.2	51773.7	35240.3	29704.1	29384.5	23478.4	18078.8	11853.8	24456.3	14920.5	25733.5	17710.7	17476.5	29412.3	30283.2	41430.2	37751.7	11	14	0.0241064	1.55002	0.632288	1.61787
SRSF3	Serine/arginine-rich splicing factor 3	2	2	64342.6	41175.2	24052.9	35749.7	26800.7	15272.8	59098.1	50530.6	48275.1	70062.4	57716.2	35353.3	23666.1	31914.9	31227.5	20545.2	30617.2	15203.8	35460.7	37503.1	26321	24020.8	48945.7	43678.2	38000.5	11	14	0.0241384	1.41833	0.504194	1.61729
AP2A1	AP-2 complex subunit alpha-1	17	11	28470	27022.6	24898.3	49441	50379.8	27779.8	39834.1	37949.9	35705.7	36421.9	39919.5	42304.9	40496.4	44338.9	39580.1	52030.5	36388.9	25345.9	52513.3	54792	53381.6	45146	48126.1	44096.6	40021.5	11	14	0.0242393	0.818542	-0.288871	1.61548
FBLN2	Fibulin-2	6	6	59099.4	103346	68371.1				17984.3	17794.8	13142.1		10031.6	12277.3	12649.9	16015.4	12453.1	21035.3	22407.2		23304.4	26263.7	17986.3	14444	16821.2	12972.5	12758.9	7	13	0.0242908	2.43076	1.2814	1.61456
NAP1L4	Nucleosome assembly protein 1-like 4	5	4	19834.2	16278.7	21990.2	32186.3	46714.1	52796.7	23765.2	18093.7	17810.9	17646.1	17946	14808.2	19564.1	18194.8	17715.8	14840.9	15232.6	19786.3	19844.1	19616.7	15936.9	20120.2	14771.6	19136.6	17649.1	11	14	0.024307	1.46756	0.553416	1.61427
CHST14	Carbohydrate sulfotransferase 14	3	3	32138	40553.3	45036.2				10889.9	8465.51	6855.32				3172.97	8162.37	10444.8	13185.7	12015.2	5527.76		25068.8	11592.2	8695.88	6973.1		4041.38	6	11	0.0245037	2.42364	1.27718	1.61077
CAMK1D	Calcium/calmodulin-dependent protein kinase type 1D	4	3		3741.5		26878.8	26120.4	51001.4	14925.6	12474	12269.2	6097.72	8239.29	5031.85	6319.92	6677.15	8543.62		7996.79		11011.6	7662.39	6913.02	11865.4	6440.74	6678.59	4841.97	9	12	0.0245446	2.39672	1.26106	1.61004
POLR2C	DNA-directed RNA polymerase II subunit RPB3	1	1	11879.3	9706.6	10705.1	6650.11	4522.87		6376.63		8905.38		11461.1	10744.3	5600.47		6231.66	13722.7	12116.4		16697.4	13462.6	20410.4	12558.8	15061.5	13980.2	12801.1	8	12	0.0245802	0.686566	-0.54253	1.60941
CAMK2G	Calcium/calmodulin-dependent protein kinase type II subunit gamma	7	3	20596	21510.1	22793	43131.9	44074.8	23583.8	18964.4	14918.7	13522.6	9537.57	10945.6	9946.99	14532.6	14963.5	15121.4	11351	15590.8	7802.38	18504.3	20483	18874.4	10085.1	15713.5	13577.5	13224.9	11	14	0.0246137	1.55182	0.63396	1.60882
GDI1	Rab GDP dissociation inhibitor alpha	23	14	187358	170644	163892	532899	587485	790432	367700	320143	340371	287624	292342	317151	311553	282110	260010	134568	225555	158113	235863	215050	148548	259599	242591	244111	267331	11	14	0.0246165	1.55745	0.639189	1.60877
GYS1	Glycogen [starch] synthase, muscle	15	14	282843	196920	252562	28907.1	44476.6	47073.6	7991.47	5837.29	5264.07	5536.87	9213.35	8814.75	4565.98	8328.88	7745.28	13730.5	9042.18		7073.28	11350.7	10436.9	9115.97	8176.55	6900.96	8020.66	11	13	0.0246487	9.24807	3.20915	1.60821
EIF4G1	Eukaryotic translation initiation factor 4 gamma 1	8	7	33657.4	24463	28533.2	16450.3	18762.5	15220.9	25356.4	26780.4	25956.1	18645.8	21644.7	17435.2	15522.1	20729.9	18172.8	16447	15841	16245.5	18535.6	23800	21889	18970.1	20264.9	21740	22344	11	14	0.0248456	1.21351	0.279187	1.60475
CES1	Liver carboxylesterase 1	11	10	64393.9	90864.5	69611.2	10270.9	5970.6		168580	258387	230012	43635.5	28484.6	11521.6				27406.9	27031.2	44688.1	39116.7	13563.1	8753.63	11164.3	47164.1	42025.7	51021.1	10	11	0.0248621	3.29946	1.72223	1.60446
SLC25A12	Calcium-binding mitochondrial carrier protein Aralar1	21	17	119721	90838	147718	34397.9	32012.5	23931	19523.8	16848	15773.8		18785.9	22760.4	20494.5	19170.5	21624.1	19333	21850.8	18882.4	22731.8	24125.4	18880.7	22264.6	21776.5	18091.6	19065.2	10	14	0.0248904	2.49911	1.32141	1.60397
TKTL2	Transketolase-like protein 2	1	1		44872.8	28323.9	156101		53227.8			95074.9			166790	105455						265892						217413	5	4	0.0249315	0.399815	-1.3226	1.60325
NDUFB10	NADH dehydrogenase [ubiquinone] 1 beta subcomplex subunit 10	6	6	209429	157967	318838	46651.9	42775.7	53818.1	37264.1	26139.4	25371.4	28410.7	38921	18220.9	21915.1	26816.2	23057.8		20724.2		21723.5	22962.6	20909.7	22789.4	20573	20375.4	25156.3	11	12	0.0249503	4.05387	2.0193	1.60293
CYCS	Cytochrome c	8	0	1039580	498542	1432390	93546.4	166210	18716.1	291626	193745	206140	97023.9	100812	39251.3	43085.8	80816.5	58090.2	25474.9	65108.2		81351.1	83711.4	81966.3	82019.5	82667.6	104657	145840	11	13	0.0250144	5.0211	2.328	1.60181
MCCC2	Methylcrotonoyl-CoA carboxylase beta chain, mitochondrial	8	8	26909	14685.5	20127.5	17321.9	19733.5	10853	9056.25	9672.83	7327.34		9689.13	9507.33	6995.48	9801.9	10618.1	10563.1	9209.89		11021.9	12508.5	11266.9	10397.2	9383.2	10821.7	10646.5	10	13	0.0251903	1.42373	0.509679	1.59877
ARPC3	Actin-related protein 2/3 complex subunit 3	3	3	44296.1	36732.6	26516.7	64389.8	71082	47056.3	48908	54869.9	45272.2	44453.2	29173.6	37650.1	42270.8	39143.4	31450.4	24611.5	37728.7		31325.5	53890.6	44156.3	35056.1	33116	31150.7	27728.5	11	13	0.0254068	1.2913	0.36882	1.59505
CC2D1A	Coiled-coil and C2 domain-containing protein 1A	2	2				10512.4	11782.2		15399.6	13697	13940.3			11964.5			8372.19				11654.8	8631.88		10572.4		10670.9		5	6	0.0255296	1.26721	0.341651	1.59296
DMTN	Dematin	6	6		14837.1	5628.86	47772.7	55052.1	108635	25854	18311.7	18148.7	26756.5	28115.7	17168.9	21211.6	13858.1	14774.1		16640.7	19143.7	15336.6	12678.1	10446.5	18887	9728.93	13353.8	11512.6	10	13	0.0255905	2.33052	1.22065	1.59192
COL18A1	Collagen alpha-1(XVIII) chain	10	10	156434	90185.6	82296.2	61269	44108.8	33524.5	243129	250323	215468	592681	332100	271350	223201	315993	291641	197685	342045	245683	390856	396995	310814	466998	321817	280471	264168	11	14	0.0256275	0.619175	-0.691581	1.59129
COX5B	Cytochrome c oxidase subunit 5B, mitochondrial	5	5	357043	244401	573364	35314	39999.4	117598	34153.9	28576.2	30399.4	32342.6	38223.6	15214.3	18836	19557.7	20029.5		12595		10466.5	14493	14477.4	11269	13624.5	11003.8	12712.5	11	12	0.0256714	9.58597	3.26092	1.59055
MVK	Mevalonate kinase	2	2		2308.84	2556.26	14515.4	19102.7	12712.1	5352.15	4073.32	4036.9	2576.37	2445.54	1775.53	3652.87	3332.54	2410.28		3431.35		2422.09	3062.54	2078.95	3437.77	2329.76	2443	2065.14	10	12	0.0258265	2.5774	1.36592	1.58793
MTCH2	Mitochondrial carrier homolog 2	6	6	64631.8	41094.2	84529.1	40574.1	52799	24512.7	25647.6	24801.7	22009.7	33914.6	30429.5	31178.4	26377.4	24905.6	24862.9	25163.8	31235.7	29962.9	35818.2	26956.1	32050.9	27854.7	28112.4	20491.4	21655.1	11	14	0.0258272	1.46471	0.55061	1.58792
ATP2A2	Sarcoplasmic/endoplasmic reticulum calcium ATPase 2	24	22	286781	266876	365481	35997.8	37574.2	41797.5	23235.4	24014.9	20276.4	20239.3	19006.1	16302.7	14285.4	20059.6	14859.9	25322.5	22144.1	21030.1	23161.6	23320.1	23401.8	18879	21093.2	17660.3	16851.8	11	14	0.025837	5.21797	2.38349	1.58776
EIF4E	Eukaryotic translation initiation factor 4E	1	1	29108.1	29698.5	29711	13420.4	14035.4	20438.8	15534.5	14614.5	19557.2		8969.6	9965.92	8132.32	15736.5	13491.4	17178.4	11247.1		10641.4	11430.8	22059.7	14177.4	9810.93	14881.9	18579.7	10	13	0.0258807	1.43016	0.516172	1.58702
PRDX1	Peroxiredoxin-1	17	0	976228	629574	619429	5674800	8649230	1671390	2693020	2103260	1925560	371843	799864	1239380	948980	984914	700240	228584	676868	219477	401545	566088	594648	603103	1109530	1021360	1006660	11	14	0.0259291	3.22639	1.68992	1.58621
STOM	Stomatin	10	10	130430	85468.1	100252	141563	153277	98390.7	128331	125326	106908	49745.3	76776.4	120151	121128	116088	139978	127466	141544	185055	148715	180135	170737	142672	126784	99650.2	92909.7	11	14	0.0259712	0.79601	-0.329142	1.58551
DPYSL5	Dihydropyrimidinase-related protein 5	23	23				176730	205518	319777	45429	34062.9	32552.8	39579.1	32294.5	40607.9	52365	43205	41255.8		41328.8		34780.4	22274.1	13640.9	35106.7	29495.5	30407.7	27437.8	8	12	0.0259868	3.22626	1.68986	1.58525
NDUFV1	NADH dehydrogenase [ubiquinone] flavoprotein 1, mitochondrial	11	11	202777	124149	224546	28062.4	27756.3	35785.4	23843.8	20691.1	20472.8	12828.4	17987.7	15948.9	16302.7	18437.6	18068.5	13069	17679.8		15053.9	12280.8	12910.5	14019.2	13980.5	14439.8	15555.9	11	13	0.0260052	4.41597	2.14273	1.58494
FUBP3	Far upstream element-binding protein 3	2	2	15116.3	5393.36	11110.3	9653.9	7466.9	10896.7	17669.6	16678.3	13179.2	29529.5	17623.9	21594	13690.8	22687.9	12942.2	13763.9	20736.5		25449.1	20592.5	18552.1	20799.5	21090.8	17669.5	19134.8	11	13	0.0260937	0.733306	-0.447513	1.58346
NDUFB4	NADH dehydrogenase [ubiquinone] 1 beta subcomplex subunit 4	4	4	135798	118404	215694	50607.7	52842.3	78597.5	36483	39365	33592.2	9468.18	22241.4	43259.5	37864.7	26619.4	28932.4	24772.5	29435.8	43719.9	31554.9	40443.4	41630.5	32488.7	34699.7	22384.2	21906.8	11	14	0.0261976	2.1957	1.13468	1.58174
ATP1B2	Sodium/potassium-transporting ATPase subunit beta-2	4	4				124126	165268	159614	20326.7	14068		43549.3		18724.6	18416.6	15606.5	15440.2		17434.1		41047.7						11812.8	6	7	0.0262301	4.43939	2.15036	1.5812
NPLOC4	Nuclear protein localization protein 4 homolog	4	4	17030.7	15555	18185.8	17693.8	23383.6	17511.6	19102.1	17783.4	17145.9	12458.2	11377.2	13471.1	15972.1	16492.5	11944.5	16624.3	14174.6		15827.8	16307.9	12920.1	12874.9	13866.5	13459.2	15982.6	11	13	0.0262748	1.16507	0.220422	1.58046
SLC44A2	Choline transporter-like protein 2	4	4	15820.7	13510.6	12830.6	72375	62332.9	12894.5	94155.6	69229.4	59355.6	46810.3	80082.2	86181.5	101741	100091	115060	34218.9	101234	25757	89993.6	70778	43022.6	120323	68336.2	69195.5	61051.1	11	14	0.0263169	0.63157	-0.662986	1.57977
VSNL1	Visinin-like protein 1	9	7				278611	271508	804854	77911.9	59608.8	70856.6	112202	73065.3	54132.2	55405.4	66620.8	48622.5		76864.5	48332.2	42881.6	44708.9	18721.5	72349.4	46224.4	46147.8	51555	8	13	0.0264181	4.22487	2.07891	1.5781
TAGLN2	Transgelin-2	10	10	169732	138759	161231	185438	208926	355413	284591	275652	258526	73717.9	187459	162795	168705	135168	160829	171357	164911	298742	113065	141870	142744	113896	103352	79554.2	92996.4	11	14	0.0264767	1.4276	0.513596	1.57714
NME2	Nucleoside diphosphate kinase B	5	1	31930.5	29572.4	32329.5	38378.1	41415.1	85197.2	33211.6	31608.8	30254.2	16382.7	22353.4	16521.1	19580.8	27942	27852.3	31538.9	14497		14199.7	32658.3	24978.2	22960.1	23493.9	20419.7	25565.5	11	13	0.0265106	1.53544	0.618652	1.57658
SERPING1	Plasma protease C1 inhibitor	11	11	142801	169208	130032	29004.7	19841.4	27783.2	126643	114490	98304.4	117398	140662	85799.3	68974	256280	244616	424581	97736.4	216572	83363.9	170429	110848	127794	186277	179825	229242	11	14	0.0267418	0.572274	-0.805222	1.57281
ATP5F1A	ATP synthase subunit alpha, mitochondrial	39	39	4540220	2597580	5138950	1065450	1049250	2254190	881643	756648	755157	709412	1009460	1217550	1045150	920439	869796	626064	999834	787164	958911	839645	649478	896591	894774	860012	753793	11	14	0.0267682	2.14456	1.10068	1.57238
NUDT9	ADP-ribose pyrophosphatase, mitochondrial	1	1	7830.89	5963.63	6678.35	3683.4	4799.81	12412.6	4528.19	3956.79	4498.31			2816.01	2312.55		4007.9									2742.02	2298.6	9	5	0.0268392	2.12988	1.09078	1.57123
RAD23B	UV excision repair protein RAD23 homolog B	7	6	42003.6	31426.8	28994.7	51724.9	49108.1	115439	62677.5	59724.2	58422.2	77439.8	71222.9	59998.4	44570.3	53829.7	45155.4	43342.7	29495.6	47606.3	31950.3	32995.6	35615	50827.3	34494.7	43990.1	41431.1	11	14	0.0268487	1.38578	0.470703	1.57108
AHNAK2	Protein AHNAK2	84	84				363439	332476	1213230	218407	132033	150494	129834	187288	182468	191943	111361	124535		120244	75796	96964.3	70303.7	52327.5	98847.1	50250	66580.4	57875.6	8	13	0.0269288	3.41032	1.76991	1.56978
ACSL1	Long-chain-fatty-acid--CoA ligase 1	16	14	87940	64404.1	94204.3	15809	15895.4	17710.6	32606.1	28833.2	25592.9	17736	23896.5	18567.9	17286.4	23300.9	18561.3	16063.8	18251.3	15522.4	19573.4	26341.3	25477	24041.2	20608.9	19110.9	17460.4	11	14	0.0269697	1.92898	0.947836	1.56912
STXBP3	Syntaxin-binding protein 3	7	7	7377.93	6562.95	7508.1	18588.5	17885	16716.6	9809.48	9222.65	7860.14		7385.33	6933.91	9409.42	8616.71	8975.89		5869.59		8048.27	7044.31	6219.66	6523.19	7362.82	7379.35	7373.57	10	12	0.0270856	1.45616	0.542168	1.56726
L2HGDH	L-2-hydroxyglutarate dehydrogenase, mitochondrial	7	7	26273.6	15846.2	34895.7	5948.26	3798.58		3749.34					3819.7		4134.05			4735.67		5061.34	4632.4	4020.73		4660.49	3921.67	4898.71	6	9	0.0272843	3.40399	1.76723	1.56409
DPYSL3	Dihydropyrimidinase-related protein 3	17	16	92706.1	102160	72186.3	250350	425261	556994	119316	104065	85511.5	78351.1	51241.9	76173.4	89801	86353.6	80776.2	87388.9	66701.5	49336.2	64469.6	81087.3	51167	72094.3	59273.6	64556.8	70792.6	11	14	0.0272883	2.4668	1.30264	1.56402
PCBP2	Poly(rC)-binding protein 2	4	3	50735.3	60418.8	66685.9	75695.5	86544.2	97775.6	51864.9	52289.8	48946.1	39633.6	44868.2	36511.6	40643.3	45766.5	39901	67952	44312.4	51212.3	56034.2	54367.3	60335.3	40539.7	50691.4	41672.2	45604	11	14	0.0274791	1.27257	0.347741	1.561
GPM6A	Neuronal membrane glycoprotein M6-a	4	4				72502.2	102803	130596	29447.1	21544.7	24169.7		29220.4	37682.2	49972.8	20240.2	31252.3			19599.2	18487.1	14051.9		25519.3	23435.7	20680.4	20812.2	7	11	0.0275137	2.28844	1.19437	1.56045
CRYL1	Lambda-crystallin homolog	7	7	17633.8	17397.1	15107.8	64197.5	75386.6	62977.7	28877.7	36991	30042.5	23415.7	29375.3	31537.3	29235.7	24756	24050	18353.4	21460	18318.7	20951.8	20564.4	16714.7	18992.8	24902.6	25255.4	25578.7	11	14	0.0275502	1.59314	0.671877	1.55988
AGL	Glycogen debranching enzyme	35	35	453286	257632	337272	41353.9	50274.7	49781	38857.7	43760.4	36872	23720	24632.9	19543.9	13947.9	20510.8	16583.9	22742.6	23013.2		27994.5	24257.8	22744.8	25935.3	38631.4	29960.3	29721.2	11	13	0.0275532	5.08338	2.34579	1.55983
NDUFA2	NADH dehydrogenase [ubiquinone] 1 alpha subcomplex subunit 2	2	2	81293.4	40275.5	76427.8	33574	32690	125899	12992.3	13289.9	10933	11213.6	28213.4	20667.5	22408.2	11297.1	17687.7	7429.29	8829.15	68129.3	11488.8	12104.2	11433.3	11058.3	11074	12568.3	9516.07	11	14	0.0275568	2.52072	1.33384	1.55977
RAB18	Ras-related protein Rab-18	4	4	22711.3	14040.3	15128.4	49616.4	58438.7	108602	25235.1	18668.6	19610.6	12761	18433.5	15142.3	18343.5	14680.1	17365	5995.13	15000.2	26435.8	12261.6	9092.92	11628.1	14090.5	14987.5	13626.8	14550.9	11	14	0.0276007	2.27516	1.18597	1.55908
BASP1	Brain acid soluble protein 1	6	6		6421.75		44873.8	40519.6	123221	29123	24837.6	30671.7	22412.5	21835.6	14363.1	16489.9	15198.9	19068.6	16685	10994.9	27599.7	15565.3	17567.2	18169.2	15264.9	13794.4	18064.3	18190.2	9	14	0.0276507	2.25716	1.17451	1.55829
UBE2V1	Ubiquitin-conjugating enzyme E2 variant 1	3	1	70040.8	51674.9	52255.8	84727.7	110547	236762	88224.5	76726.9	61432.8	50938.7	89452.8	55478.4	46719.4	42851	52064	39605.5	49550.7	125248	51695	48292.9	38711.5	48050.4	41986.7	46047	43326.8	11	14	0.027726	1.69688	0.762883	1.55711
DCTN3	Dynactin subunit 3	2	2				21500.9	19526.4	17615.3	9424.83	5697.08	7037.04		4761.35	6660.89	9791.18	8556.15	8313.2		8052.99		5223.67	6323.74	3641.7	6621.13	9369.02	6674.26	6487.48	7	12	0.027852	1.71124	0.775038	1.55514
LANCL2	LanC-like protein 2	3	3	12887	9377.74	9746.16	30761.8	39791.1	28487.8	17796.4	13880.5	14246.4	18535.4	13728.8	12531.2	12608.7	12311.4	11297.9	10437.2	12574.2		16443.8	10141	9815.48	12750.8	13966.1	13122.3	14862	11	13	0.0278557	1.51836	0.60251	1.55509
APP	Amyloid-beta precursor protein	2	1				12053.3	14891.3	25264.3	6395.52	6614.74	7670.38		9161.81	6622.97	5722.68	5628.37	7699.55								2275.73	3641.8	4380.29	7	7	0.0279427	2.28102	1.18968	1.55373
LDHD	Probable D-lactate dehydrogenase, mitochondrial	4	4	30227.9	13750.6	33427.7	5093.44	7184.2	7336.91	13860.1	16766	12775.3			2690.61	1657.13										5761.75	4765.87	5872.94	9	5	0.0280646	3.75994	1.91071	1.55184
SDHB	Succinate dehydrogenase [ubiquinone] iron-sulfur subunit, mitochondrial	8	8	67722.6	46252.7	104000	22549.1	20251.6	7495.43	21417.4	15730.6	14765.1	12309.1	16539.1	13475.8	17852.3	16733.8	18874.9	9276.77	10078.8	10135.7	12794.3	13275.5	10953.5	12074.9	12500.2	12079.8	14080.7	11	14	0.0281203	2.41181	1.27011	1.55098
PRKAR2A	cAMP-dependent protein kinase type II-alpha regulatory subunit	8	6	24538.5	27664.5	25275.9	17530.5	21532.1	39237.9	29030.2	27041.6	26482.7	20449.8	25487.9	25118.1	23776	21649.5	22419.6	17468.4	20951	37834.1	14565.5	20099.9	17761.5	14762.6	18624.4	13343.5	13886.1	11	14	0.028162	1.2818	0.358168	1.55034
GSPT1	Eukaryotic peptide chain release factor GTP-binding subunit ERF3A	3	1		4494.35	4049.87	4405.83	8920.42	8675.97	7746.74	3804.29	3946.44				3581.82	4667.21	4902.51		1945.69			3934.23			3943.06	3550.84	2308.35	8	8	0.028363	1.59688	0.675254	1.54725
COX6C	Cytochrome c oxidase subunit 6C	5	5	468397	315652	821136	52751.3	82443.1	169673	35545.5	26357.6	33444	45525.5	28449.5	19473.4	23186.2	28496.3	26231.9	19160.4	36711	30422.2	34468.7	41473.7	51275	36891.6	28769.8	32988.5	28043.6	11	14	0.0284835	6.04781	2.59641	1.54541
MFN2	Mitofusin-2	4	4	12993.4	8811.63	13359.9	9274.37	11213.4	12988.9	6256.52	4660.48	4090.52	6940.09		3845.87	5427.6	6144.47	5795.18	7164.84	6204.44		10726.7	10457.6	5037.33	5995.14	5615.28	4560.48	5079.22	10	13	0.0285072	1.43522	0.521275	1.54504
PTBP1	Polypyrimidine tract-binding protein 1	2	1	24821.4	30205.8	23748.3	15910.2	11875.6	10751.1	30170.7	38207.4	31364.3	32231.4	28564.4	25034.6	19397.4	30418.4	25071.1	50089.3	35944.2	29253.8	35755.3	42320.8	48170.2	32412.7	31558.7	28976.1	34785.8	11	14	0.0285323	0.753702	-0.407935	1.54466
EHD3	EH domain-containing protein 3	6	6	15265.2	15375.4	11821.4	49451.9	47678.6	85576.3	34047.4	25111.4	20581.8	17537	25259.2	14475.3	22209.7	23776.6	18889.1	12261.5	22010.8		14610.3	15217	10085.5	19000.5	16260.3	17102.3	16776.2	11	13	0.0286344	1.8454	0.883934	1.54311
HSPA2	Heat shock-related 70 kDa protein 2	17	15	141914	111468	153849	279503	339937	510935	194809	157106	144775	240141	241760	219127	243742	173279	178007	34000.7	154296	68345.8	174927	109991	64988.2	151919	140939	176720	148378	11	14	0.0288583	1.57085	0.651547	1.53973
BAG3	BAG family molecular chaperone regulator 3	12	12	52938.1	46597	48828.9	83821	103767	287754	28869.6	23632.1	24185.8	26892.8	44751	27605.6	30379.2	18170.1	19035.3		24613.1	26723.9	18935.2	18876.4	13676.5	20334.8	16441.5	14628	19289.2	11	13	0.0288736	3.39553	1.76364	1.5395
MAPRE2	Microtubule-associated protein RP/EB family member 2	7	7		14404	12520.1	93442.5	142052	109163	22891.5	16532.4	17158.3		15049.1	11782	17041.7	10243.2	9334.97		17912.2		11464	16099.6	11826.3	12556.3	13138.3		11564	9	11	0.0288861	3.78914	1.92187	1.53931
SPTAN1	Spectrin alpha chain, non-erythrocytic 1	157	157	414739	391025	296230	921340	947067	1462810	567844	524910	541002	762093	602959	580020	518433	483043	469947	375062	485110	342525	569602	344233	360300	461950	472643	541001	459712	11	14	0.0289071	1.46342	0.549344	1.539
TYMP	Thymidine phosphorylase	3	3	20909.5	13563.2	11277	5674.5	5843.75	11745.6	46205.7	52188.4	60592.1	49666.8	31275.5	11696.1	7013.09	26359.4	19786.3	19120.4	9204.02	20534.6	7453.56	13761.4	13617.2	10681.2	17444	14428.1	15417.3	11	14	0.028988	1.90396	0.929001	1.53778
STIM1	Stromal interaction molecule 1	4	4	10943.7	10080.7	21626.9	6063.51	6263.83	4646.83	7563.43	5369.35	5510.42			3521.3	4118.94	5037.33	5169.62		4697.91		4563.36	7044.35	6829.77	4423.31	4730.75	4300.69	5466.68	9	12	0.0291051	1.73764	0.797129	1.53603
MRPL34	39S ribosomal protein L34, mitochondrial	1	1	13166.5	8780.18	18744.9	3291.93	3709.61	6184.5	5208.39	3736.81	2322.49	6373.64		2851.35	3419.59	3256.29	2054.09	5617.35	2735.32		4513.02	5231.36	5578.19	3278	2831.21	3836.87	3021.71	10	13	0.029145	1.92796	0.947075	1.53544
QDPR	Dihydropteridine reductase	5	5	70374.4	66545.5	62736.5	147335	166907	504705	68984.8	67354.5	70643.8	38125.7	39672.5	39056.2	40791.8	21877.5	28337.2	21174.3	32463.3	66653.2	44373.1	31314	21496.2	30738.2	37453.1	34474.3	40485.9	11	14	0.029178	3.38067	1.75731	1.53494
TUBB2B	Tubulin beta-2B chain	2	2			4527.41	443671	848603	628524	91092.1	54984.3	64552	47900.3	25414.3	26842.5	66850.9	40126.9	39457.6		43629.1	8145.69	75027	36648.1	33220.4	44687.6	37382.5	52267.5	51951.5	9	13	0.0291808	5.73706	2.52031	1.5349
CPOX	Oxygen-dependent coproporphyrinogen-III oxidase, mitochondrial	1	1	23648.5	20122.8	8470.9	7978.51	4607.29	18413.6	13267.4	21235.7	23015.9	3853.07	8237.28	4027.59					5174.69		8170.14	6754.92	12080.9	5681.52		4917.53		11	7	0.0292148	2.07807	1.05524	1.5344
VPS28	Vacuolar protein sorting-associated protein 28 homolog	2	2				13085.7	12220.3	13325.5	10717.4	6435.54	8787.86		6897.06	5638.87		7663.63	7234.74								7127.63	6399.86		7	5	0.0292424	1.4986	0.583619	1.53399
IDH2	Isocitrate dehydrogenase [NADP], mitochondrial	30	28	1531630	1432190	3046430	260346	271832	325025	270541	308932	310453	106273	125900	154751	148668	129936	137061	181841	153750	179982	123921	163473	144677	162979	169796	202621	190107	11	14	0.0294507	4.53231	2.18025	1.5309
CTSB	Cathepsin B	4	4	25002.6	48687.5	58699.2	37658.1	59474.1	131454	190457	228694	199023	46196.1	52775.6	43933.9	49369.3	40489.9	36527.8	42286.8	24572.1	138077	24271.2	61594.4	64130	56370.1	31486.5	25660.4	24373.8	11	14	0.0294657	2.06917	1.04905	1.53068
DIRAS1	GTP-binding protein Di-Ras1	3	3			5122.93	34287.9	30980.3	30682.2	13548.3	11258.6	10764.5	8843.02		11385.4	12410.9	10570.1	9113.84		11401.8		10730	10735.7		8274.23	8000.39	7888.64	6553.33	8	11	0.0294887	1.86846	0.901851	1.53034
IER5	Immediate early response gene 5 protein	1	1		35972.1	37201.3	18489.7	33138.1	22691.7	52923.4	40629.5		42490.7	81717.7	21500	28570.7		29213		34817	30188.2	21592.8	31891.2	15107.5	16951.5	28023.9			9	10	0.0297822	1.5739	0.654339	1.52604
XPO1	Exportin-1	10	10	21508.6	19667.7	21085	14112.6	19632.9	8531.21	22553.7	15571.7	15154.2	12396.9	16377.5	13560.1	20513.7	22285.3	16213.4	22084.2	16644.4		26798.5	27539.2	24285.3	23952.3	18260.9	21000.1	19678.8	11	13	0.030059	0.808302	-0.307034	1.52203
SQOR	Sulfide:quinone oxidoreductase, mitochondrial	5	5	13068	11954	11550.4	16411.1	17221.6	9747.5	55667.4	36619.3	35693.9	10240.7	27796.2	39200.7	39664.4	41217.3	39048.9	22640.1	33839.3	10909.9	30667.8	45099.8	34223.9	41130.7	28182.1	29449.5	32431.5	11	14	0.0301048	0.669337	-0.579195	1.52136
PMP2	Myelin P2 protein	16	14	245291	210963	264139	1479270	1921150	2533790	3715560	2567040	2503570	1835250	2128040	2837860	4407750	4469630	4816010	474033	2255710	1920700	1965700	3255720	1926350	5270180	2670880	2588600	2270310	11	14	0.030175	0.600448	-0.735889	1.52035
NSF	Vesicle-fusing ATPase	26	25	35835.7	30362.8	33283.1	154865	168833	217837	63097.5	52096.5	50289.4	36835.2	78502.5	42333.8	62998	46720.3	43007.3	26724.9	48382.9	28433.6	54619.8	41823.2	40404.2	53148.9	39030.7	38673.6	37147.3	11	14	0.0302053	1.94424	0.959205	1.51992
NDUFA10	NADH dehydrogenase [ubiquinone] 1 alpha subcomplex subunit 10, mitochondrial	6	6	62580.2	65633	156560	16990.2	29343.6	27361.2	17284.2	13620.5	12109.9			7290.01	10577	10716.2	9996.19		12277.7		12349.3	18113.6	15169.9	10395.5	12948.8		9127.58	9	11	0.0303585	3.80501	1.9279	1.51772
HMOX2	Heme oxygenase 2	4	4	17597.8	6679.56	8942.1	17097.2	23019.8	43413.2	10329.6	10938.8	14957	18820.4	13213.7	10743.3	9196.25	9318.05	9543.87		11496.9		11037	7086.37	9407.93	7220.31	11771.7	10241.8	12857	11	12	0.0303739	1.68302	0.75105	1.5175
PCOLCE	Procollagen C-endopeptidase enhancer 1	4	4	23712.7	29912.3	29153	7401.72	5311.52	7539.5	22229.8	24903	20578	37275	22409.2	27409.8	21400.5	33594.9	24039.1	73627.2	35496	34976	61210.2	27312.8	31331.5	28475.3	26573.4	18852.7	23382.1	11	14	0.0305457	0.62707	-0.673301	1.51505
PLXNB2	Plexin-B2	4	4	12562.7			7882.58	9767.64	5662.58	8231.21	7401.85	8886.67	12536.5	8057.89	7048.99	6730.13	11394.9	13043.1	21565.3	11498.1		14914.5	11279.3	14304	11792	10186.4	13188	12066.9	9	13	0.0308693	0.735701	-0.442809	1.51047
ATP6V1E1	V-type proton ATPase subunit E 1	8	7	19477.2	15756.5	16607.2	64495.4	63741.4	131469	33949.2	32644.4	30239.9	29352.1	44631.2	28360.8	26032.1	28039.8	22683.1	18382.6	23120.2	15497.8	22368.4	23076.9	20016.2	25774.6	22828.8	25376.2	23682.9	11	14	0.0309942	1.88758	0.916538	1.50872
LANCL1	Glutathione S-transferase LANCL1	6	6	31433.6	30799	32354.6	127952	156405	100974	38879.9	32493.6	25286.7	22479.6	24167.5	35211.2	48524.5	22141.2	30696.7	18357.6	22627.6	24819.5	33462.2	25195.3	20794.8	23005.6	21312.3	25698.7	24393.3	11	14	0.0310199	2.10822	1.07602	1.50836
MRPL40	39S ribosomal protein L40, mitochondrial	1	1	12160	15662.5	25396.4	10407.6	10867.5	23173	9904.41	9145.78	10317.2	14739.4		5645.22			6474.83	9430.24			10461.4	12597.6	9330.15			6490.29		10	7	0.0310485	1.64227	0.715687	1.50796
IGHV3-74	Immunoglobulin heavy variable 3-74	4	2	124627	95658.1	38733.9	5610.38			42032.7	52524.8	31688.2	38926.5	16322.3	84040.9	73292.3	196025	167925	402833	47805.8	36275.4	35190.2	117167	111972	164387	128098	96702.1	98211.4	9	14	0.0311764	0.394318	-1.34257	1.50617
MTIF2	Translation initiation factor IF-2, mitochondrial	2	2	14865.2	6373.06	13074.7										2609.59							3132.26	3256.7					3	3	0.0312182	3.81317	1.93099	1.50559
MFAP4	Microfibril-associated glycoprotein 4	3	3	230900	285237	164520				35008.3	30780.9	17635.2			18321.8	9529.71	19888.6	15614.9	22814.7	56034.4		55126.2	117030	145705	56022	25482.8	12165.1	11330.3	6	13	0.0312765	2.92977	1.55079	1.50478
TIMM13	Mitochondrial import inner membrane translocase subunit Tim13	2	2	122565	56039.3	105573	22982.6	14452	80266.8	13299.3	14505.3	15649.1	35990.1	16951.2	10424.2	11572.4	9390.08	8950.77		10089.5	72603.5	11708.3	15340.2	12574.5	15648.8	14946.6	15771.3	14821.8	11	13	0.0312787	2.63074	1.39547	1.50475
IBA57	Putative transferase CAF17, mitochondrial	3	3	42096.3	33195.1	48665.2	4354.94	4897.16	7683.53	5512.63	5477.2	5197.44			8056.81	4434.11	4349.54	4842.71		5502.76			5042.46	3929.99	4568.61	2871.7	3611.4	3152.15	9	11	0.0313468	3.8121	1.93059	1.50381
MTAP	S-methyl-5'-thioadenosine phosphorylase	2	2		11618.1		12272	14551.8	7624.35	14820.3	12489.3	10825.6		15805.9	13296.5	12660.7	10645.6	12158.8		8198.84	7798.74		7727.9			10180.8	7545.39	7144.5	8	10	0.0313811	1.28402	0.360666	1.50333
GRHPR	Glyoxylate reductase/hydroxypyruvate reductase	11	11	45287.9	53318.2	56562.6	49371.2	48312.3	72242	68049.6	88224	67024.4	28035.9	36294.7	47635.1	56397.2	38124.3	37538.7	27125.9	31719.5	33898.3	43034.3	39134.5	27686.2	48132.3	46057.5	59436.7	61624.5	11	14	0.0315378	1.30505	0.38411	1.50117
RNPEP	Aminopeptidase B	6	6	52076.6	45134.1	44912.3	31482.7	48160	27812.2	117092	95385	107304	64497.6	85175.6	108410	124746	81017.3	71771	59843.3	87674.3	90108.8	81672.3	86881.1	69947.2	97631.7	85055.6	90007.9	86519.6	11	14	0.0315862	0.749318	-0.41635	1.5005
FKBP2	Peptidyl-prolyl cis-trans isomerase FKBP2	1	1	107075	87640.4	137472	49076	35559.6	196776	87750.6	62802.8	72341.7	89290.2	52455.3	32284.9	54604.6	59326.4	60838	64061	42436	103565	60132	49247	69523	60761.4	58049.6	56346.8	54077.5	11	14	0.0315864	1.50867	0.593274	1.5005
ATP1A2	Sodium/potassium-transporting ATPase subunit alpha-2	21	19	104093	66024.5	102165	361877	462283	673165	25677.7	20848.6	19664.6	37188.4	29213.3	41927.3	40352.2	28939.8	24624.5		37870.6	31119.9	41584.5	23288.9	16201	29906.7	27872.5	32066.5	31900.4	11	13	0.0316608	5.5146	2.46326	1.49948
SLC3A2	4F2 cell-surface antigen heavy chain	13	13	8324.34	5515.88	10896.4	92846.3	113256	87758	31719	26586.7	26168.8	19894.5	30971.8	16241.8	17343.7	25514.1	25780	7803.95	17234	23294.3	17686.9	15778.4	15553.1	14897.8	18892	18609.7	17310.5	11	14	0.0316903	2.29316	1.19734	1.49907
SNX27	Sorting nexin-27	4	4			11122.8	17721	20642.4	13282	16453.3	14826.7	13789.8	13661.4	21467	18191	17974	19921.7	18846.7		20500.7	11895.4	20262.7	21606.3	13559.9	24987.2	19952.1	21669.9	23042.5	9	13	0.0317238	0.818141	-0.289579	1.49861
QARS1	Glutamine--tRNA ligase	6	6	21670.8	14100.5	17275	8332.37	9155.71		17651.3	12654.9	14213.2	15096	17111.2	22624.1	18149	20329.3	16647.8	19196.6	17192.3	11744.9	16644.4	19802.4	13537.8	21112.6	21836.8	17000.7	16731.2	10	14	0.0317448	0.816335	-0.292766	1.49833
SEMA3C	Semaphorin-3C	2	2	31220.1	43516.9	17922.6				4449.55	3344.88	3810.43	3544.14	4609.04	3185.86	3964.21	1965.06	2645.59	5014.38	5008.84		4725.08	4437.37	3615.03	5303.8	1957.65	2795.09		8	12	0.0318887	3.77934	1.91813	1.49636
DNAJA1	DnaJ homolog subfamily A member 1	3	3	7412.35	9271.18	7853.21	14392.5	15424.9	12397	10144.9	5887.9	7781.72	7338.58	5936.68	5041.36	7661.11	7122.07	7189.23	4896.11	5474.35		10313	6571.31	7812.73	8795.04	7295.47	7176.03	7260.08	11	13	0.0321418	1.32517	0.406176	1.49293
USP14	Ubiquitin carboxyl-terminal hydrolase 14	9	9	104681	91552.4	100154	49106.8	53967.4	47580.2	60749.3	55654.3	60182.9	37187.8	53568.3	56189.1	55878.4	64039.7	54564	48098.3	49116.6	33223.2	48012.8	52030.8	44810.3	47352.3	45811.6	51521.5	53002.4	11	14	0.0321561	1.29214	0.369764	1.49274
NDUFB3	NADH dehydrogenase [ubiquinone] 1 beta subcomplex subunit 3	3	3	9897.07	24975.8	47858.5	11754.6	13391.2	12159.9	7644.27	4202.27	4950.12	2681.55	4287.17	3621.92	5612.11	2647.27	2527.08		4516.95			4155.67	1024.63		3402.72	3414.79	3228.61	11	10	0.0321918	3.8279	1.93655	1.49225
NCKAP1	Nck-associated protein 1	8	8	16438.1	12422.5	11704.7	20571.1	20522.6	10602.1	15045.7	16205.7	15680.4	11901.4	12702.9	15945.5	16839	15740	16918.6	15755.3	17855.8		20678	17162.7	18631.1	14194.5	20654	18790.1	17300.4	11	13	0.0322658	0.854783	-0.226369	1.49126
SGTA	Small glutamine-rich tetratricopeptide repeat-containing protein alpha	1	1	14246.7		12081.7	5540.48	4856.56		5902.3	4313.44	6663			4877.92			4143.01		3646.42			4457.14		5555.21	3605.3	3469.69	4779.47	7	8	0.0323193	1.77395	0.826966	1.49054
H1-5	Histone H1.5	1	1	63054.4	28557	21997.3	35537.7	39722.8	90890.6	73584.4	50169.8	56768.2	135820	103445	57419.8	28990.4	25244.3	34796.8	33453	47348.1	42673.5	17778.6	77318.7	43253.8	26853.1	47684.2	16489.2	53943	11	14	0.0323879	1.60929	0.686422	1.48962
GPD1L	Glycerol-3-phosphate dehydrogenase 1-like protein	7	7	58993.2	60605.7	70735	8038.14	9585.65	12699.7	8242.97	10741.3	8632.51	9791.13	10621.1	7053.14	9377.71	9018.65	12197.8	7858.49	9466.96	7394.44	8877.45	11320.2	11284.1	8792.27	9860.49	6862.86	8146.2	11	14	0.0324181	2.68185	1.42323	1.48921
SULT4A1	Sulfotransferase 4A1	3	3				11583	13197.3	15826.2	8854.12	7800.88	5945.73	7576.68	9836.07	7155.56	8994.19	8446.55	7516.3		7234.75		9998.57	7054.29	4383.15	9474.92	6935.86	6602.61	7276.74	8	12	0.0324402	1.32783	0.409069	1.48892
WASHC5	WASH complex subunit 5	3	3	7898	9804.85	7167.89	15120.3	14155.6	9081.44	10614.3	12359.4	10966.4	15206.2	11519.2	12912.6	13819.6	12232.8	11379.6	11897.1	14889.3		12311.5	14132.8	12898.9	13368.2	14415	14316.7	12392.5	11	13	0.0326888	0.856423	-0.223605	1.4856
CAT	Catalase	16	0	431218	390243	253035	331039	424706	108134	1284280	1238040	1100890	222440	208547	245551	197177	320658	224419	255568	224422	81882.8	223115	307571	248576	281462	379072	405401	424514	11	14	0.0328565	1.99689	0.997757	1.48338
TOLLIP	Toll-interacting protein	3	3	63059.1	41253.8	45252.8	54068.5	51732.7	32335.2	48699.2	47315.1	42587.3	55434.2	43251.1	49548.1	43436.9	43252.3	44446	20203.9	48833.9		43231.1	30428.1	30762.7	43922.3	36958.3	42522.5	42412.1	11	13	0.0328747	1.19325	0.2549	1.48314
PPP2R5A	Serine/threonine-protein phosphatase 2A 56 kDa regulatory subunit alpha isoform	3	3	19417.9	10631.6	10108.5	7428.96	9201.98	4933.41	6279.95	6751.39	7104.04			5113.66	3538.81	4843.27	2612.84		6173.36			5307.94	5321.91			8945.3		9	8	0.0330251	1.73835	0.797722	1.48116
PRKDC	DNA-dependent protein kinase catalytic subunit	22	22	24034.8	18257.8	16687.9	15846.1	16976.3	12932.2	23598.2	21995.8	21693.5	21144.4	18184.6	20798	18647.7	24369.1	22612.8	18568	21855.6	11796.3	25014.4	30979	31482.9	27941.2	24946	23625.1	23789.3	11	14	0.0331181	0.824056	-0.279185	1.47994
TIMP1	Metalloproteinase inhibitor 1	1	1	24641.9	34480.3	21892.1				10700	8537.92	10387.6		8842.37		3036.51	6474.13		13509.6		9777.33		12423.1	12946.9	7034.32	6047.79		5353.1	7	9	0.0331712	2.00541	1.0039	1.47924
NUDCD3	NudC domain-containing protein 3	2	2				9455.48	8682.22	8709.1	11626.3	5619.7	6934.51	5153.09	5709.32	5572.66	4505.88		7468.3		5325.18		6065.13			6165.3	6363.29	5919.03	5193.62	8	9	0.0332084	1.32423	0.405155	1.47875
ADH1C	Alcohol dehydrogenase 1C	2	1	72407.7	60024.4	46623.2	5113.35	7662.37		263986	388368	389759	27129.5	33516	31646.9	22483.1	12143	14468.5		20977.8	15059.7	26479.5	12313.3	21460	17962.6	65508.6	76255.4	60518.5	10	13	0.0332524	4.23626	2.08279	1.47818
IGHG4	Immunoglobulin heavy constant gamma 4	9	7	473551	776330	309835	102673	94506.1	204187	292821	218906	177099	557414	220463	280657	390675	1423300	1166310	2679790	279899	122153	439499	630413	486427	805739	954466	499316	741809	11	14	0.0333708	0.400225	-1.32112	1.47663
NDUFS7	NADH dehydrogenase [ubiquinone] iron-sulfur protein 7, mitochondrial	3	3	134941	81074.6	225407	21682.2	28580.9	15115.5	18578.6	13300.9	14685	17981.9		17231.3	13016.9	9739.78	12263.9	10695.2	12993.5		12671.6	10666.5	12971	8192.95	11672.8	19166.2	11179.4	10	13	0.0333866	4.57188	2.19279	1.47643
HMGCS2	Hydroxymethylglutaryl-CoA synthase, mitochondrial	3	2	40702.9	11822.8	24120.5	5797.74	10078.3	14821.6	19465.1	26822.2	34627.2			5385.99	5250.3				3066.94						13644.9	9660.58	15658.8	9	6	0.0335146	2.38298	1.25277	1.47477
ALDOA	Fructose-bisphosphate aldolase A	2	0		172518	273315	147032			92351.1			62852.7	70270.8				49030.5	24794	54144	17502.5						78555.8	85309.4	6	6	0.0336088	2.64547	1.40352	1.47355
COMMD9	COMM domain-containing protein 9	1	1	6608.31		9154.66	4703.23	8114.8	6365.03	7168.7	6295.15	5342.25			9112.46	5529.28	12947.9	12553.5		6573.69	19208	9678.59	7369.76	8013.88	8006.51	8977.38	10338.6	8403.71	8	13	0.0337089	0.68933	-0.536734	1.47226
ITGA1	Integrin alpha-1	2	2	21995.2	25570.4	16619.9	5519.98	6006.42		21949.6	23127.2	25557.6	20324.2	18423.3	18354.3	15901.4	24717.2	22277.8	47907.5	27623.3	42752.5	26729.5	29749.9	30210.5	20076.1	19446.6	21954.6	21869.5	10	14	0.0337485	0.701168	-0.512167	1.47175
CERS2	Ceramide synthase 2	2	2	8780.87	6246.66	7428.83	20032.2	24794.4	44946.3	12397.1	10613.6	10791.7	13706.4	11176.8	9411.64	7971.37	8050.44	8337.06		7302.08		6718.28	7599.98	6968.33	9012.12	8062.34	8541.08	10464.9	11	12	0.0339654	1.89408	0.921498	1.46896
ATP1B1	Sodium/potassium-transporting ATPase subunit beta-1	8	8	166462	141502	289514	590139	582259	1636520	154830	121432	128958	107685	121095	98995.9	138661	129211	90828.4	14921	94963.1	45663.3	117926	72419.1	63096.5	96993.6	122422	107767	98216.3	11	14	0.0340346	3.97987	1.99272	1.46808
PRXL2A	Peroxiredoxin-like 2A	4	4	27386.1	32372.7	43803.8	47823.1	53684.4	14887.7	45221.9	36158	39561.8	23856.8	26766.8	20601.3	29736.4	29541.6	27525	17047.6	26657	22581.5	30739.7	34728.7	26642.8	27464.3	31981.5	31378.5	32706.4	11	14	0.0340725	1.27989	0.356019	1.4676
SCAMP3	Secretory carrier-associated membrane protein 3	1	1				8917.93	8454.67	13852.6	10587.5	11939.3			14687.3	8486.33	5567.17	6904.39											9583.65	6	4	0.0340894	1.49391	0.57909	1.46738
RNASE4	Ribonuclease 4	1	1	22658.5	36873.9	20403.3				6771.49	10174.9	6448.91					6042.66	7414.46	18145.2	6600.38		6070.98	11955.9	9398.9	10029.8	5283.95	4401.18	5544.9	6	11	0.0341693	2.08432	1.05958	1.46636
GNAZ	Guanine nucleotide-binding protein G(z) subunit alpha	2	2				114996	85587	138577	28010.1	32824.3	28725.9	38493.4	39778.1	38499.9	36569.2	33282	29626.7		49253.5		42090.3	28215.5	18854	31079.5	33216.1	37232.8	32578.4	8	12	0.0342447	1.8526	0.88955	1.46541
NDUFA8	NADH dehydrogenase [ubiquinone] 1 alpha subcomplex subunit 8	5	5	104500	62193.5	192712	14890.2	11943	24084.9	13028.9	13326.5	9241.04			4829.17	8771.22	13739.4	12294.2	8168.37	9116.75		9829.78	18127.1	8010.36	13621.8	10331.3	9801.68	10621.6	9	13	0.0343259	4.69251	2.23036	1.46438
LMOD1	Leiomodin-1	2	2	5456.68	8128.54	5251.67	2737.25			3150.09	8789.61	3541.97	8391.71	4970.72		3284.76	13668.5	7208.23	21042.3	23272		10221.4	24989	4990.28	5708.3	13230.4	6553.02	5494.49	9	12	0.0344964	0.481333	-1.05489	1.46223
CANX	Calnexin	20	20	116638	94447.6	113703	147963	190162	269781	138775	109152	108217	57041.8	79665.9	82548.6	100669	90931	77985.1	77067.2	74445.4	175643	94404.9	90874.8	91324.9	71627.9	77083.1	82083.8	81407.4	11	14	0.0345893	1.43075	0.516774	1.46106
EIF3J	Eukaryotic translation initiation factor 3 subunit J	2	2				15122.7	16888.4	24262.4	9213.43	6694.23	7165.4		7075.77	7011.12	7833.64	5778.98	6189.48				6325.81				7012.73	7338.47	6775.89	7	8	0.0346177	1.82007	0.863997	1.4607
SFXN3	Sideroflexin-3	4	4	51772.2	28245	29526.6	23860.8	25783.7	23396.4	41587.5	39061	34519.8	11902.4	17488.1	25703	20260	14586	12169.1		27836.5	16177.4	25097.5	23816.7	14419.8	25752.6	24922.6	27124.6	24626.8	11	13	0.0346208	1.36862	0.452719	1.46066
SLC25A3	Phosphate carrier protein, mitochondrial	7	7	627172	232508	655695	82679.1	99341.3	33968.4	64179.7	57256.8	46556.4	10587.2	10089.7	28422.5	37749.2	28353.5	32859.4	29032	26695	15626.8	37053.6	41295.2	45483.2	32400.1	28503.2	35467.2	32909.8	11	14	0.034898	5.40816	2.43514	1.4572
ITIH4	Inter-alpha-trypsin inhibitor heavy chain H4	21	21	80463.9	118237	79781.4	10696	11572.1	22733.5	63161.6	54738	48129.8	104801	106841	95280.4	94488.9	238599	214184	505643	88792.9	134878	68439.6	99531.8	75642.8	72501	102344	107109	137607	11	14	0.0349117	0.438507	-1.18933	1.45703
ATP5F1C	ATP synthase subunit gamma, mitochondrial	10	10	188217	178413	404844	69472.4	82558.6	49065.1	64318.5	46969.6	52568.1		33603.2	56823.7	62933.5	47750.8	51798.9	37627.7	59013.3	27905.8	41752.6	60047.2	35918.2	51513.2	58507	42112.9	42645.1	10	14	0.0350514	2.42188	1.27613	1.45529
H2BC1	Histone H2B type 1-A	9	1	4242750	3513890	2800290	1905980	1717110	5129160	3180310	2705280	2808210	5649150	4109540	3345310	3806510	4915360	5437220	5629670	2768180	10626600	4677160	5836720	5404890	4896320	4289480	3665760	3546770	11	14	0.0350535	0.698085	-0.518526	1.45527
CHMP4A	Charged multivesicular body protein 4a	2	2		2935.19		8720.76	8450.94	14956.6	5583.83	6080.29	4984.93	7848.81	5392.7	5362.66	4273.41	4295.81	4570.1		4149.76			3990.52	7006.92		3719.67	4334.83	4624.6	9	10	0.0351729	1.55782	0.639529	1.45379
NDUFS8	NADH dehydrogenase [ubiquinone] iron-sulfur protein 8, mitochondrial	4	4	170636	106391	276929	21385.3	23911.2	37482.7	30477.8	22173.3	22674.5		18792	15726.7	15016.6	21896.1	20308.7	21939.7	17667.8		17797.3	27773	20517.9	15742.5	20575.1	10730.8	21347.6	10	13	0.0353818	3.84597	1.94335	1.45122
KPNA5	Importin subunit alpha-6	1	0	3916.68		3986.84	4044.99	5296.03		3898.31	4346.24	3265.86				3295.38	1939.6			3111.39		3820.08		4087.71	2066.46		3810.46		7	7	0.0354752	1.2993	0.377736	1.45007
CYB5R2	NADH-cytochrome b5 reductase 2	4	4	15688.7	6695.32	6610.07	25123.6	37440.4	62324.7	167900	121217	112967	152628	97676.5	183597	226516	149268	133462	10013.8	79046	288278	104627	92080.5	49204.3	140261	129705	126073	140735	11	14	0.0355211	0.553825	-0.852498	1.44951
DNPH1	2'-deoxynucleoside 5'-phosphate N-hydrolase 1	1	1	81365.9	55359.4	37687.3	25001.3	15698.2	32372.1	83279.6	95828.5	62995.3	103351	127525	69058.4	40986.3	64248.2	59260.8	28257.9	27753.8	30006.9	33897.2	27491.9	18199.8	48236.8	31843.8	50998.2	53211.2	11	14	0.0355455	1.5716	0.652237	1.44922
RBM3	RNA-binding protein 3	1	1	23701.3	14568.1	9606.64	7647.04	8475.51		19496.3	24617.6	23877.6		16197.7	17091.7	9951.98	16177.8	12196	31198.8	37409.8		31549.9	35476.4	37421.6	34163.2	22857.7	20021.1	20115.1	9	13	0.0355815	0.657336	-0.605297	1.44878
SNCA	Alpha-synuclein	4	3	10304.7	10193.7		24855.2	31519.1	87996.4	56666	39661	40514.2	8541.01	23156.8	26461.2	41169.9	20192.8	20496.4		5526.95	29040.2	11248.2	10232.1	4942.24	17314.4	4307.3	12300.1	6692.93	10	13	0.0356529	2.0647	1.04593	1.44791
ATP6V1A	V-type proton ATPase catalytic subunit A	19	19	60203.5	32664.6	29077.3	129389	130718	206897	72626.2	58853.2	65793.2	107541	125510	75583.8	65727.7	59472.6	53452.1	35083.9	67876.5	40232.2	71050	49027.1	50612.6	84756.6	58600	68410.5	58829.7	11	14	0.0356747	1.54672	0.629211	1.44764
NUDT4	Diphosphoinositol polyphosphate phosphohydrolase 2	2	1		11865.7	8793.24	10194.7	11535.7	12597.4	5781.22	8919.19						5659.1						10099.9			4657.28		4045.41	7	4	0.0357796	1.6279	0.703014	1.44637
ACLY	ATP-citrate synthase	20	20	15817.1	19929.3	18223.9	43589.2	58076.6	55001.2	43683.6	33942.7	34554	22855.8	78094.6	27737	36001.5	30420.1	30162.5	17919.8	23633.6	18907.5	25951	27394.9	24453.9	27219.4	25572.2	28287.7	27792.4	11	14	0.0358369	1.45197	0.538016	1.44567
NDUFV2	NADH dehydrogenase [ubiquinone] flavoprotein 2, mitochondrial	7	7	370302	277425	567757	69211.3	64774.2	84792.7	57380.7	51505.4	53247.5	47741.4	56719.2	45452.7	60962.7	51639	35845.1	35209.4	43619.8		47412.5	47914.3	38014.7	47326.3	54494	52694.6	49371.9	11	13	0.0359368	3.29548	1.72049	1.44446
DYNC1I1	Cytoplasmic dynein 1 intermediate chain 1	4	4	10717.5			9204.36	9514.4	25201.1	9734.47	8334.36	8988.82	11727.1	10959.2	8188.32	5568.44	6949.59	7648.03		8313.62				6630.3	8392.85	7834.6	8430.45		9	9	0.0359637	1.53601	0.619186	1.44414
SAFB	Scaffold attachment factor B1	1	0	2473.86	2951.77	1852.86	2811.57	2823.43	6909.79	4624.18	6124.11	6577.91	10373.4	7622.43	4527.33	2857.89	1792.47	2556.79		1819.12	7374.59	2958.79	2685.67	2115.43	1397.63		873.05		11	11	0.0361681	1.78125	0.832891	1.44167
CCDC58	Coiled-coil domain-containing protein 58	1	1	11548	11752	10101.1	4129.8	2123.09	11026.3	6259.27	4044.44	4606.46	4597.66	3569.2		4036.36	3872.36					2770.41		4006.02	3544.88	3208.89		3088.39	11	7	0.0362029	1.91364	0.936321	1.44126
IGKV2-28	Immunoglobulin kappa variable 2-28	3	0	159677	154123	53692	29305.7	23862.6	37008.8	124997	102682	88213.1	348270	230415	171965	101017	517985	443951	1408280	165676	226986	152512	369618	252761	365618	230806	245591	252081	11	14	0.0362031	0.350886	-1.51093	1.44125
NAE1	NEDD8-activating enzyme E1 regulatory subunit	2	2				6262.69	8001.09	3003.44	9191.38	7004.33	6098.43			4375.84	5340.65	5624.84	4890.48					6987.28		3117.03	3220.33	2597.88	4335.61	6	9	0.0362274	1.4656	0.551491	1.44096
MLYCD	Malonyl-CoA decarboxylase, mitochondrial	4	4	15139	6233.4	10893.5	2036.78	2053.82		8425.78	7317.32	3624.65			1959.67									1720.96	2341.81	3352.04	2826.8	2914.46	8	6	0.0363148	2.76488	1.46722	1.43992
TBCD	Tubulin-specific chaperone D	4	4	5615.32	5629.69	5968.7	8947.29	10847.3	8667.41	8011.96	7468.68	6962.52	5670.76	8116.44	4516.75	6593.68	8471.89	5945.84		6450.33		6963.45	4917.37	5922.25	7593.62	5752.18	5456.31	4527.88	11	12	0.0365001	1.22213	0.289402	1.43771
CRAT	Carnitine O-acetyltransferase	15	15	123240	70878.7	140390	15093.2	18191.7	13164.8	13299.5	13053.7	11624.8	9151.85	10379.9	9311.23	8169.39	6209.48	8254.94		5867.27		11722.1	5490.48	6828.48	9575.16	10210.4	9879.14	9465.21	11	12	0.0365324	4.73671	2.24389	1.43732
PLAA	Phospholipase A-2-activating protein	2	2			20776.1	21905.4	18261.7	31656.8	16901.1	18124.9	21620.3			11626.6	14863.9									16889.9			15807.5	7	4	0.036613	1.4409	0.526966	1.43637
NAPRT	Nicotinate phosphoribosyltransferase	4	4	24392.6	21505.5	15978.4	6440.63	5546.96	7179.53	30659.6	46402.2	37310.8	21930.9	23821.8	11229.7	11633.9	17232.2	19457.5	14402.9	12646.6	7155.65	9833.62	15824.6	11692.6	12398.1	18209.1	14381.9	18517.6	11	14	0.0366141	1.57717	0.657337	1.43635
IDH3A	Isocitrate dehydrogenase [NAD] subunit alpha, mitochondrial	11	11	252415	160333	423679	46243.9	43515.3	48106.4	33086.2	32340.4	33278	20426.4	25946.3	31310	30935.1	28185.4	23514.2	12947	31347.8	13476.9	32791	23070.3	25142	30260	25057.3	29604.8	22873	11	14	0.0366202	3.95172	1.98248	1.43628
MAP7D2	MAP7 domain-containing protein 2	3	3				15089.4	19663.1	39044.2	9724.31	6785.13	7256.95	5137.32	8518.79	9060.04	5552.44	4847.92	7082.47		6011.75		5459.88			6820.97	3954.31	5860.58	2740.2	8	10	0.0366902	2.42242	1.27645	1.43545
PACSIN2	Protein kinase C and casein kinase substrate in neurons protein 2	6	6	13019.2	7909.44	11168.3	15882.9	21133.5	19681.9	16347.6	12405.3	13816.2		10347.9	12832	11814.7	15094.8	14922.3	8357.84	10083.1	9864.66	13460.3	10602.9	7525.96	9417.21	11649.4	10897	11169.6	10	14	0.0367804	1.25813	0.331284	1.43438
CMAS	N-acylneuraminate cytidylyltransferase	4	4	27710.3	22529.4	20610.1	15744.5	12013.7	12732.4	17051.6	14832.5	14710.2	18446.9	11126.8	30027.7	17278.8	29736.1	25060.4	17959.8	17485.8		16929.5	17995.1	15473.9	31297.2	21313.4	21165.5	22369	11	13	0.0369395	0.780031	-0.358396	1.43251
CHMP6	Charged multivesicular body protein 6	3	3	10473.5	2521.98		13182.2	18587.3	34030.4	11814.1	9058.19	10054.3	8055.52	6551.45	6536.52	11807.8	7994.83	5174.91	7329.27	5575.62		6772.54	6195.25	6193.57	7106.39	6455.37	7631.5	5979.28	10	13	0.0369788	1.78096	0.832659	1.43205
INA	Alpha-internexin	22	22				229964	118948	427946	61916.8	49793.4	48422.3	92503.2	80103.1	74560.9	104097	33017.1	40256.4		76691	36213.9	93709.8	43303.9	37260.1	67460.4	39617.7	42722	43718.3	8	13	0.0370155	2.46113	1.29932	1.43162
PSME1	Proteasome activator complex subunit 1	10	10	63885.4	62482.6	57209.4	45825.9	49268.7	95234.7	99189.6	98636.1	91625.1	52946.6	54584.5	53296.9	54212	68059.6	56210.9	80118.6	33260.1	78642.4	44452.2	76388	46948	32284.7	43934.6	37870.5	40469.3	11	14	0.0371007	1.31493	0.394984	1.43062
PDHX	Pyruvate dehydrogenase protein X component, mitochondrial	7	7	48236.9	47504.1	112515	13561.5	10562.4	15308.7	9404.38	8584.22	8373.18		12160.3	8405.77	10028	9138.32	7842.88		4819.77		9173.77	7608.21	5580	4261.86	7377.12	7374.51	5350.9	10	12	0.0371728	3.9495	1.98167	1.42977
ABI2	Abl interactor 2	2	2				7834.91	9405.11	13042.3	9134.65	8670.54	8252.75		11235.9	7678.69	6196.13	10555.5	7081.69		7078.32				7968.35	8841.36	8277.94	7303.36	8650.65	7	10	0.0373092	1.21229	0.277739	1.42818
IGLV3-9	Immunoglobulin lambda variable 3-9	2	1	232078	136003	107695	9436.43	9538.5	9207.1	96963.6	89307.4	76303	169874	53602.6	136303	72002.5	417337	396172	1044820	112579	56240.6	126815	271177	261027	266348	140717	176368	200301	11	14	0.0373609	0.342561	-1.54557	1.42758
ACSL3	Long-chain-fatty-acid--CoA ligase 3	3	2		8579.14	10711	5852.48	8183.74	8979.34	6089.67	3858.27	5075.37			2940.92	5720.97		3961.16										4138.1	8	4	0.0373988	1.71018	0.774144	1.42714
IGBP1	Immunoglobulin-binding protein 1	6	6	13934.3	10711.7	12571.2	21955.8	35891.8	44099.2	16116.7	17941	15343.7	18286.4	19348.1	18093	14609.7	12746.4	13887.5	11866.1	14747.4	15171.2	18405.6	12132.9	11292.9	17658.2	14506.7	12542.3	13035.1	11	14	0.037448	1.43447	0.520517	1.42657
DES	Desmin	33	33	1215780	799236	1138510	20773.5	21394.5	27230.5	10971.9	9644.44	10323.3	76684.9	59920.7	27661.5	21174.4	15075	16199.7	23109.5	27467.1	17889.5	17584.8	20885.1	17024.8	22658.8	22370.3	33360.4	27855.4	11	14	0.0375538	13.9056	3.7976	1.42535
ATP2B1	Plasma membrane calcium-transporting ATPase 1	3	3				15328	20219.5	16844.5	10510.7	10782.7	9470.42		11868.2	11884.3	11359.8	8684.74			9176.13				7188.44		12081.4	10991.2	8228.42	7	8	0.0375745	1.3644	0.44827	1.42511
MTDH	Protein LYRIC	4	4	8309.08	7206.29	7119.95	8344.07	5673.7	6773.27	8879.39	8487.92	10685.1	17007.6	15869.2	13405.4	7488.35	11497.3	10707.2	12897.1	12300.4	12164.2	14988.6	11303.7	12259.4	11691.5	11711.5	11819.4	12454.7	11	14	0.0376586	0.796792	-0.327726	1.42414
IGLV1-40	Immunoglobulin lambda variable 1-40	1	1	20567.2	16985.5	6961.68		1734.37		11729.8	13550.9	8148.9	18901	8182.35	11877.1	12427.8	21452.7	24908.5	44143.5	9987.08			62695.7	55607	50896.6	11471.8	9804.99	13789.6	9	12	0.0377098	0.43259	-1.20893	1.42355
AVIL	Advillin	25	24				118482	111064	172488	54246.9	35488.9	40354.2	49487	13353.7	43900.1	62850.9	44072.8	40766		45081.1	14671.9	47345.1	32902	21386.6	57386.4	29086.3	39150.6	39916	8	13	0.0377324	1.86459	0.898856	1.42329
TBC1D15	TBC1 domain family member 15	1	1	4620.36	4005	3385.79	7802.33	11759.1	12097.5	9057.93	6819.41	5703.71	10316.7	7220.62	5479.26	4021.42	5952.34	5782.37		6504.34			3860.1	6837.2	5371.63	4769.67	6164.34	4662.61	11	11	0.0378022	1.39362	0.478838	1.42248
AARS1	Alanine--tRNA ligase, cytoplasmic	18	18	14840.8	15507.8	14757.2	45511.3	57163.2	74504.7	29547.9	24870.7	24572.3	20936.7	19550.3	21051.7	19188.8	25308.5	19541.2	13829.3	19763.6	21275.5	20652.1	16398.8	12366.7	15587	18017.9	21295.1	25606.8	11	14	0.0378277	1.6117	0.688585	1.42219
NT5DC1	5'-nucleotidase domain-containing protein 1	3	3		3431.17		9273.93	13095.6	15800.4	7725.69	7797.8	8450.35	8718.48	5817.73	5859.94	4978.35		3830.94		4964.26							5198.35		9	5	0.0378744	1.7923	0.841815	1.42165
IFT27	Intraflagellar transport protein 27 homolog	1	1				9327.83	7205.42	15430.4	2357.11		2917.91					2583.34	3658.86				2555.99	3930.87	3407.33	3556.04	3846.07	3295.18	3811.8	5	9	0.0379082	2.18726	1.12912	1.42127
UBAC1	Ubiquitin-associated domain-containing protein 1	2	2	13561.8	13504.4	12085.5	5832.34	5722.85		6212.5	3341.68	6621.14					4396.85					5692.93	5095.05			3848.23	4330.63	3143.98	8	6	0.0379478	1.89235	0.920175	1.42081
HSD17B8	Estradiol 17-beta-dehydrogenase 8	5	5	15121.4	15208.8	34072.2	15776.4	15368.1	16137.8	22609	18925.6	12987.3	7911.01	11231.3	15919.7	17843.1	11871.5	13499		11112.9	10771.1	12003.8	10103.2	7878.85	14682.9	11900.5	10855.2	11702.5	11	13	0.0379577	1.36782	0.45188	1.4207
AGT	Angiotensinogen	9	9	141609	145871	119441	30369.6	17190.6	43118.6	120406	100978	81572.7	115509	87990.4	133428	102019	289603	204421	393208	85523.8	182154	68674.9	126586	76223.9	112580	122071	121059	173166	11	14	0.0380875	0.58332	-0.777641	1.41922
MAPK3	Mitogen-activated protein kinase 3	8	8	23669.4	22713.2	18103.8	68662.9	69833.9	140816	43587.2	32935.4	40119	43114.2	57709.4	40988.7	34828.4	21289.8	29264.4		23056.5	16297.1	37052.5	26719.9	22555	35741.8	29009.3	31273.3	34284.9	11	13	0.0382029	1.73478	0.794751	1.4179
CLEC11A	C-type lectin domain family 11 member A	6	6	34626.6	22656.6	54008.4	5218.38	5682.31		7713.71	9210.68	7135.23	22101.3	7513.78			4263.12	4716.06		6163.7	9600.61		6419.71	9352.52	5891.63	4892.28	4802.18	5077.07	10	10	0.0382807	2.87464	1.52338	1.41702
MGLL	Monoglyceride lipase	3	3	27143.7	11105.3	13624.8	11759.6	7828.98	8806.39	56059.9	38346.6	42674.6	37091.2	49099.6	96871	101453	50290.3	44966	10084.2	41260.2		37233.8	39031.1	27233.9	78582.9	36975	35192.9	33284.1	11	13	0.0383326	0.567199	-0.818073	1.41643
SCP2	Sterol carrier protein 2	5	5	7488.18	6788.08	11469.1	13329.2	18707.1	19065.2	11577.8	8259.73	10404.4		3831.16	4415.77	6674.07	8485.11	6488.84	8068.57	4904.41		6965.03	11644	12643	9132.89	6170.1	5722.22	7963.16	10	13	0.0384167	1.45246	0.538497	1.41548
LDB3	LIM domain-binding protein 3	10	10	1013880	796781	838564	13050.6	12256.6	30436.1	13014.3	16181.7	8099.8	23586	28314.6	4482.69	5230.47	22248.8	13048.1	29676.1	32451.6	11955.3	11083.8	31583.7	13870.7	15934.8	16918.8	9317.6	10508.3	11	14	0.0384617	15.5762	3.96127	1.41497
EIF5	Eukaryotic translation initiation factor 5	7	7	36633.8	35709.2	48371.5	56423.7	67437.6	67756.3	49101.6	41982.4	39851.6	47472.2	50211.5	37136.9	33791.2	44773.2	44672.3	31440.4	50171.1	24807.6	56463.8	44127.8	40750.5	43281.4	38012.7	42448.2	40875.8	11	14	0.038573	1.20206	0.265509	1.41372
SNX17	Sorting nexin-17	1	1				14936.4	13224.8	7103.71	11793.5	11008.6	8009.02		7909.14		11265.2	7954.41	7012.04	9606.89	8307.25		9035.97	9848.57	9003.28	4765.93	7178.35	6849.78	7231.57	7	12	0.0385942	1.29342	0.37119	1.41348
TMX4	Thioredoxin-related transmembrane protein 4	5	5	17126	24169.7	22636.1	12358.4	10555.5	5919.32	15175.6	12349.8	8574.6		7544.49	6638.34	7717.85	10009.5	9195.83	11384.8	10434.3	6524.18	10680.9	12663.2	12273	8430.58	11002.7	8823.2	11379	10	14	0.0386081	1.39237	0.477539	1.41332
ATP1A1	Sodium/potassium-transporting ATPase subunit alpha-1	35	20	234996	164810	256222	783677	798588	1713380	196185	163551	164481	151359	173194	162149	191281	179621	160980	95355.7	163643	77491	205745	132201	106080	157447	155342	178335	144316	11	14	0.0386432	2.89559	1.53386	1.41293
RELL1	RELT-like protein 1	1	1				14563.7	11684.7	8456.48	2544.67	2094.81	2389.65			4192.05	2793.63	2630.05	3873.35		3795.56	2999.47				3647.07	2331.04	2600.66	1946.85	6	10	0.0387229	2.25762	1.1748	1.41203
DYNC1LI2	Cytoplasmic dynein 1 light intermediate chain 2	11	11	23210.3	21033.8	19709.1	58116.7	65535.7	123302	50156.1	45646.2	52225	45139.5	36302.1	33749.9	39233.7	34743.5	31705.5	20981.1	32349.6	25154.9	37025.5	28737.8	28908.1	30662	33917.3	33340.7	36875.5	11	14	0.0387365	1.53727	0.620371	1.41188
CRYAB	Alpha-crystallin B chain	22	22	2812500	1784910	1795350	897980	844188	1583680	757746	724180	640518	1093520	794481	921329	943182	994892	831160	199771	850944	910524	878853	802320	474992	1426880	768634	564629	827642	11	14	0.0387431	1.53332	0.616659	1.41181
SH3GL1	Endophilin-A2	2	2	17876.5	21435	6727.06	19893.3	21086.5	17813.5	35497.9	33757.5	27008.2	12940.2	8776.55	11965.2	15824.9	11990	18990.4	10672.2	11691.5		20481.6	16657.6	11836.3	12249.5	14323.2	15186.1	14442.4	11	13	0.0387748	1.41336	0.499124	1.41145
PKLR	Pyruvate kinase PKLR	2	2	9138.83	19931.6	19957.4	23586.9	41709.8	99919.9	11972.1	15587.7	14097	10409.6	23181.3	8040.07	7231.26	10781.1	8906.69	14638.9	8808.23	11807.1	15208.3	8153.83		7766.89	11466.1	8987.61	13713.9	11	13	0.038857	2.52474	1.33613	1.41053
SPTBN1	Spectrin beta chain, non-erythrocytic 1	129	116	304769	261928	209917	750380	791716	1109360	415591	392972	394494	523777	483040	441823	434168	396895	410080	309520	332516	299564	392362	260683	261496	339203	334537	363730	336507	11	14	0.0388709	1.4605	0.546464	1.41038
SEPTIN7	Septin-7	17	15	44260.4	31274.5	27094.7	165081	207520	204592	59575.6	52928.2	53469.3	39610.8	31474.8	32748.6	44376.5	36295.4	37000.4	44608.5	39120.1	27218.7	54077.2	52335.7	49323.5	39600.6	38149.5	44294.8	41423.4	11	14	0.0390643	2.00998	1.00718	1.40822
ENDOD1	Endonuclease domain-containing 1 protein	7	7	45394.3	33502.2	41140	64223.3	61636.7	134832	56639.7	54082.6	52423.5	69729.7	83305.9	49171.4	39474	44827.9	41155.7	36851.9	39622.1	66095	50123.4	37322.8	25435.5	54545.9	50607.7	59070.1	49806.1	11	14	0.0391234	1.37706	0.461589	1.40756
RBP1	Retinol-binding protein 1	6	6	14085.5	19631.7	16141	43836	78639.8	134528	13290.2	15164.7	15272.1	11590.9	19993.7	14138.5	9783.35	12394.3	10708.5	18257.4	9688.83	16302.8		5309.2	3049.04	7457.17	13110	10075.5	14952.4	11	13	0.0393131	3.11003	1.63693	1.40546
PRUNE2	Protein prune homolog 2	6	6				6108.88	4705.17	9172.68	6080.49	5074.83	5762.73	3395.85	3610.19	3263.92	3520.92	3522.15	2759.36											8	4	0.0393356	1.6803	0.74872	1.40521
SNAP25	Synaptosomal-associated protein 25	9	9				42364.2	39718.2	161951	12078.2	14921.6	12125.9	12759.3	15002.5	11739.7	11147	7764.81	6998.77		8155	7885.73	8160.95	5354.01	5277.99	8761.48	6233.17	8060.38	6851.49	8	13	0.0393982	4.93451	2.30291	1.40452
SORBS2	Sorbin and SH3 domain-containing protein 2	5	5	13206	14708.1	7913.85	19719.9	5052.75	12487.2	11002.2	26018.8	13764.4	11442.7	31912.4	10606.7	14886.6	50822.4	40484.2	47995.8	123703	24680.3	15063.5	105017	20640	14675.7	61481.3	11536.4	10891.7	11	14	0.0395838	0.385234	-1.37619	1.40248
TTC9	Tetratricopeptide repeat protein 9A	1	1				4142	3222.98	12899.7	4778.49	4194.72	5845.81	5836.79	4669.25	6499.09	3719.28	2490.08	2615.28		3410.49			2841.72		2282.18	3070.22	3359.72	3331.2	8	10	0.039683	1.69508	0.761349	1.4014
MAOB	Amine oxidase [flavin-containing] B	19	17	78231.5	54692.2	56638.2	277635	304773	153233	29772.4	27420.7	24346.6	35498.8	30001.2	37003.5	28662.2	34203.7	33092.8		39434.6	30434.9	51170.4	31579.4	18688.5	37176.8	37299.1	39951.7	38960.7	11	13	0.0396965	2.76887	1.4693	1.40125
ANGPTL7	Angiopoietin-related protein 7	3	3	98447.4	44789.6	75674.1				10488.7	7312.37	8121.27		5422.66	9153.63	5268.54	10533.7	7846.05	6339.22	6737.51					4255.63	13192	13148.5	12030	7	10	0.0399271	4.03943	2.01415	1.39873
CHMP2A	Charged multivesicular body protein 2a	4	4	18630.2	14521.9	14762.5	34110.2	34594.1	46109.6	22102.3	21915.8	21075.1	13971.4	26352.7	20097.9	22707.8	22336.1	19750.7	14001	20198.2	13018	13701.7	21209.7	12411.9	13558	21742.7	16772.2	20231.8	11	14	0.0399837	1.35568	0.43902	1.39812
LHPP	Phospholysine phosphohistidine inorganic pyrophosphate phosphatase	3	3			5563.01	82468.2	108201	181448	32207.1	26971.5	21931.5	14589.1	20613.6	22457.5	27140.3	12761.5	8231.59		10969.2	34583.9		12053.9		8757.65	11431.6	12360.7	12187.3	9	11	0.0402013	3.4913	1.80377	1.39576
NEFH	Neurofilament heavy polypeptide	43	41	22543.3	12895.8		3955180	3887330	10000800	1086780	844027	776552	949723	1742760	1155610	1372080	606620	798177	17802.3	701612	249445	507271	376253	135884	774866	364515	454820	271453	10	14	0.0403841	4.1855	2.0654	1.39379
SHMT1	Serine hydroxymethyltransferase, cytosolic	4	4	4754.51	2345.65	3885.74	8507.56	11704.2	8058.74	14285.7	16763.7	11266.4	6986.8	9215.45	4664.65	7915.17	5445.42	4321.51	6444.16	9013.96	7343.65	7103.73	4991.88	4492.5	3988.71	9176.56	5151.98	5342.4	11	14	0.0403956	1.45721	0.543208	1.39367
RTN4IP1	Reticulon-4-interacting protein 1, mitochondrial	1	1	27775.2	18981.3	42025.4				4038.79		3952.4	3895.46		5468.29	4356.63	4547.46					6591.67	6697.17	4835.26	4428.1	4410.32	3094.68		6	9	0.0403972	3.3987	1.76498	1.39365
GPX2	Glutathione peroxidase 2	1	1				5742.61	7291.97	20668.5	11973.3	13316.6	11936.5	11494.1							4371.63							3622.8	6094.03	7	3	0.040521	2.50733	1.32615	1.39232
NIPSNAP3B	Protein NipSnap homolog 3B	6	5	58627.2	35275.8	50579.4	14958.5	10201.7		22836	21692.3	11573.3	39637.3	23802.7	17592.3	14267.5	22917.3	16106.6	14779.6	22898.1		29810.9	14690.5	18438.5	23088.5	15479.2	12411.7	16655.8	10	13	0.0405454	1.57207	0.652666	1.39206
NPC2	NPC intracellular cholesterol transporter 2	1	1		13356.5	17308.1	7917.37	9469.43	29591.2	39855.7	29863.2	32086.9	20173.9	14540.4	7612.33	6946.14	6779.05			13347.5	41911.6	9793.31	7186.96	10689.9		6982.7	6015.62	6531.37	10	11	0.0406892	1.90295	0.92824	1.39052
ATP5MG	ATP synthase subunit g, mitochondrial	3	3	117886	97564	255526	32350.9	37076.7		35657.1	19507.5	17803.7		29707.4	21049.5	20660	24926.1	26801.3	29297.4	19755.5		27659.7	28945	19619.4		17295.1	17163.3	18910.8	9	12	0.0407947	3.15139	1.65599	1.3894
PLCD4	1-phosphatidylinositol 4,5-bisphosphate phosphodiesterase delta-4	4	4	10961.7	13265.6	13436.8	21888.8	17421.5	15158.6	9206.82	9813.07	8142.07	10100		11584	8405.91	8366	6904.36		11665.2		10917.8			10066.4	11319.7	9808.6	8466.56	10	10	0.0408571	1.32707	0.40824	1.38873
ELOB	Elongin-B	3	3	15695.4	28799.1	36442.7	22407.1	32010.1	75128.1	28881.4	21775.8	21529.8	11744.7	35491.5	28193.9	32595.8	26608.6	21656.9	16174.2	13771.6	22087.4	19085.4	24088.3	12330.7	14678.6	13571.8	11803.8	14212.7	11	14	0.0408955	1.55018	0.632431	1.38832
ALDH1B1	Aldehyde dehydrogenase X, mitochondrial	11	11	60048.7	37401.2	63631.4	7699.1	7041.57	7238.49	30062.5	39829.4	36920.8	11284.1	14289.4	8662.75	9213.97	14480.1	11855.5	17567.5	21355.2	18622.7	18346.1	26075.1	13951.2	13296.4	20981.4	15918.4	17306.5	11	14	0.040896	1.76371	0.818611	1.38832
SRI	Sorcin	10	10	68582	78220.8	66407.4	459161	551984	579476	109992	100578	96329.5	114420	115349	106527	102258	87145.1	105772	105836	97970.4	80712.8	88233	96346.4	81584.7	81806.7	100810	90025	87676.7	11	14	0.0409047	2.26922	1.1822	1.38823
GSDME	Gasdermin-E	5	5				10295.5	12313.5	10590.9		2309.94	1850.15					2727.89					3279.32		2986.48		1758.34	2811.85	2273.71	5	6	0.0409721	2.83073	1.50118	1.38751
EEF1G	Elongation factor 1-gamma	7	7	75318.4	82321.8	73896.6	50972.7	50877	46729.8	76901.4	69666.1	74403.3	38311	60759.1	56533.7	59362.8	61401	52432.5	56556.1	46433.2	43186.8	50867.3	64940.8	61533.9	58384.9	50905.6	47995.5	47203.4	11	14	0.0411687	1.17601	0.233904	1.38543
TPM4	Tropomyosin alpha-4 chain	6	6	89896	63578.6	50111.4	42122.1	55393.2	41326	147062	146616	159867	86251.6	47511	42023.8	36003.9	80044.3	78401.5	51494	38978.3	30879.6	43249.9	78874.7	52743.2	73043	55430.9	60363.3	62398.6	11	14	0.0411821	1.50945	0.59402	1.38529
GLS	Glutaminase kidney isoform, mitochondrial	4	4	5850.73	4628.42	6681.98	8235.89	8504	6122.53	6316.38	4962.54	5195.58			2242.35	2806.46	4776.23	4774.06		4494.89		6468.61	4442.14	4617.58	6165.94	5624	6981.18	5864.32	9	12	0.0411872	1.27124	0.346234	1.38524
TRIM25	E3 ubiquitin/ISG15 ligase TRIM25	1	1		6758.54	9092.54	6417.04	7649.27		11136.5	11288.6	10871.6	21327.7	14125.5	9207.12	14211.9	16446.2	16246.2	20602.7	10867.2		10419.2	17030.3	21200.9	9928.71	16281.7	14648.2	17001.8	9	13	0.0412322	0.734287	-0.445583	1.38476
GDI2	Rab GDP dissociation inhibitor beta	16	16	71052	94697	76320.6	150434	220709	204308	140451	143962	136494	94874.6	94962.2	95741.2	111546	97696.4	94254.2	107958	94501.7	74729.9	101998	111646	109502	98765.1	97030.6	106437	107383	11	14	0.0413016	1.28996	0.367321	1.38403
CUL1	Cullin-1	2	2	20081	21404.8	20019	15142.9	20708	8978.99	11407.3	17982	13469.2		10666.6	7773.71	15893	14126.1	13130.4		13640.8		16282.8	11789			9905.62	8643.61	10580.6	10	10	0.0416058	1.31285	0.3927	1.38085
NFS1	Cysteine desulfurase, mitochondrial	3	3			5560.76	7313.24	7637.35	14154.1	3722.05					3209.92	4442.97	3018.84									3238.64	2855.98		5	5	0.0417621	2.28956	1.19507	1.37922
UQCRC1	Cytochrome b-c1 complex subunit 1, mitochondrial	14	14	791282	315726	758178	65519.9	76686.1	86485.8	64107.5	58145	55582.7	29102.4	40953.1	50322.5	47701.9	48492.5	43340.4	31718.5	48551.2	39283.3	56777	44349.4	40255.5	55188.3	52713.1	51586.3	57869.9	11	14	0.0420196	4.46073	2.15728	1.37655
BPHL	Valacyclovir hydrolase	2	2	15701.7	14826.4	23960.2				8612.24	7642.19	8871.56				4775.52	6419.34						5923.95					5001.49	6	4	0.0421606	2.39943	1.26269	1.37509
PEX5L	PEX5-related protein	6	6				41572	29068.2	84533.7	17578.8	15155.1	16389.1	25216.4	26526.5	22570.4	30190	18658.3	16029		17962.2		13258.7	6902.46	7271.83	23552.6	12250.3	16151.1	17264	8	12	0.0422395	1.90071	0.92654	1.37428
CALD1	Caldesmon	9	9	110108	119992	68069.7	55975.1	58977	92807.4	204588	281899	256222	233258	247940	182305	154336	239690	240429	570025	238245	271475	184181	363767	259343	165329	209230	181733	160957	11	14	0.0422857	0.643549	-0.635878	1.37381
TMEM63A	CSC1-like protein 1	2	2	8758.66			8612.51	11065.4	3089.61						4325.19	3499.66	4333.48		6591.78				5664.14	6241.96	4537.86	4294.89			4	8	0.0423153	1.59671	0.675101	1.3735
CS	Citrate synthase, mitochondrial	20	20	606249	390279	935439	87439.5	69776	88722.8	90555	87007.9	78010.4	23575.7	55151.6	45532.5	61897.1	63638.3	51440.8	45142.6	63103.9	46643.7	68980.5	81663.6	54484.8	61269.9	68705.6	70939.1	58341.9	11	14	0.0423904	3.7983	1.92536	1.37273
MCU	Calcium uniporter protein, mitochondrial	6	6	38785.2	41570.2	56517.4	6129.73	6066.38	6504.49	12067.7	9400.3	9793.33			9237.58	5983.56	6578.85			9636.93		4638.42	8410	2297.09		9407.31	8979.63	7458.45	9	10	0.0424037	2.85833	1.51517	1.3726
SEPTIN5	Septin-5	3	3	3239.2	3342.57		79437.3	56524.1	115094	5762.55	6031.4	6003.81		7619.92	2681.96	5383.65	4353.15	5336.3	14703.9	6478.05		4458.37	6923.14	9058.44	7273.85	5699.01	6653.24	5067.97	9	13	0.0424865	4.86323	2.28192	1.37175
SERPIND1	Heparin cofactor 2	6	6	72633.1	73049.7	45269.9	12236.3	7465.78		52540.6	53218.5	45042.4	44747.6	39137.9	72719.6	58582.4	89175.7	62183.5	237727	128290	186091	126190	42237.2	41602.5	29152.7	37678.7	53622.8	69370.3	10	14	0.0427072	0.504995	-0.985659	1.3695
CDS2	Phosphatidate cytidylyltransferase 2	3	3		4729.67	5845.12	18330.3	16455.9	13560.5	11625.6	10653	11214.8	25643.2	19388.1	14379.7	9826.62	12137.5	11196.5		7549.11		6509.17	4736.01		7158.09	8252.91	10412.2	8652.42	10	11	0.0427151	1.49976	0.584728	1.36942
PSMD2	26S proteasome non-ATPase regulatory subunit 2	16	16	48215.4	34306.6	39522.9	18483.2	20788.4	25291.2	19992.4	19165.1	18722.1	26580.3	20894.5	19632.7	18184.9	21564.7	15863.2	22825.3	19393.3	16621.3	20590	23486.9	24749.4	22263.6	21361.4	21232.4	21312.9	11	14	0.0428494	1.28541	0.362226	1.36806
SERPINA3	Alpha-1-antichymotrypsin	16	16	429110	526614	435271	85699.7	73684.4	161883	477843	393613	313687	438916	499181	416839	373657	884023	748158	814575	324580	1188450	212678	521863	289895	507194	448642	409913	524041	11	14	0.0428921	0.636903	-0.650854	1.36762
SHMT2	Serine hydroxymethyltransferase, mitochondrial	10	9	23175.5	24529.1	51556.9	19359.5	17711.9	16179.2	18690	16673.5	18534.6	10006.2	12091.3	8930.68	10119.9	13606.1	15524.6	14175.8	16659	10590.1	13147.7	19415.5	16518.8	14229.4	17922.6	13891.1	14243.5	11	14	0.0431152	1.46163	0.547581	1.36537
C3	Complement C3	69	69	432270	521673	414282	115138	113801	151143	363504	321713	260753	671833	471821	470226	397918	826841	708101	1917240	663748	632505	644167	394003	324792	341902	508749	403807	553271	11	14	0.0432004	0.555877	-0.847163	1.36451
IGHV5-51	Immunoglobulin heavy variable 5-51	3	2	53476	58188.3	47756.1	9163.67	5584.34		25058.4	29301.9	19880.7	16520.4	13809.7	31875.9	13964.3	104613	70642	290467	27883.5		30581.1	192388	145126	244268	23872.6	18425.7	24908.7	10	13	0.0432819	0.297257	-1.75022	1.36369
GLIPR2	Golgi-associated plant pathogenesis-related protein 1	2	2	19938.6	17246.6	16154.7	71900.7	99369.6	185196	12121.1	11798.7	13138.9	7514.94	7137.84	7448.2	6824.81	12203.6	10179.6	7961.26	8592.75	8717.23	9488.96	16040	10908.3	8202.46	10646.4	11045.1	12228.8	11	14	0.0433489	4.18106	2.06387	1.36302
PNN	Pinin	1	1	7705.12			7356.98	4908.64	20201	9107.91	8193.36	9293.48	23994.7	13999.6	5547.3	6039.94	10956.4						3882.92		7050.64	5761.6	5223.8	6390.78	9	8	0.043439	1.83116	0.872758	1.36212
NDRG4	Protein NDRG4	3	3				11192.4	18442.3	23343.7	5303.67	4560.12				4411.23	6361.62	6917.76	6096.16		5673.07						3844.66	4877.52		5	7	0.04358	2.3042	1.20427	1.36071
ASAH1	Acid ceramidase	9	9	23522.1	28776.3	37395.3	45741.2	61665.6	172096	38719.5	32294.3	31502.9	30892.4	42918.1	19441.2	20769.8	26367.3	22310.9	23879.8	18799.2	54484.2	23306.3	34774.2	28906	22405	21054.4	16504.5	17012.3	11	14	0.0436878	1.98364	0.988148	1.35964
SLC25A4	ADP/ATP translocase 1	18	9	702844	677718	1889860	180306	297311	181491	100756	72361.4	67048.9	19851.4	34851.6	90286.4	117860	83284.9	89383.6	45088.6	94059.4	84646.3	68642.4	73815.8	37451.6	56837	56879.4	32860.1	37557.2	11	14	0.0438019	5.5505	2.47262	1.35851
ILK	Integrin-linked protein kinase	9	9	53007.3	55564.5	55363.8	33400.8	33175.9	21214.5	83137.3	78346.4	81722.2	83924	91334.1	65934.5	58201.7	92645.1	89175.4	106111	109918	25776.1	77532.2	88739.2	74514.2	66756.1	95529.2	82690.8	95371.3	11	14	0.043937	0.75558	-0.404344	1.35717
PIR	Pirin	5	5	7097.95	5745.87	6846.42	20910.1	21525.1	43194.1	18721.4	16221.4	17153.9	12304.3	14128.8	13066.3	14986.8	12552.2	12187.5	8173.12	10175.4	21798.3	8784.45	7641.06	5331.75	6902.41	6959.4	6801.06	6994.7	11	14	0.0440523	1.64371	0.71696	1.35603
TKT	Transketolase	22	21	100335	94108.2	68343	317581	346619	428128	177405	188079	185922	275429	178564	124631	146028	183179	176220	129759	124447	104187	155736	133698	136433	178377	159077	165834	157660	11	14	0.0442554	1.44766	0.533728	1.35403
IDH1	Isocitrate dehydrogenase [NADP] cytoplasmic	12	12	50835.7	68621.1	50039.2	33137.2	45335	46857.3	153667	214241	169868	39547.4	40267	43441.7	45753.7	49122.4	44328.9	52678.7	33985	30871.7	33994.3	48849.7	43224.5	39916.5	60571.6	54077.6	65697	11	14	0.0443216	1.79618	0.844935	1.35338
HPCAL1	Hippocalcin-like protein 1	8	3	17889.7	12940.2	14328.4	80189.8	78689.4	203863	38615.4	33387.5	32514.4	38840.8	49033	18119.9	20450.3	26515.1	27828.9	18482.7	23353.1	25061.5	29464.9	24850.5	21910.1	27381.6	22640.1	22496.6	23328.7	11	14	0.0443858	2.30203	1.20291	1.35276
GAA	Lysosomal alpha-glucosidase	2	2	5544.54	5602.14	7447.88	4351.95	3412.87	2999.44	10424.4	11776.6	9058.33	4513.34	7254.43	4577.06	5205.52	3700.24	4088.24		3665.2		4343.83	5833.57	7991.16	4695.4	2504.32	4056.43	4549.65	11	12	0.0444489	1.43028	0.516294	1.35214
POTEE	POTE ankyrin domain family member E	3	0	156329	434688	357246	946374	1354210	1712730	780756	784085	634860	702095	486019	397687	585227	609287	580443	685794	347369	533777	639923	554957	426134	397843	448224	419047	284091	11	14	0.0445747	1.53789	0.62095	1.35091
PHYHIPL	Phytanoyl-CoA hydroxylase-interacting protein-like	11	8				25871.9	34941.2	13504.3	6449.03	3697.46	4377.51	5082.41	8558.16	4899.08	5356.95	5218.91	4808.43		4825.13			3273.55		8440.13	3205.75	4952.33	3298.85	8	10	0.0446125	2.65337	1.40783	1.35054
SUCLG2	Succinate--CoA ligase [GDP-forming] subunit beta, mitochondrial	13	13	151376	78874.9	184784	26831.3	27486.9	23510.1	31589	34513	27714.3	14052.8	16311.5	18826.6	17808.8	23116.7	18795.2	25850.3	21987.8	12127.3	28229.6	23782.7	28277.7	20603.3	25765.8	26144.9	30474.9	11	14	0.0446773	2.44049	1.28717	1.34991
CDH13	Cadherin-13	7	7	187976	112432	180691	7239.35		18677.9	5256.29	5380.61	7031.37	12634.9	8272.96	4513.46	5194.81	11754.3	8084.04	7091.31	32981.7	17623.5	10200.9	17608.6	8989.82	10099.7	13311.6	7530.89	7256.88	10	14	0.044724	4.70798	2.23511	1.34946
NUDC	Nuclear migration protein nudC	7	7	12415.7	10442.1		24089.6	36340.4	59667.6	18500.9	16691.2	17148.3	14830.3	24828	19372.5	22458.4	13898.4	13409.6		11525.3	22772.1	11616.9	12709.1	9936.52	12014.2	13076	10967.9	12922.1	10	13	0.0448502	1.63618	0.710331	1.34824
TNNC1	Troponin C, slow skeletal and cardiac muscles	7	7	240052	194972	181136	4783.43		8971.44								9881.18	8785.26			13197.1					4875.51	4025.26		5	5	0.0449325	15.4526	3.94978	1.34744
PHGDH	D-3-phosphoglycerate dehydrogenase	15	15	111173	106451	100004	343840	427940	433422	57190.8	69392	73384.9	106479	108538	95776.1	66662.2	94059.9	84075.8	105133	102782	175996	108138	83602	74655.5	63106.5	81002.2	69268.6	70047.1	11	14	0.0451095	1.93542	0.952643	1.34573
BLVRA	Biliverdin reductase A	5	5	41918.2	39042.3	32851.1	49163.5	49737.7	56898.6	77561.1	59882.4	59251.8	50927.7	67367.5	58881.1	56700	67300	67514.9	78964.1	50669.4	126254	56762.5	73680.1	65877	62096.9	57788.7	59555.2	57593	11	14	0.0451297	0.791836	-0.336726	1.34554
SEPTIN8	Septin-8	17	13	34865.8	37331.9	34316.6	411217	464607	578512	70180.6	64234.7	60746.5	28443.1	52584.4	59205.3	61605.9	45554.8	54625.7	57468.6	56397.7	35222	47142.9	62684.3	45967.1	42845.8	54624.6	38068.7	35177.2	11	14	0.0451878	3.35642	1.74692	1.34498
EPB41L1	Band 4.1-like protein 1	11	11	12609.7			30805.5	30083.3	65573.1	14983.3	15798.5	14086	22805.4	28223	18626.6	15845.8	14589.8	15827	13835.4	19534.6	11802.4	21295.6	17197	12776.9	20394.8	14416.9	18224	18516	9	14	0.0452921	1.56948	0.650289	1.34398
PAPSS1	Bifunctional 3'-phosphoadenosine 5'-phosphosulfate synthase 1	1	1				2257.53	4008.34		6216.91	3142.61	3197.53				2690.39			2464.74	1665.99		3049.13	2515.59	1955.27		2221.89		3249.4	5	8	0.0452977	1.52009	0.604159	1.34392
DDX19A	ATP-dependent RNA helicase DDX19A	3	0	3487.63	5737.03		10392.7	13653.4	12038.8	6006.25	6506.11	4857.62			4284.66	4139.39	5995.38	3423.81			4789.34		6551.07		5566.85	6094.05	6350.3	4698.74	8	10	0.045316	1.50981	0.594366	1.34375
FHL1	Four and a half LIM domains protein 1	7	7	282370	512320	586364	42150.7	77502.3	19295.4	35138.2	39012.9	29483	22524.3	14215	5442.75	8385.17	28730.8	20876.3	66259.9	24509.3	26457.1	40004.6	70674.7	59262.5	27127.4	26076	16240.8	17944.4	11	14	0.0454441	4.82476	2.27046	1.34252
CD44	CD44 antigen	8	8	35925.6	21012.4	22726	270633	247222	535432	37044.1	28205.7	25814.1	69518.1	43332.2	28987.7	21693.8	15724.6	16304.9	8175.02	21039.4	134450	18087.2	18872.7	11938.2	20343.3	18387	26310.8	17789.8	11	14	0.0455279	4.49999	2.16992	1.34172
TMPO	Lamina-associated polypeptide 2, isoforms beta/gamma	7	7	45356.2	41750	39121.6	22777.9	20989.8	31973.3	64973.7	45557.2	58202.1	90149.4	73667.4	49473.2	57598.1	64344.7	58630.4	46655.1	54987.1	50756.3	98541.1	83803.3	60164.8	61397.6	65252.3	62163	77026.7	11	14	0.0459561	0.763697	-0.388928	1.33766
IDH3B	Isocitrate dehydrogenase [NAD] subunit beta, mitochondrial	9	9	51616.4	33987.1	80531.2	14510.6	9462.37	6399.39	10367.7	9318.08	8013.82			7624.04	8257.39	7363.03	7641.84		9689.36		9959.89	11447.6	9798.91	9073.77	10644.9	10101.8	8032.52	9	12	0.0460652	2.7267	1.44716	1.33663
CPLX2	Complexin-2	3	3				22461.6	24920	58757.4	20390.1	11157.6	14320.1	8674.3	7733.01	9260.84	12976	7160.43			11799.4		10304.9	7834.23		9946.27	4990.43	6479.02		8	9	0.0463718	2.34628	1.23038	1.33375
GNL1	Guanine nucleotide-binding protein-like 1	5	5	14769.2	7611.45	8779.96	11440.2	14919.8	19617.8	8732.62	10549.1	7986.29	8474.2	14711.5	8047.85	8628.24	7046.89	7437.23	7755.45	9016.9		15052.2	10660.6	8481.91	11293.6	7472.07	6715.04	8261.14	11	13	0.0466406	1.30139	0.380051	1.33124
TERF2IP	Telomeric repeat-binding factor 2-interacting protein 1	1	1		5746.96		5507.19	8326.17	7217.72	6403.08	7723.17	6712.53		8511.8	6847.92	6180.74	8565.49	9148.31				7577.85		10245.4	9260	7914.72	8704.69	7727.97	8	10	0.0468936	0.854121	-0.227487	1.32889
DLAT	Dihydrolipoyllysine-residue acetyltransferase component of pyruvate dehydrogenase complex, mitochondrial	12	12	58249.2	79725.9	145459	24944.7	29417.3	27860.9	13834.3	11405.2	11725.8	13164.4	16992.7	20961.6	31056.8	14668.8	14471.6		13068.7	10866.2	13055.8	18039.8	10825.5	12716.2	12564.7	10128.9	13395.8	11	13	0.0469792	2.61192	1.38511	1.32809
ARPC2	Actin-related protein 2/3 complex subunit 2	10	10	50269	38429.7	47634.3	70191.2	86692.4	48907.3	77308.9	68883.5	68174.1	51277.5	49613.1	70572.2	65332.2	74603.1	71163.1	98204.5	63977.5	51037.7	60148.7	92815.3	86072.9	64903.7	73856.8	67108.2	61973	11	14	0.0470013	0.835189	-0.259825	1.32789
ENO2	Gamma-enolase	12	12	85326.2	60418.1	52543.3	287891	394305	755016	211765	186090	205913	378088	573431	262541	211763	172524	147202	17230.1	182426	291536	71404.6	133882	47305.1	221577	135051	160990	145795	11	14	0.0470217	1.84488	0.883528	1.3277
CTNNB1	Catenin beta-1	16	13	17551.1	15447.4	14798.8	41412.1	49645.5	30689.8	54849.5	47549.4	46780.2	48496.4	47108.8	52492	52452.8	56161.5	48261.4	35997.1	50572.9	18119.8	61919.9	43275.3	38655.8	69817.6	58889.9	51929.9	51634.8	11	14	0.0472688	0.764043	-0.388274	1.32543
NEFL	Neurofilament light polypeptide	57	57	160662	115092	115355	8899600	8733380	16486300	3089130	2803580	2410430	4292610	6720080	4125570	4340650	2389640	2516090	108544	2673790	364419	1554890	1386530	733004	2834850	1797630	1723820	1352110	11	14	0.04728	2.45528	1.29589	1.32532
NCSTN	Nicastrin	4	4	20027.7	21545.6	25978	31737.4	28240.5	57002.8	29556.5	26052.7	26752.7	60135.4	70061.9	41695.5	30431.7	20943.5	26210.9	12406.8	33838.8	45662.4	16235.6	21028.1	18890.2	19299	22642.2	15041.9	18499.6	11	14	0.0472814	1.47418	0.559916	1.32531
UQCRC2	Cytochrome b-c1 complex subunit 2, mitochondrial	15	15	563011	267378	628833	56958.7	47884.7	48502	42178.1	35916.6	37919.9	36331.1	38484.1	32848	34564.5	34544.9	28306.8	21269.6	35744		42189.3	36576.2	25836.9	30785	40261.9	37391.6	37394.8	11	13	0.047295	4.86914	2.28367	1.32518
ATP6V1B2	V-type proton ATPase subunit B, brain isoform	15	12	28594	23703.3	22607.7	97943.1	96944.9	188883	54302.5	45730.3	39873.9	51447.5	70704.1	49348.2	44180.4	45824	34386.1	18867.7	44995	31067.1	34880.8	32207.1	27296.4	49437	39379.6	44546.5	34589.1	11	14	0.0477275	1.72748	0.788665	1.32123
STT3A	Dolichyl-diphosphooligosaccharide--protein glycosyltransferase subunit STT3A	3	3	38460.9	30897.9	35193.8	15408.3	16115		34714.8	28263.2	32085.6	29705.4	31443.1	24311.5	20737.5	32656.1	28836.2	70735.6	34322	85834.8	45054.6	61964.1	55281.1	42527.3	39740.7	28251.5	28077.5	10	14	0.0477389	0.683908	-0.548125	1.32113
DCTN1	Dynactin subunit 1	26	26	33629.1	28146.2	28509.3	52568.9	56308.7	100626	44885.7	42068.6	42229.8	41858.1	51742.9	39687.7	42774	39763.4	40077.9	26385	39285.6	22662.5	35508.1	33238.1	28413.3	32503.5	42247.6	38164.1	39888.6	11	14	0.0477892	1.32859	0.4099	1.32067
PAIP1	Polyadenylate-binding protein-interacting protein 1	3	3	7480.67		7351.07	9838.83	10479.7	9558.54	11266.8	10577.7	10864.4		12243.2	12255.4	10871.6	10467.2	11146.6	9841.13	10352.1	14716	14598.3	10185.7	10333.4	16811.3	11914.5	11279.8	9564.6	9	14	0.047824	0.848695	-0.236682	1.32035
MSI2	RNA-binding protein Musashi homolog 2	2	2	16160.5	10383.5	12955.5	16084.2	14314.8	8470.85		5812.24												6351.88	5946.58				7180.31	7	3	0.0478538	1.85216	0.88921	1.32008
PLCB3	1-phosphatidylinositol 4,5-bisphosphate phosphodiesterase beta-3	1	1				4952.89	6978.12	9220.58			5426.02				4433.53								2978.38				3136.14	4	3	0.0480027	1.88975	0.918198	1.31873
CDC42EP1	Cdc42 effector protein 1	5	5				23135.9	20923.8	27842	16571.1	11477.4	12189.1	20045.5	21704.1	16085.2	18670.3	17959.1	17321.7	10247.6	18964.2	17087.7	14769.7	12199.3	7939.72	15307.1	16895.3	15444.2	15952.5	8	14	0.0482504	1.2535	0.325957	1.3165
SNRPB	Small nuclear ribonucleoprotein-associated proteins B and B'	2	0	53149.9	41064.3	41080.2	22535.1	15980.4	7051.71	37189.4	39226.8	34898.2	91313.9	88896.7	36444	39414.9	52572.6	56700.5	89288.7	44641.4	71379.6	77707.9	82833.3	85185.1	61993.9	58688.8	49058.6	52386	11	14	0.0484859	0.700481	-0.513583	1.31438
STK39	STE20/SPS1-related proline-alanine-rich protein kinase	2	2	16793	8183	18872.2	20435.8	33435.4	4855.66	6928.62	7055.87	5227.03		6305.85	4317.11	7222.68	6686.34	6649.5	7392.63	8015.21		11160.5	7887.33	8286.13	7910.92	6977.2	4484.46	7836.63	10	13	0.0485983	1.75605	0.812333	1.31338
STX1B	Syntaxin-1B	8	8				84655.7	75934.4	310819	36374.4	31797.8	30427.7	47260.9	32906.2	27425.4	24761.6	29694.6	20380.7		29670.3		28214.8	16193.5	14786	21983.4	23353	26295	24209.1	8	12	0.0486294	3.39852	1.76491	1.3131
COL5A2	Collagen alpha-2(V) chain	3	3	37769.2	68252.6	26169				19842	24148.6	18256.8	51528.8	27925	25187.3	10801.3	13560.1	15736.8	21690.9	34688.7		36238.3	17288.7	14752.8	21065.9	24495.2	34179.2	21403	8	13	0.0487163	1.529	0.61259	1.31233
NEFM	Neurofilament medium polypeptide	81	75	506014	379196	474835	5768420	6017740	15439700	2180370	1778770	1718610	2219450	4826160	2396190	2453500	1601160	1648130	478087	1400580	1079910	1073030	1047770	501497	1683500	1076790	997506	756525	11	14	0.048735	2.88968	1.53091	1.31216
DIABLO	Diablo homolog, mitochondrial	4	4	13719.4	6982.38	8841.36	7274.88	7448.21	10769.6	7398.46	4953.09	5459.02		6352.82		3151.16	3625.8				4639.45		8882.26	7702.4		5995.49	5510.97	4816.77	10	8	0.0487359	1.42945	0.51546	1.31215
GFUS	GDP-L-fucose synthase	2	2	6138.23	9159.88	7239.9	7228.97	6762.1	13962.7	11336.6	8802.83	12040.5	6391.23	11234.7	7509.7	9904.93	6221.15	7238.6	6211.32	8251.01	11623.4			3851.62		5856.81	4227.36	4438.23	11	11	0.0487403	1.33137	0.412912	1.31211
IDH3G	Isocitrate dehydrogenase [NAD] subunit gamma, mitochondrial	1	1	94357.2	73408.6	116969	16805.7	14319	15057.7	11674.8	15265.2	15947	10149.4		7983.11	15485.8	13210.6	18963.3	8017.62	14818		26653.3	14007.7	12072.4	11546.3	18461.1	13307.5	19180.5	10	13	0.048825	2.57677	1.36557	1.31136
AP3D1	AP-3 complex subunit delta-1	2	2				9661.34	10197.7	18633.2	9742.51	6651.89	5870.66				4867.23		5827.91				3917.12	4184.01						6	4	0.0489444	2.15494	1.10765	1.3103
NIPSNAP2	Protein NipSnap homolog 2	5	5	695492	338185	576867	88719.6	68294.2	65722.2	40322.4	39476.8	44490.6	30922.4	29655.3	41746.4	58311.5	47225.7	48112.3	43719.4	51084.6	44956.2	46265.7	48482.6	42112	78612	47290.9	53634.1	47042.2	11	14	0.049096	3.67674	1.87843	1.30895
ATP1A3	Sodium/potassium-transporting ATPase subunit alpha-3	14	13	18124.5	14627.1	30838	149507	178579	286906	22508.5	22206.2	23320.1	21669.7	42892.6	36892.6	32667.1	27362.9	22513.4		19175.4		10245.4	8923.79	4687.5	12739.1	20790.8	15102.3	15575.4	11	12	0.049097	3.90391	1.96492	1.30894
BTF3L4	Transcription factor BTF3 homolog 4	1	1	17921.6		17563.2	7500.33	6882.62		12141.2	10974.3	17726.5	9136.39												6143.84	6794.63	9221.42	5851.82	8	4	0.049132	1.78222	0.833677	1.30864
ADHFE1	Hydroxyacid-oxoacid transhydrogenase, mitochondrial	2	2	15477	11613.4	19822.3	6537.06	4741.71		7041.94	9927.47	11683.8													2347.44	3676.37	6537.36	7009.91	8	4	0.0493183	2.2187	1.14971	1.30699
DPY30	Protein dpy-30 homolog	2	2			5799.26	8359.1	9631.23	10643	8249.85	6786.64	7749.4			6626.21	5507.96	5441.36	6815.38		6617.93	10060.1		7666.29	7375.79	5681.56		5789.14	5753.86	7	11	0.0496119	1.22607	0.294045	1.30441
LYRM7	Complex III assembly factor LYRM7	2	2	27478.8	5733.4	14631.2	5102.69	3824.71	3482.61	2876.56	1988.16	994.343		1283.24	3049.11	3392.05	1863.04	1533.35		1755.96		1475.77	1801.39	586.824	1086.74	1576.37	1074.08	1791.25	10	12	0.0496353	3.85376	1.94627	1.30421
LYPLAL1	Lysophospholipase-like protein 1	2	2	16681.6	12478.7	20640.6	22248.1	17985.2	13986.3	7619.88	5705.39	7114.17				4231.59						6643.27						6257.86	9	3	0.0496395	2.42149	1.27589	1.30417
PRKCA	Protein kinase C alpha type	11	7			19352.9	56357.9	68440.3	42533.6	87002.5	63459.5	66176.2	73446.8	76042.4	45559.1	54816.6	60916.7	44458.9	22664.7	49707.1		49030.5	39561.8	27802.8	57843.5	55160.1	56414.1	51719	9	13	0.0497663	1.297	0.375182	1.30306
NYAP1	Neuronal tyrosine-phosphorylated phosphoinositide-3-kinase adapter 1	1	1	19290.7		12928.6	23335.5	21273.5	19843.6	16634.6	18360.9	26294.1		23176.7	23712.5	28356.3	23248.8	31211.2	32321.5	23775.7	24041.7	20009.1	17784.3	31594.2	24984.8	24098	18967.8	16226.3	9	14	0.0499917	0.827928	-0.272423	1.3011
UFD1	Ubiquitin recognition factor in ER-associated degradation protein 1	4	4	14387.2	14163.7	16298.9	9774.96	19483.5	18663	17672.7	18339.3	12437.7	14831.9	14737.4	18470.5	13008.1	14039.9	11882.3	5993.14	13511.5		11562.9	11261.8	9821.17	10878.9	15859.1	16964.4	14287.9	11	13	0.0499974	1.20473	0.268714	1.30105
BZW2	Basic leucine zipper and W2 domain-containing protein 2	2	2	47445.1	22938.8	39221.4	10179	9634.71		13351.7	10985.2	9857.75	8148.79	10348.6	8141.2	10868.9	7329.74	9895.16		10186.6		11776.5	9193.05	9060.29	9463.82	10010.4	9953.15	11497.6	10	12	0.0500945	1.86182	0.89671	1.30021
TTLL12	Tubulin--tyrosine ligase-like protein 12	4	4				7779.71	9129.62	8258.08	10239.3	9871.51	9558.24	12218.6	15740.5	10196.5	12496.9	11138.1	13854.2	13311.2	12519.4	8512.35	14442.6	11896.9	12329.7	15425.5	10281.3	11740	15107.2	8	14	0.0502483	0.83631	-0.257891	1.29888
RAB4A	Ras-related protein Rab-4A	2	1	12234.5			33775.5	27123.7	20225.9	16676.7	17456.8	19633		33800.3	13264.2	22159.6	14832.6	15525.6				17470.3	18187.8	17284.9	17200	14494.8	20086.1	18663.1	8	11	0.0504345	1.31509	0.395159	1.29727
IPO7	Importin-7	5	5	11949.2	10391.3	11776.8	12367	14725.2	7853.79	17964.4	12726.2	12591.4	9511.63	10975	11138.6	10522.6	19729	13085.1	10520.2	13798.1		14528.2	15123.6	13207.3	16582.3	16514.7	17024.2	14991.9	11	13	0.0504545	0.840535	-0.25062	1.2971
COX5A	Cytochrome c oxidase subunit 5A, mitochondrial	4	4	196695	355007	856138	78679.7	106223	192920	40297.7	34268.1	27636.6	13222.3	25285.5	30232.4	40140.5	43650.6	25340.6	23282.3	26638.8	47344.8		44054.3	25455.7	38351.5	37254.6	20376.6	24306.4	11	13	0.0505251	5.33881	2.41652	1.29649
HNRNPL	Heterogeneous nuclear ribonucleoprotein L	4	4	28607.7	13218	16879.8	14531.1	15220.6	12125.1	18635.3	16503.2	14479.1	12250.2	14000.2	19276.4	21120	20226.9	17327.5	14991.8	15624.2	13247.9	24560.1	23559.4	17542.5	18434.3	21777.5	24466.9	19208.8	11	14	0.0506073	0.827571	-0.273045	1.29579
IGKV1-5	Immunoglobulin kappa variable 1-5	1	1		21134.8	25009.2	9265.51	8086.64		15637.4	12597.4	3655.43		23946.8	54377.7	63430	112591	181437	37387.9	8820.23	136299		7250.66		2479.48	13767.7			8	10	0.0511154	0.241432	-2.05031	1.29145
MYO5A	Unconventional myosin-Va	7	7				14188.8	10505.2	18637.6	9464.36	7853.79	7020.4		10517.2	7233.07	9453.72	6796.39	7265.38						6179.53	9372.48	8950.08		8497.97	7	8	0.0512527	1.40171	0.487186	1.29028
PEPD	Xaa-Pro dipeptidase	2	2	10318.3			3069	5222.16	5697.18	8157.97	14790.6	9418.79			6357.96	4551.75	4865.22	5923.93		4181.82		4110.52	4405.12	5188.32	7232.08	6881.91	6870.94	6699.38	7	12	0.0513107	1.44428	0.530354	1.28979
PKP2	Plakophilin-2	1	1				2441.53	2268.01		5204.91	5230.57	4024.37		2112.02	1682.44	1514.19	2473.45	2472.61		2185.76						2069.84	2949.91	3238.88	6	8	0.0513432	1.52661	0.610331	1.28952
GAMT	Guanidinoacetate N-methyltransferase	1	1	60435	51329.8	58793.9	22912.4	21937.8	8031.41	118976	91484.6	97429.8	29233.3	36794.9	37883.7	34388.8	41570.6	32828.6		25688.1		24352.3	26592	12541	38121	38205.4	40815.5	37062.2	11	12	0.051347	1.67072	0.740473	1.28949
PPP2R5B	Serine/threonine-protein phosphatase 2A 56 kDa regulatory subunit beta isoform	3	3				27722.1	23546.3	19664.4	11016.8	8500.18	11089.3	14861.3	14694.1	13890.5	21576.9	11383.5	10176.7		11177.5		8625.38	7280.58	4603.2	14976.9	9085.49	12574	9966.92	8	12	0.0514451	1.45319	0.53922	1.28866
HRAS	GTPase HRas	1	0				49647.4	108165	22386.9	50477.9	40752.2	42027.9	27694.6			25834		21401.6				18433.5	25880.6	16040.3	29867.7	30760.5	42806.5		7	8	0.0515214	1.84759	0.885647	1.28801
SETD7	Histone-lysine N-methyltransferase SETD7	2	2	22616.2	15253.5	16115.1	5364.96	7046.7		8012.13	6900.78	5862.05		5172.41	4808.43	4793.11		5770.22		5399.29					6548.1	4325.08		4801.02	9	7	0.0516616	1.97071	0.978715	1.28683
THUMPD1	THUMP domain-containing protein 1	1	1	7913.45						6346.88	5568.65	4437.19										4379.97	4070.75	4297.52				4414.63	4	4	0.051894	1.41388	0.499656	1.28488
PCMT1	Protein-L-isoaspartate(D-aspartate) O-methyltransferase	10	10	50475.7	66181.4	76065	89142.8	155914	233932	63720.3	61193.6	57120.8	82350.3	92624.7	85786.4	102840	62088	57473.7	30823.9	55807.5	47367.4	58317.9	58194.4	43643.7	79352.5	52854.7	63255.3	65959.9	11	14	0.0519956	1.51578	0.600063	1.28403
CHL1	Neural cell adhesion molecule L1-like protein	3	3	4936.15			20304.3	15246.4	13633.1	14539.8	9295.3	8198.58	17648.6	13511.9	17138.5	35267.7	17193.9	26227.2	5483.02	10991.8	32557.3	36018.1	24207	20180.2	20071.2	9901.36	12039	15246.7	9	14	0.0520114	0.645925	-0.630562	1.2839
TRIM2	Tripartite motif-containing protein 2	10	10		8923.6		43362.7	54668.8	90014.5	21170.1	17863.1	19051.9	15588.1	15312.9	14912.6	19893.5	16024.6	14487.6		17204.8		23443.3	15201.6	8447.02	17309.6	13844.9	15957.6	14292.4	9	12	0.0520164	1.996	0.997109	1.28386
ATP5F1B	ATP synthase subunit beta, mitochondrial	27	27	3594610	2038500	4220070	670682	579225	817684	623364	533207	517347	511108	535828	694244	542811	622137	556730	409171	662056	434823	780990	638728	494886	590851	649877	614988	586721	11	14	0.0520652	2.25085	1.17047	1.28345
PDHB	Pyruvate dehydrogenase E1 component subunit beta, mitochondrial	15	15	430740	232806	533141	63571.7	53402.8	52054.7	46592.2	42661.6	42491.7	27973.7	30865	39118.1	34186.5	38290	33128.1	29853.2	43861.4		46546	42566.4	36770.4	42180.7	43377.2	43782.9	43934.9	11	13	0.0520751	3.55348	1.82923	1.28337
NCS1	Neuronal calcium sensor 1	5	5				12628.8	12553.1	33505.3	9292.23	8861.2	6099.83	9854.59	8267.34	5273.83	7306.54	5758.18	8550.65		7542.75			9414.85	5532.84	8062.23	7259.05	6674.37	7035.66	8	11	0.0521011	1.77221	0.825551	1.28315
PTCD3	Pentatricopeptide repeat domain-containing protein 3, mitochondrial	7	7	21857.5	9363.71	22900.2	5416.34	3121.8		2545.28	2679.36	2381.17				1405.29	1713.26	3205.31	2657.74	2286.7		4230.97	3555.41	5699.61		2704.99	2266.85		8	10	0.0521857	2.9547	1.56301	1.28245
SPTBN2	Spectrin beta chain, non-erythrocytic 2	34	34				39327	29403.8	51793.6	16552	14055.8	14078	14619.1	13641.3	18247.2	18280.3	16498.5	13283.5		14259.7		19106.4	13637	10758	16498	14256.2	15839.9	13829.2	8	12	0.0521975	1.57298	0.653504	1.28235
UCHL1	Ubiquitin carboxyl-terminal hydrolase isozyme L1	13	13	86930.2	81580.1	75329.1	643968	997556	2123760	461092	367799	367048	334773	398202	223215	272747	268340	235706	56148.8	280278	241017	180747	221300	115996	371587	163635	200901	180156	11	14	0.0522359	2.50932	1.3273	1.28203
UQCRB	Cytochrome b-c1 complex subunit 7	5	5	419651	234147	545758	59976.4	66338.9	106595	37253.8	33673	37718.4	24885.1	21285.3	39169.3	45847.2	44350.1	37360.1	30248.4	42431.6	74622.3	42115.4	49626.7	40106.4	48446.6	46118.5	53286.4	53045.3	11	14	0.0522822	3.12347	1.64315	1.28165
ACTN4	Alpha-actinin-4	35	27	226842	163786	124162	131384	121546	133242	263599	347173	294633	258044	207754	212069	160795	301264	253744	442933	375691	154655	237410	409066	242718	221284	330063	267422	242597	11	14	0.0523854	0.750795	-0.413509	1.28079
FSD1	Fibronectin type III and SPRY domain-containing protein 1	4	4				17675.7	18329.7	29155.1	8113.68	6539.27	7804.26		8183.19	7242.87	6310.64		5761.99		7208.77		8361.89					6350.72	6449.42	7	7	0.0523964	2.00898	1.00646	1.2807
TUBB6	Tubulin beta-6 chain	9	5	44266	40201.4	31252.7	1147570	1081420	2232710	559377	385220	414734	535652	614269	411014	503602	366699	298882	70155.2	389644	84142.5	421353	280996	143354	291467	253342	241569	204426	11	14	0.0524766	2.27726	1.1873	1.28003
SLC30A9	Zinc transporter 9	3	3	22815.8	14306.7	14216.4	7242.4	7928.57	10241.8	10823.7	10878.9	8960.63			11588.2	11501.3	7660.93	5540.2		6143.72		7854.35	8267.41		10015.3	8177.6	9867.89	8869.96	9	11	0.0527314	1.3749	0.459327	1.27793
AGAP1	Arf-GAP with GTPase, ANK repeat and PH domain-containing protein 1	1	1				4516.19	5341.51		3330.53	1457.97	2569.08			2249.52	716.574											1500.25	1601.81	5	4	0.052856	2.26959	1.18243	1.27691
MARS1	Methionine--tRNA ligase, cytoplasmic	4	4	4221.02	4913.82	5830.09	4358.38	7333.78	11461.4	4357.55	3759.28	3302.08		2938.04	2420.33	4897.53	4306.42	4023.84	3165.12	2575.34		2893.6	3929.49	3148.53	3080.91	4934.26	4782.3	4069.08	10	13	0.0529084	1.41453	0.50032	1.27648
PLCD3	1-phosphatidylinositol 4,5-bisphosphate phosphodiesterase delta-3	8	8	7778.56	9622.01	5598.66	56181.5	52387.1	30792.1	7864	6638.79	8048.83	15948.1	19877.9	7906.63	6505.12	11538.1	13070.4	9571.03	10022.7	11366.8	11361.8	7971.28	8066.5	9295.31	12224.4	11539.1	9052.77	11	14	0.0529214	2.01401	1.01007	1.27637
TIMP3	Metalloproteinase inhibitor 3	4	4	92437.2	379847	184707				26468.2	13248	10016.8			8246.35	8088.34	18601.9	10940		33165.8		11084.8	36229	11664.8		12424.3			6	9	0.0530562	7.04632	2.81687	1.27526
SERPINC1	Antithrombin-III	10	0	299656	306116	258102	170265	205608	130898	756692	580841	608439	931930	1035710	721423	529294	1326010	723443	495340	699510	327950	698831	626370	444645	564184	738307	1089830	1376150	11	14	0.0532204	0.649091	-0.623507	1.27392
MARCKS	Myristoylated alanine-rich C-kinase substrate	9	9	33268.4	13036.9	12210.4	105399	132632	217073	64172.8	56065.1	60292.2	252749	112012	52441.9	61748.9	49024.9	48387.2	37452.7	34066.3	97069.2	54231.4	45600	60040.2	42186.7	35377.9	53757.5	61199.9	11	14	0.0532712	1.83966	0.879437	1.27351
OGDH	2-oxoglutarate dehydrogenase, mitochondrial	26	18	238846	145285	353348	42244.9	35563.5	35673	30924.5	32629.8	25945.2	27724.7	30490.4	30657	31983.9	33797.8	27069.4	23611	33760.6	23262.1	37083.6	35096.1	30561.7	36071.8	34070.4	30378.1	29298.2	11	14	0.0533401	2.91055	1.54129	1.27295
MLF2	Myeloid leukemia factor 2	2	2			7249.04	12034.7	18505.1	19243.2	2458.87	2649.99	2793.25			2290.63	3318.84	2756.26			1896.92							2889.68	2951.12	7	6	0.0533694	3.45627	1.78922	1.27271
FMOD	Fibromodulin	10	10	1379770	1588590	1638290	16478.1	9742.3	11309.1	43538.8	44669.4	43466.4	77830.3	44136.8	29790.6	31117.1	42211.1	33104.9	162198	41661.4	157283	72369.8	60441.4	108014	49444.6	41960.7	32965.1	30827.8	11	14	0.0534099	6.97746	2.8027	1.27238
OAT	Ornithine aminotransferase, mitochondrial	2	2	9530.48	8803.17	13135.9	20375.7	14903.5	17557.4	19478.1	15835.4	17309.8	11579.7	17267	22135.9	26530.9	17991.5	14793.2	12376.8	25304.7	9572.45	17955.3	17490.4	9680.75	22189.7	22912.1	26090.1	25102	11	14	0.053425	0.781072	-0.356472	1.27226
PIN1	Peptidyl-prolyl cis-trans isomerase NIMA-interacting 1	4	3	12063.9	11978.6	11224.4	33989.5	35209	76227.6	17856.8	19858.2	21069.2	19046.7	33909.7	9162.04	12142.1	19547.6	15643.3		12817.4		18234.4	20806.7	9484.84	14360.3	21105.4	15691.1	14063	11	12	0.0535175	1.74272	0.801338	1.2715
ETFDH	Electron transfer flavoprotein-ubiquinone oxidoreductase, mitochondrial	9	9	60493.3	29605.5	94540.8	12489.9	16406.5	11447.7	6323.84	9213.74	5741.07			9092.42	8066.63	7635.36	4831.48		7301.83			11005.9		5293.03	6488.97	6476.52	7568.2	9	10	0.0535929	3.70965	1.89128	1.27089
KCNA1	Potassium voltage-gated channel subfamily A member 1	6	3				35099.8	31105.9	29428.1	11789.5	10990.4	10224.5	12298	16626.3	11928.2	17903	13495.2	12281.4		10544.6		9732.25	13121.6		17437.6	12107.5	13847.1	10443.3	8	11	0.0536721	1.5167	0.600938	1.27025
BCS1L	Mitochondrial chaperone BCS1	3	3	33776.9	16067.8	34323.6	8392.87	7887.54		9055.62	7487.01	7811.21	8757.71		9526.09	8361.2	7875.71	6667.84	9253.19	6401.2		9657.45	7815.24	7120.57	9820.27	9107.02	9976.05	8796.41	9	13	0.0538201	1.74781	0.80555	1.26906
PSMD12	26S proteasome non-ATPase regulatory subunit 12	7	7	31156.8	23715.3	29794.9	14917.9	14270.2	8649	16238.5	15012.5	16353.4	11391.8	10471	12529.9	12577.2	13159.3	13386.8	14338.3	11694	9162.63	12323.2	15845.9	14909.3	13400.6	13413.2	13899.8	15018.5	11	14	0.053898	1.316	0.396162	1.26843
DNAJB2	DnaJ homolog subfamily B member 2	6	5				46252.8	58829.9	94696.2	19823.3	16125.2	16265.8	20494.5	26478.9	30606.5	28637.2	20197.9	17972.1		17769.7	30719.6		14162.8	12258.7	19048	17726	17673.6	18097.3	8	12	0.0540124	1.83138	0.872934	1.26751
PHB	Prohibitin	17	17	255729	149687	235674	100373	87212.1	126270	95560.5	97552.6	98328.1	57087.8	74931.7	110242	76892.3	88602.6	75679.9	72830.2	93513.4	82103.8	110684	100148	81418.6	96566.6	87781.4	95925.1	85196.5	11	14	0.0541218	1.395	0.480269	1.26663
SORD	Sorbitol dehydrogenase	6	6	22246.7	30071.4	14888.9	68193.5	86853	83548.9	37110.3	37923.9	52650.8	34671.9	49958.7	35699.5	44525.7	26461.8	30178.6		23193.2	14363.7	19141.8	23705.5	13282.1	23618.1	51435.7	53058.3	47422.5	11	13	0.0542077	1.50786	0.592502	1.26594
WFS1	Wolframin	7	7	26905.9	15515.7	21799	36745.1	38749.6	45490.5	14689.6	13508.1	12527	22446.8	16493.3	17463.7	17561.2	17778.8	15392.8	20204.4	16443.8	30072.2	15378.1	16559.6	13488.2	15040.1	16057.7	16529.4	16309.7	11	14	0.0544885	1.38001	0.464677	1.26369
DPYSL4	Dihydropyrimidinase-related protein 4	4	4		6635.81	5079.22	59087.1	69942.1	186955	29420.3	27427.6	21547	37696.3	62825.1	38148.4	40756.1	19746.7	18051.1	6663.8	22296.9	26677.2	20578.5	11181.2	8933.82	17176.6	22239.3	25437.2	23586	10	14	0.0545465	2.35266	1.23429	1.26323
IGSF8	Immunoglobulin superfamily member 8	6	6	4037.94	2650.05		49565.3	39868.1	98585.2	16427.5	14883.5	16445.1	51659.9	30730.8	27079.7	15742.6	21661	17721.1	4918.49	16028.2	17386.9	19651.6	8163.24	6655.07	21636.7	15012.9	19811.6	17459.7	10	14	0.0545808	1.98662	0.990317	1.26296
PREPL	Prolyl endopeptidase-like	2	2	15057.7	9967.68	10190.2	6797.8	14892.4	25073.1	7792.5	5069.07	7103.87	16586.1	7205.66	4253.08	4628.3	4152.63	5450.63		8077.62		13952.5	7763.71		8786.05	5785.42	9355.84	8697.43	11	11	0.05469	1.55415	0.63613	1.26209
RMDN1	Regulator of microtubule dynamics protein 1	2	2	6094.73	5431.03	6549.58	5934.76	6744.59	2820.4	4368.99	4142.88	3562.65			3749.67	3460.77								2400.19					9	3	0.0547501	1.5833	0.662937	1.26161
ARMCX3	Armadillo repeat-containing X-linked protein 3	2	2	2976.62	3173.21	3995.77	4215.13	4558.47	6851.89	2990.54	3092.11	3606.83				3486.34	4215.22	3203.61		2830.98			4381.7	1617.74	2665.14	2640	2139.9	2045.97	9	10	0.0549399	1.34811	0.430937	1.26011
COQ6	Ubiquinone biosynthesis monooxygenase COQ6, mitochondrial	7	7	23877.8	13394.7	32454.4	4166.08	3542.18	3160.11	3401.28	2937.22	2388.65			2429.04		2129.72			2819.49		3849.95	3243.35	2592.76	2570.89	2705.29	2255.64	2616.61	9	10	0.0550201	3.64708	1.86674	1.25948
CA3	Carbonic anhydrase 3	16	16	650265	1686160	1537600	18192.1	21598.5	37657.2	42532.9	56564.6	42768	15048.2	26744	22298.3	33534.7	20164.4	19478	79466.3	23618	79050.9	19925.1	25228.8	18012	21136.1	40329.8	23123.8	28634	11	14	0.0550309	11.5923	3.53509	1.25939
YBX3	Y-box-binding protein 3	4	2	19035.9	15071	14062.4			7710.67	14225	13232.8	13656.6	9039.76	9558.64	8003.98	9267.51	8467.92	8232.18	8898.2	9650.84	8830.46	12908.4	14578.7	13657.5	11823.8	10488.9	11282.9	10503.6	9	14	0.0550919	1.22658	0.294646	1.25891
EPDR1	Mammalian ependymin-related protein 1	3	3	84576.5	50272.2	66424.8	16323.3	14850.8	85185.1	27541.1	32394.2	38211.1	41861.1	36557.9	38993.1	32132.7	18570	24898.1	24602.1	21962.8	73531.2	31248.5	21684.6	22678.5	35670.1	20913.9	21997.1	19444.7	11	14	0.0551879	1.54038	0.623286	1.25816
IGHG2	Immunoglobulin heavy constant gamma 2	6	6	496680	577271	458811	84416.1	55512.7	109978	282618	263669	173757	104986	72173.4	287463	323416	1258380	1056630	1847130	144222	103754	151165	690257	328025	566178	388423	334139	433929	11	14	0.0552065	0.431025	-1.21416	1.25801
HNRNPAB	Heterogeneous nuclear ribonucleoprotein A/B	3	3	15020.1	16860.1	17343.9	6998.53	5833.54	3906.35	19075.7	14434.5	15270.2			7672.98	16497.1	18716.8	19184.4	26819.2	13717.6	9288.33	17669.1	34288.9	29564.2	11429.8	20607.9	15399.5	21054	9	14	0.0553641	0.68149	-0.553235	1.25677
ME3	NADP-dependent malic enzyme, mitochondrial	3	3	25027.2	16419.2	24212.9	11571.9	10291.4	12778.4	7570.24	7716.93	7389.69		10765.2	7088.31	6857.65	6805.83		10342	10555.2		12849.8	12872.7	7650.64	9606.53	7218.77	8243		10	11	0.0554462	1.46984	0.555664	1.25613
SEC11C	Signal peptidase complex catalytic subunit SEC11C	1	1				11342.2	12052.6		8820.61	8004.83	6943.78			13646.2	4480.99	20151.7	17543.6	26909	13357		16864.8	31723.2	21006.4	11808	11480.8	10535.8	13149.4	5	13	0.0555961	0.57664	-0.794257	1.25496
COQ8A	Atypical kinase COQ8A, mitochondrial	15	15	343698	222060	489413	13387	6978.54		6449.6		6119.1								8840.87		9238.11	10086.3	8623.33	11621.1	5209.66	5369.68	7114.8	7	8	0.0557095	18.812	4.23359	1.25407
ALDH5A1	Succinate-semialdehyde dehydrogenase, mitochondrial	7	7	276908	146803	255981	93799.6	87417.5	70160.8	91980.6	76279.9	69708.6	57687.7	99607.7	117730	103481	79877.9	69582.9	21789.6	91297.4	10196	81605.9	63655.8	51579.9	130411	63153.9	96581	71503.8	11	14	0.0558189	1.60394	0.681622	1.25322
ABCF1	ATP-binding cassette sub-family F member 1	5	5	11136.4	11622.2	12485.5	6707.93	7608.78	3834.55	6228.02	5880.28	5826.51		5890.63	4907.96	5740.28	7622.7	5203.33		4364.44		4612.65	7061.76	7681.1	5219.94	5999.05	5547.28	6332.57	10	12	0.0559144	1.31827	0.398642	1.25248
GET3	ATPase GET3	3	3	67563.5	44979.6	53635.2	64497.8	56631.8	72647.6	45060.7	58096.8	52903.7	65824.3	71818.4	49828.8	49044.1	43884.1	46084.4	61617.7	61805.2	57246.2	66647.1	58097.4	50150.4	48887.9	49170.3	48670.5	45817.3	11	14	0.0559382	1.12888	0.174893	1.25229
NT5C	5'(3')-deoxyribonucleotidase, cytosolic type	4	4	22668.8	18343.8	11053.3	13712.9	11759.1	19789.5	14895.9	13359.6	15226.2	11520.4	10461	13536.4	14137.4	13000.1	12218.5	13127.1	11781.7	14041.1	14306.6	9496.49	8443.8	11294.2	10900.1	13813.9	13707.5	11	14	0.0560144	1.19207	0.253471	1.2517
PLPBP	Pyridoxal phosphate homeostasis protein	3	3	16003.6	10013.3	13999.5	15730.2	21232.8	12306.9	15426.4	15404.5	15452.5	21967.8	25630.6	9463.71	10599.5	11303	9733.56		14319.6	13344.7		21232.8	16144.3	18479.6	12232.6	10756.8	10273.8	11	12	0.0560166	1.26561	0.339834	1.25168
TRAP1	Heat shock protein 75 kDa, mitochondrial	14	14	932266	715325	735155	995720	732223	1400330	811531	744434	835694	683532	880598	844065	615939	795970	632653	448994	690462	634329	489204	660823	574570	1048160	728228	889465	901970	11	14	0.0562375	1.21033	0.275404	1.24997
SLIRP	SRA stem-loop-interacting RNA-binding protein, mitochondrial	4	4	52339.9	20729.7	44210.2	8714.77	8760.71	19262.6	7642.91	6136.28	5620.42			5769.91	4821.32						9103.21	7127.07	8110.2	7877.69	7806.98	8247.15	6661.65	9	9	0.0564813	2.64658	1.40413	1.2481
IGKC	Immunoglobulin kappa constant	9	9	1013880	1054380	1334650	131535	188470	182008	568889	627123	398316	832618	509633	453905	374359	2296730	1872090	4355380	405552	374995	609175	1938010	1423780	1613230	978118	759568	978044	11	14	0.0565343	0.472381	-1.08198	1.24769
IGHG3	Immunoglobulin heavy constant gamma 3	5	5	59392.6	100221	101938	28609.4	26692.5	54498.7	151955	106329	81779.8	85310.9	34991.5	45156.8	83134.4	398734	272472	580574	55709.6	30219.8	64826.3	246380	165599	173870	130442	68046.6	108958	11	14	0.0566825	0.436674	-1.19537	1.24655
MT-CO2	Cytochrome c oxidase subunit 2	6	6	5021810	2348830	3789710	346381	263296	426544	177917	216457	177656	195811	239367	371577	363915	263730	220298	173506	237872	354996	262980	319440	286390	270668	241195	256592	285059	11	14	0.0567191	4.29986	2.10429	1.24627
APEX1	DNA-(apurinic or apyrimidinic site) endonuclease	3	3	50934.4	43163	45356.3	38556.5	45462	64795.4	78888	79875.6	62960	59601.9	56625.1	66416.3	51745.3	44843.9	62794	33498.8	42745.9	44135.4	17906.7	71293.1	17720.1	34429.3	56620.6	39278.8	40884.6	11	14	0.0569293	1.27661	0.35232	1.24466
GLTP	Glycolipid transfer protein	5	5				48789.4	112818	157572	17090.7	22392.6	15259.2	10146.4	12931.6	23463.9	28253.2	11263.6	18298.9		13985.8		7334.43	9190.01	6189.74		11132		5896.85	8	10	0.0569722	3.6757	1.87802	1.24434
ATP2A1	Sarcoplasmic/endoplasmic reticulum calcium ATPase 1	44	27	1431560	1246380	3010690	74661.4	38818	71108.8	46256.1	43758	39654.5	14888.5	22565.2	28605.7	37628.9	35478	31639.2	32977	36366.5	29693.4	31256.6	39450.6	40313.5	30564.9	34329	30536.4	34202.7	11	14	0.0569847	16.2516	4.02251	1.24424
EEF1A2	Elongation factor 1-alpha 2	16	6	482275	491889	513863	949449	1121600	1370650	918161	715538	646255	439210	765560	621353	831330	659183	629494	639882	675947	546046	310857	705785	501221	535638	613311	546058	417077	11	14	0.0569884	1.30075	0.379342	1.24421
SEC11A	Signal peptidase complex catalytic subunit SEC11A	2	2	26406.2	24382.3	29874.3	11559.3	6439.57		15519.5	15958.4	16087.3	19430.4	13688.8	12352.9	8697.63	20185.2	17619.1	48904	20231.5	38922.6	32725.8	40377.3	47461.2	25779	23205.3	19781.3	20353.1	10	14	0.0569933	0.666721	-0.584844	1.24418
HRG	Histidine-rich glycoprotein	6	6	109175	122153	109123	29519.8	20219.8	33355.3	95445.9	129447	106754	385619	215898	245101	148615	133713	125169	546095	326982	375946	269825	356250	213608	129535	97169.4	81334.9	79205.5	11	14	0.0570449	0.551924	-0.857458	1.24378
SRXN1	Sulfiredoxin-1	2	2				7137.88	9754.23	8889.49	2477.93		2306.94								2219.82						1680.01	2386.87	1866.08	5	4	0.0572832	2.99937	1.58466	1.24197
CKM	Creatine kinase M-type	37	0	11300200	9193300	9496490	196661	262949	98750	264128	361123	224201	33593.2	41852.3		31715.8			99594.5	49259.6	29536.1	64847.1	94645.4	96208.1	61634.9	40524.7	33488.5	44673.9	11	11	0.0575162	48.7105	5.60616	1.24021
UFL1	E3 UFM1-protein ligase 1	4	4	15656.7	17815.4	22454.2	24936.5	20081.3	22683.8	23500.5	20197.7	20700.6	29351.3	15181	23992.6	21333.2	21577.6	24102.9	20414.7	26595	11888	29812.1	25588.3	34114.3	29605.9	29787.7	25707.4	26233.3	11	14	0.0581763	0.843854	-0.244935	1.23525
DPT	Dermatopontin	6	6	130148	405523	186963	23847.5	22763.4		231625	244337	220266	621326	639911	293332	274441	529477	521616	436307	505459	629479	506200	312125	266063	528612	495324	228135	289182	10	14	0.0584388	0.656389	-0.607378	1.2333
SDHA	Succinate dehydrogenase [ubiquinone] flavoprotein subunit, mitochondrial	13	13	265612	121232	219252	34678.4	23637.1	24977.3	32929.1	35319.6	30927.4	42264.9	41746.7	42725.1	31521.7	31670.4	29559.6	24887.7	40781.9	18776.3	44945.3	34495.2	35369.8	34988.1	37277.4	37556.6	29417.8	11	14	0.0585594	2.34307	1.2284	1.2324
RP2	Protein XRP2	3	3	5091.86	7540.58	3792.13	30393.8	28758.2	38376.7	19224.7	16028.9	18133.4	6943.76	15225.3	9388.9	15931.8	9812.31	10391.6	10005.1	10864.3	10053.5	11243.3	10918.7	11333.2	9150.83	13015.9	11785.7	11904.4	11	14	0.0585738	1.5481	0.630501	1.2323
EIF2S2	Eukaryotic translation initiation factor 2 subunit 2	5	5	20983.6	16242.3	13502.5	12795.6	16722.5	22155	26568.2	28394.8	30487.9	20746.4	21199.4	18134.4	18723.3	18150	15356.6	15865.2	13023.4	12223.6	18504.5	17793.9	16284.3	20102.2	20939.4	18817.4	20102.8	11	14	0.05863	1.19855	0.261285	1.23188
VPS16	Vacuolar protein sorting-associated protein 16 homolog	1	1			15708.7	17675.7			17041.9	16306.5				15634.4		17696.3	10680.9				14106.1		11841.7	16025.4	14876.4	14587.3	13044	4	9	0.0587067	1.16854	0.224709	1.23131
PSMD9	26S proteasome non-ATPase regulatory subunit 9	5	5		6399.58	6537.45	15506.1	23138.3	44140.2	11866.9	6991.44	4323.52		6993.97	9878.5	8803.04	5756.27	8434.15		3925.43	6684.54	5130.42	5050.87	4172.4	4887.93	4902.08			9	11	0.0587315	2.27539	1.18611	1.23113
GFM1	Elongation factor G, mitochondrial	4	4	51143.9	28396.9	54582.9	14801	11535.7	14875.7	13554	14097.7	16725			10908.9	10551.1	16182.7		12724.3	15086.7		16723.8	18592.9	17365.3	18630.3	14093.6	12371.8	10857	9	12	0.0588484	1.68277	0.750836	1.23027
TBXAS1	Thromboxane-A synthase	1	1			12294.2	11845	9975.53		13981.2	17716.2	18123.2	12762.4	10587.8			15170.7	10464.3	18391.4	15310.5		16480	23073.8	33461.2	19082.7	17128	15155.5	15328.6	8	11	0.0588512	0.741121	-0.43222	1.23024
IGKV3-15	Immunoglobulin kappa variable 3-15	1	0	198047	444402	393001	84143.1	48327.9	38763.6	341170	264274	184637	208674	301096	355535	281595	598924	1089670	1422810	369452	589436	47742.3	384736	226183	310102	372249	225489	200916	11	14	0.0591417	0.492697	-1.02123	1.22811
CPNE4	Copine-4	3	3				14580.5	11024.4	15972.2	8241.71		5080.95	13660.2			7166.18	7273.85	10986.1		7023.95		7900.43			9837.84		8059.1	6981.4	6	8	0.0592203	1.40142	0.486894	1.22753
ACTB	Actin, cytoplasmic 1	9	0	895823	980660	725222	2460410	2257430	3444740	2105350	2230200	1583050	1550420	2235670	3711170	3560770	3337370	4360650	3456310	1825860	5326280	996284	2359890	1826050	2293000	1865890	1597490	1602530	11	14	0.059328	0.683414	-0.549169	1.22674
NPNT	Nephronectin	3	3	5120.36	10765.8	8265.75	1404.22			4817.77	4995.04	4383.13	13498.2	2988.2	2281.16		12793.4	8001.59	19537.8	6531.66		13471.7	25662.6	42383.1	13075.2	15367.7	4349.8	5501.53	9	12	0.0594202	0.443808	-1.17199	1.22607
TPD52	Tumor protein D52	3	3				7449.13	10232.9	36965.4	8758.32	4978.57	5677.78	6732.47	7289.39	4468.97	4542.63	6713.58	7095.01		3827.46	9130.3	4323.14	5176.85	2924.66	3573.36	4082.26	4314.25	5854.01	8	13	0.059494	2.16786	1.11627	1.22553
SLC25A11	Mitochondrial 2-oxoglutarate/malate carrier protein	10	10	280354	201546	495988	37874.4	31357.7		29971.9	23304.5	25623.8	9764.96	16158.8	24028.1	25821.4	24091.1	23305	23159.2	29424.7		30605.4	27355.3	30239	26924.5	25120.4	21951.8	28335.2	10	13	0.0597751	4.39982	2.13744	1.22348
NDUFA9	NADH dehydrogenase [ubiquinone] 1 alpha subcomplex subunit 9, mitochondrial	14	14	164965	106351	264074	24637.4	27776.4	19478.5	22649.2	18326.2	18911.1	13558.6	15845.9	18998.4	21934.8	19567.3	18262.1	15511.5	17614		17828.4	21812	16734.1	16199.8	19912.6	15799.5	17140.5	11	13	0.0597939	3.4689	1.79448	1.22334
ARHGDIB	Rho GDP-dissociation inhibitor 2	1	1	15845.1	6985.54	12910.9	7654.63	10974.9	15720.2	18163.4	13960.7	14397.7		6516.57	5545.99	4270.3		5262.64	8797.42	3871.66	10693.8		19772.4	14235.8	7868.72	6217.18	7139.65	9256.12	10	12	0.0598829	1.43547	0.521525	1.2227
AGPAT3	1-acyl-sn-glycerol-3-phosphate acyltransferase gamma	1	1	9585.87		9521.97	6374.32	9596.56	6856.13									4143.09				7620.68			4627.57			7080.68	5	4	0.0599167	1.42927	0.51528	1.22245
NTPCR	Cancer-related nucleoside-triphosphatase	4	4	37180.3	21517.4	23967.6	36408.2	24457.5	78225.9	19498.4	15063.8	15981.9	33018.6	26705.7	25533.1	25857	11903.3	10620.5	10420.6	13656.8	26263.4	16320.5	18863	17517.3	33267.5	23645.7	25193	21396.6	11	14	0.0601599	1.50674	0.59143	1.22069
EMC1	ER membrane protein complex subunit 1	3	3	5014.4	4978.08	7279.41	3888.24	5775.46							3177.4								4455.25	2718.92					5	3	0.060231	1.56125	0.642698	1.22018
TGFBI	Transforming growth factor-beta-induced protein ig-h3	19	19	390736	438349	366784	83705.4	56221.7	47107.8	266110	294076	276916	815751	696155	419052	311437	463671	413376	722786	664005	467970	619079	596305	548739	389864	464503	391670	363828	11	14	0.060232	0.694779	-0.525374	1.22017
NAPG	Gamma-soluble NSF attachment protein	7	7	6580.4	4669.8	7597.81	38197.5	48109.1	85728.2	16465.5	12788.4	13909.5	12681	15410.4	10252.8	15831.3	11279.9	10964.4	6442.71	10552		12822.6	8993.27	8847.56	8929.86	10498.2	10324.7	8700.33	11	13	0.0604016	2.30437	1.20437	1.21895
PRX	Periaxin	61	61	59597.7	48434.3	43079.8	561486	533059	113354	3577800	2908160	2958170	3489820	3162140	4300940	5086720	3337170	3161660	266048	2817090	1490110	2727970	2385790	1177680	3688970	2403670	2649510	2307020	11	14	0.0604368	0.587708	-0.766828	1.2187
RPS2	40S ribosomal protein S2	5	5	15822.9	24258.4	20497	16273.6	26982	19217.9	15888.6	14395.1	11209.1	12258	13738.4	20384.7	22964.9	16141	17566.2	12705.5	9113.07	19653.6	10047.4	12562.4	10566.9	8644.97	10357.8	7099.68	8795.24	11	14	0.0607073	1.29958	0.37805	1.21676
PRKACB	cAMP-dependent protein kinase catalytic subunit beta	1	1	17887.2	11827.3	18314.2	18184.3	10850.5		8897.43	6026.48	9447.16			7460.33	5358.46	8912.45	6564.59		10083.3		9889.75	14099	12439.6		10049.8	8756.15	8620.53	8	11	0.0609018	1.36425	0.448107	1.21537
SLC12A2	Solute carrier family 12 member 2	14	13	2894.53			46404.6	50569.7	58268.9	36132.1	27861.1	32017.7	31474.8	34866	37139.8	39858.6	32114.9	26426.9	3025.89	30732.3	17897.5	26440	20179.5	13900.1	32305.5	21634.4	27057.8	23170.2	9	14	0.0610431	1.41677	0.502609	1.21436
CKMT1A	Creatine kinase U-type, mitochondrial	8	8		8195.62		73529.2	64603.7	179593	37122.4	27197.3	31914.1	73924.5	80194.2	53200.6	50448.7	52917.8	47584.8		47802.9	17117.2	26569.2	32484.7	9206.07	28392.9	32801.5	27766.5	31513	9	13	0.0610808	1.81823	0.862534	1.21409
FDXR	NADPH:adrenodoxin oxidoreductase, mitochondrial	7	7	14955.4	13649.3	16043.8	18766.7	17384.5	21498.6	27032.9	24975.4	22897.8	15218.3	20449.6	24857.4	18074.2	31628.3	25363.8	15663	17282.1	16115.1	24228.5	27252.4	19145.3	35405.1	25982.4	25253.1	22943.7	11	14	0.0611942	0.823004	-0.281028	1.21329
UQCR10	Cytochrome b-c1 complex subunit 9	2	2	34814.4	31000.4	65978.4	4055.13	3395.63		3397.39						2859.29	6177.82	5832.42				6912.17	7731.76	5547.11	6605.24			3002.46	6	8	0.0613721	4.2578	2.09011	1.21203
FMNL2	Formin-like protein 2	26	19		14404.6	16690.5	121980	130177	160849	47035.4	40900.8	39102.3	41341.3	39330.9	43586.8	45212.3	33246.9	33793.4	25802.9	40684.9		41453.5	39305.9	27956.5	33582.7	35045.6	38640.6	37906.4	10	13	0.0613897	1.77934	0.831344	1.2119
ERMP1	Endoplasmic reticulum metallopeptidase 1	4	4	26489.7	13117.2	34764.3	15030.6	13780.9	10193.4	5815.92	8372.51	8020.34	21103.2	9597.38	11664	9829.93	9670.72	9914.73	7524.03	9498.56		12889	6884.77	8645.85	9728.21	10923.3	15037.1	9045.39	11	13	0.0614199	1.49723	0.582291	1.21169
TUFM	Elongation factor Tu, mitochondrial	20	20	250827	194432	457119	123680	159062	139230	92859.3	75401.4	66728.9	17645	45006.8	81803.8	134068	83780.2	95013.6	66720.9	73538.6	74362.3	94253.1	95678.6	85822	65432.8	67151.2	61346.5	71284.5	11	14	0.0614478	1.79469	0.843734	1.21149
NDUFB5	NADH dehydrogenase [ubiquinone] 1 beta subcomplex subunit 5, mitochondrial	3	3	53129.2	24073.5	80325.2	9232.52	11436.8	8839.56	6162.74	6072.77	5394		3101.2	6398.02	4923.62	6463.97	6469.32		6574.1			6537.5	4436.03	3705.43	5125.99	4472.07	4341.27	10	11	0.0615456	3.84448	1.94279	1.2108
RUFY3	Protein RUFY3	13	13	8225.71	14847.1		97012	124383	235010	33417.8	24711.4	26406.6	26885.7	34346.6	24898.7	34228.8	21089.1	19296.9		23568.6		21126.2	17968.3	14016.1	24993.2	18501.7	23500.7	19838.2	10	12	0.0617096	2.85255	1.51225	1.20965
PSMD6	26S proteasome non-ATPase regulatory subunit 6	3	3	54602.5	21848.3	27068.9	14354.4	16057.8	19068.1	13386.2	14261.4	15577.3	17801.5	21841.9	16984.7	16642.2	16628.5	11616	17461.7	10856.9		12505.1	13940	15692.4	16165.4	13885.5	15685.9	15970.7	11	13	0.06171	1.43661	0.522673	1.20964
MAP1A	Microtubule-associated protein 1A	29	29	15804.9	11064.2	12821.5	62306.5	73998.1	149161	37070.4	30141.8	33100.8	50238.3	37854.5	36051	35072.2	24286	25396.3	14037.8	29614.4	45239.2	30105.5	19298.8	13631	24646.8	18722.7	20997.2	19367	11	14	0.061737	1.83362	0.874698	1.20945
FBXO2	F-box only protein 2	8	8	22420.5	20358.7	11909.3	346808	415030	807045	86481.4	59227.6	61365.6	71505	127033	49600.5	53663	58836.2	49110.6		51883.5	55226.9	65813.9	52912.8	20368.7	68224.1	41870.5	43801.3	43563.6	11	13	0.0617437	3.66196	1.87262	1.20941
ACTN2	Alpha-actinin-2	71	47	1641000	1233540	1904130	114154	106648	178107	154139	206711	190068	164124	129668	98977.8	106127	164971	159153	356487	216386	220899	145107	281476	209038	120839	202148	155000	162767	11	14	0.0617529	2.94868	1.56007	1.20934
AMPH	Amphiphysin	6	6			3940.68	13422.2	13614.7	32161.3	8310.1	5965.59	6249.44	6317.1	8841.49	5143.14	6235.16	5496.66	5354.3		5900.95	6021			4296.33	5991.5	5604.02		5461.43	9	10	0.0620013	1.97827	0.98424	1.2076
ALCAM	CD166 antigen	7	7		10016	10256.2	44590.4	38746.4	137598	24533.2	18449.3	16213.7	21965.9	16922	13799.5	18507	17671.8	17064.5	11039.1	12031.1	27794.7	12000	12467.5	8692.98	7785.78	10871.8	12742.4	11048.3	10	14	0.0621021	2.45461	1.29549	1.20689
ERO1A	ERO1-like protein alpha	1	1	16202.2	6426.87	11489.5	3253.59	3101.29	9164.61	13071.3	15184	16793.4			2605.15	1766.99							7045.1	7852.05	8968.08	5832.58	7478.78	8810.74	9	8	0.0622141	1.6713	0.740975	1.20611
GFAP	Glial fibrillary acidic protein	72	68		86701.9	33033.1	3606980	3296310	2855920	170123	256346	230944	98569.4	184481	534001	359386	115069	304772		472788	571621	62287.4	95729.5	43492.7	123045	247482	171517	219261	10	13	0.0623097	4.23594	2.08268	1.20544
SNRPG	Putative small nuclear ribonucleoprotein G-like protein 15	1	0	37232	30878.1	18373.9	12443	3401.09	11026.2	20086.6	28779.7	28470.5	48606.5	44820.1	29752.6	29001	30896.3	28425.4	39634.2	33915.6	38119.6	37238.9	37121	40630.1	36319.7	33352.8	31483	26347.1	11	14	0.0624218	0.765726	-0.3851	1.20466
SLC16A3	Monocarboxylate transporter 4	1	1	9428.28		16247.1	15113.8	7049.11		4846.06	4390.14	4221.64			2845.99	3133.01	7638.72	6097.18		5671.84			7282.39	6085.64	6044.86		3687.56	4747.19	7	10	0.0625009	1.64491	0.718011	1.20411
ARVCF	Armadillo repeat protein deleted in velo-cardio-facial syndrome	3	3	5067.42			7302.31	6477.88		7431.3	7574.54	7214.69	10396.7	10390	10999.2	10959.4	10265.6	9595.85	6094.23	11321.9		11896.4	8884.78	7388.65	11732.1	6508.65	9143.98	7953.28	8	13	0.0625437	0.818892	-0.288255	1.20382
FAM162A	Protein FAM162A	2	2	19315.8	14085	43048.2	12559.1	13457.6	14661.4	8483.72	5269.66	6425.21		5990.48	4118.34	3912.06	4460.29	7205.7					6284.39					4141.56	10	6	0.0625759	2.85428	1.51313	1.20359
KIF2A	Kinesin-like protein KIF2A	8	8				26129.9	31475.9	42382.2	12258	12260.2	10855.5	13447.4	16428	13484.5	18270.4	16973.4	14426.4	13794.9	14659.1	9855.17	18336.6	12956.9	12060.7	15233.8	15593.2	12754.1	14389.3	8	14	0.0626737	1.42594	0.511917	1.20291
MRPL12	39S ribosomal protein L12, mitochondrial	3	3	8325.35	12947.1	33877.6	6694.67	7121.35	21400.2	6445.4	5952	5652.77			2591.88	3507.5	3612.87			2622.44						2912.84			9	5	0.0627305	3.95024	1.98194	1.20252
ACAD8	Isobutyryl-CoA dehydrogenase, mitochondrial	5	5	32481.1	13680.6	27340.2	9487.36	6403.72	8446.67	7298.79	9516.14	7141.16		11038.5	8911.54	9650.9	8142.83	7219.53	7134.14	6363.16		4046.08	9599.98	7263.27	9379.06	10171.3	10235.5	9012.19	10	13	0.0628983	1.61192	0.688783	1.20136
LXN	Latexin	2	2	8989.11	7189.42		7490.2	14657.4	11072.9	15883.4	16032	15523.5		5759.05	5102.57	7813.24	7797.91	10751.4	14865.4	7086.98	13423.6	9681.39	6636.55	7899.78	7835.42	5656.97	7343.28	8030.92	9	14	0.0629253	1.33079	0.412281	1.20117
RRAS	Ras-related protein R-Ras	8	6	91293.3	86495.9	70314.4	44442.5	49311.8	52516	110857	119183	110914	97858.7	128179	93374.7	106317	132460	114972	96688.5	121514	226802	123088	97239.1	87750.1	93704.3	100076	93671.2	98585.3	11	14	0.0630244	0.771355	-0.374533	1.20049
COL12A1	Collagen alpha-1(XII) chain	120	120	1690590	1049710	1735200	61426.8	41982.7	27311.8	171258	177623	99751.5	213993	184764	135759	116734	111239	106809	382776	118225	61041.9	116010	359251	81422.2	117747	120783	107586	106125	11	14	0.0630292	3.39992	1.7655	1.20046
LRP1	Prolow-density lipoprotein receptor-related protein 1	22	22	38273.7	31176.2	24674.7	17902.5	16428.1	15973.5	31240.9	32153.4	29241.1	60953	48964	36251.2	28403.1	32378.2	33355.6	57176	32879.5	44613.6	38543.6	51792.9	49959.3	40418.4	43283.7	37817.3	36475.4	11	14	0.0631226	0.783907	-0.351246	1.19982
MYO18A	Unconventional myosin-XVIIIa	16	16	13670.1	13454.2	16188.1	17538.2	17523.4	26420.2	13308.9	12216.3	13277.5	19283.2	17734.9	14096.6	13856.2	16904.7	13495.9	10046.7	14235.8		13246.9	13458.5	9798.28	16426.7	15053	13861.5	16043.1	11	13	0.0633569	1.18241	0.241736	1.19821
SGCB	Beta-sarcoglycan	4	4	16258.4	15298.4	22106.6	6590.35	8643.2		19478.5	11807.4	12576.7	18018.9	15195.2	15071	17892.9	11570	12210		11909		13085.9	8817.88	5753.91	8555.95	10201.3	9550.73	10216.7	10	12	0.063374	1.29913	0.377544	1.19809
ACAD9	Complex I assembly factor ACAD9, mitochondrial	3	3	4907	5935.92	11531.1	3830.48	4983.6		5987.78	4030.24	4797.55			3386.72	3484.47	5274.25	3271.63		4696.54		5675.6	4586.04	5726.9	3185.55	4281.2	3611.44	3300.07	8	12	0.0634809	1.36698	0.450988	1.19736
SDR39U1	Epimerase family protein SDR39U1	3	3	10565.9	6464.74	10452.5	5454.07	5746.35	2958	3087.86		1484.03			3217.29	4000.11	4264.15	2510.97		3927.43		4032.75		2746.18		3818.37	4269.26	3515.63	8	10	0.0635246	1.59128	0.670186	1.19706
SNTB2	Beta-2-syntrophin	7	7	35815.7	35700.7	29888.2	15434.9	12262.5		43805.2	40591.3	40413.7	113608	71350.4	48777	46720.6	53979.4	50164.7	78079.6	58152.5	64953.8	70641.4	50072	63166.8	67170	58997.1	68719.9	62485	10	14	0.0639998	0.729644	-0.454735	1.19382
ELAVL1	ELAV-like protein 1	4	4	34358.1	28490.9	31292.1	16410.9	19839.7	21352.5	36139.3	30372.2	26140.2	50425.4	37525.8	33367.8	28993.1	31800.4	29485.4	23466.7	42380.6	29629.6	42531.2	39065.8	39355.1	38255.4	45762.9	46534.2	43659.5	11	14	0.064035	0.822472	-0.281962	1.19358
RTN3	Reticulon-3	1	1				58711.8	90179	81970.4	11413.7						6893.71						16337.4						8793.86	4	3	0.0640899	5.67389	2.50434	1.19321
CNTN2	Contactin-2	9	9				30036.5	20549.9	61155.4	7445.38	7484.33	6346.75	21130.2	12477.8	15523.7	14938.7	10840	10660.3		11762.6		11045.8	5903.83	2367.55	12741.8	7238.12	11046.4	8536.08	8	12	0.064141	2.03858	1.02756	1.19286
SCOC	Short coiled-coil protein	1	1				14864.8	13422	29391.4	13841.9	12162.8	10892.3			7371.69	9125.36		7517.74				9012.87							6	4	0.0642601	1.90901	0.932825	1.19206
RPL6	60S ribosomal protein L6	8	8	82370.4	103199	98843.4	44117.2	46030.2	34245.5	66665.3	58800.4	56484.1	97164.3	81348.1	59509.2	65156.8	77454.5	65349.3	124526	75097.8	103765	102996	137591	126238	74146.5	85915.1	70987.5	82177.5	11	14	0.0642997	0.782685	-0.353497	1.19179
RAB31	Ras-related protein Rab-31	2	1	7493.99	12794.6	14267.3	18094.5	16675.8	21411.3	13023.8	11129	9203.7			5978.78	7021.71	12046.3	13944.9	17776.2	14616.9		10489.1	10607.7	8662.89	10995.7	7529.95	8313.69	9258.58	9	13	0.0644438	1.30606	0.385222	1.19082
OLFM1	Noelin	3	3	53883.7	43257	25512.1				4561.76		9569.88	10432.9			5613.46			10918.1				13279.9	7880.18	10971.2	5995.2	6915.04		6	7	0.0644918	2.78943	1.47997	1.1905
RAB3GAP2	Rab3 GTPase-activating protein non-catalytic subunit	4	4				14381.4	13227.8	19268.9	7979.23	7965.54	2805.84		7803.08	7939.17	12288.9	4301.58	7613.4		4110.98		6572.86		5135.96		4038.25	5149.37		7	9	0.0649518	1.652	0.724209	1.18741
ARF4	ADP-ribosylation factor 4	5	2	94810.6	92627.6	117945	137825	293983	301013	183119	110974	124246	83992.3	105538	129826	210550	214784	195606	239967	142297	235037	250088	224835	149340	242041	160663	151588	205498	11	14	0.0653011	0.761232	-0.393591	1.18508
WASL	Neural Wiskott-Aldrich syndrome protein	2	2				20811.1	22115.9	51631.5	22557	14620.1	12555.4		11838.7		13137.3	5949.9			7391.21	10522.7			9376.39					7	5	0.0654475	2.40464	1.26582	1.18411
NAA10	N-alpha-acetyltransferase 10	2	2		35188.8		41000.9	50347.1	74504.9	38401.5	36029.2	32701.5			27015	26449.2	31579.9			27992.7									7	4	0.065524	1.55789	0.639597	1.1836
PDHA1	Pyruvate dehydrogenase E1 component subunit alpha, somatic form, mitochondrial	12	9	575347	287439	530696	76441.1	72894	86179.8	63136.4	59506.4	57530.4	33511.4	48493.9	81543.3	68996.6	62316.6	57578.2	47463.5	77179.9	52644.1	91985.9	82773.6	60256.7	75887.4	74436.6	63434.8	63555.9	11	14	0.065668	2.5071	1.32602	1.18265
PLP1	Myelin proteolipid protein	9	9	6423.9	5932.76		5152900	6074190	2522550	341329	220536	208862	57189.2	85760.9	348824	599890	336889	322190	53388	361087	54217.3	294361	218750	146305	387749	225155	223078	260466	10	14	0.0657046	5.36119	2.42255	1.1824
DCAKD	Dephospho-CoA kinase domain-containing protein	4	4	6562.38	4180.79	7024.22	14728.5	17229.6	12110.3	6094.67	5350.96	4025.09	4381.17		3579.07	4054.04	5415.91	4531.98		5203.03		7664.65	8181.48		5363.25	4621.96	4665.14	4268.45	10	11	0.0657271	1.56139	0.642832	1.18226
CCT4	T-complex protein 1 subunit delta	14	14	71092.5	62584	68946.7	74343.7	84754	68629.2	54876.3	47027.1	47432.7	37331.2	50633.1	59941.8	67343.5	53569.5	53473.9	51584.2	43298.1	33706.1	50598.2	56040.3	49123.2	52185	51938.5	51199.1	55403.9	11	14	0.065759	1.16497	0.220296	1.18204
PNPLA6	Patatin-like phospholipase domain-containing protein 6	2	2	11997.1	11203.1	10942.8	16934.8	11154.4	5631.79	25137.2	24863.2	25280.8	36796	42817.8	42025.9	31016.2	29533.8	23861.8	15207.3	31719.8	12073.4	27930.8	28278.5	21234.3	31602.2	35072.8	31732.3	28150.6	11	14	0.0659616	0.727998	-0.457993	1.18071
NDUFS2	NADH dehydrogenase [ubiquinone] iron-sulfur protein 2, mitochondrial	10	10	255780	123264	272976	32239.9	28684	13371.9	27814.8	22635.9	26760.2	11897.9	22476.6	27713.5	23070.7	26678.7	26438.9	23210.7	25885.2	17043.3	31495	27060.6	27423.5	24161.7	30102	26316.8	25753.6	11	14	0.0659699	2.94303	1.5573	1.18065
PSMC3	26S proteasome regulatory subunit 6A	7	7	75606.4	63532.1	77681.2	51790.7	51426.3	72595.8	60084.8	51209.3	59416.5	48298.8	49856.2	54075.6	46877.8	46846.7	46445.7	46250.1	52713.5	40931.9	54446.9	61686.8	57043.1	45711.4	61533.9	66126.4	60939.2	11	14	0.0660279	1.13521	0.182963	1.18027
ACADVL	Very long-chain specific acyl-CoA dehydrogenase, mitochondrial	26	26	446938	280385	557339	88331.4	72787.4	47139.4	73974.2	73555.7	68996.9	55541.9	69932.9	71837.3	73863.1	80024.9	66419.1	91332.7	70713.5	50023.3	69927.6	97165.6	90632.4	84561.5	71349.4	65944.3	59431.8	11	14	0.0660514	2.23859	1.16259	1.18012
NDUFA13	NADH dehydrogenase [ubiquinone] 1 alpha subcomplex subunit 13	5	5	502986	271912	574475	79837.6	67604.2	75087.8	63855.5	61939.8	61367.6	36467	49066.4	79183.8	60320.2	77507.7	55773	57713.9	71138.9	53461.7	74396.8	79126.6	58723.3	61040.9	78062	67169.9	74094.2	11	14	0.0661892	2.4772	1.30871	1.17921
ATPAF2	ATP synthase mitochondrial F1 complex assembly factor 2	3	3	19568.9	9266.55	21774.2	3212.21	4765.34		5889.17	4880.18	4256.39			5371.03	4866.06	7161.73	5461.08		3491.67		5654.47	3283.37	4360.47	6151.47	5650.7	4331.49	4878.1	8	12	0.0662348	1.82025	0.864137	1.17891
DIP2B	Disco-interacting protein 2 homolog B	6	5				5535.17	5943.13	6139.84	3637.2	2934.11			3706.39	3359.72	3172.11	3154.24	2883.2											6	4	0.0662511	1.47958	0.565187	1.17881
NDUFS3	NADH dehydrogenase [ubiquinone] iron-sulfur protein 3, mitochondrial	10	10	486050	238342	556177	58047.1	49170.1	63723.1	44230.1	39807	36571.6	39704.4	38617.9	49597.5	49756.3	45029.2	46975.5	34789.3	46457.8	58114.9	58168.1	53361.3	46848.5	59208	56842.3	55188.3	54853.1	11	14	0.0662637	2.93707	1.55438	1.17872
CPSF1	Cleavage and polyadenylation specificity factor subunit 1	2	2	326880	215013	515012	23540.7	20280.9	12678.5	23419.7	29358.5	31841.2	44036.6		23749.4	20775.2	26144.7	23136.6		30687.4		30360.8	28036.8	34981.8	42206.4	25183.7	20580.3	24989.9	10	12	0.0662795	4.50521	2.1716	1.17862
GRB2	Growth factor receptor-bound protein 2	7	7	32645	29847.5	28003.9	30096.9	33038.9	63914	32617.8	31258.8	27701.2	18255.9	20419.9	24240.5	20104.8	25806.5	24913.1	19995.3	25227.2	19006.9	27485.2	30123.4	30570.6	29420.3	24478.9	26411.2	25440.6	11	14	0.0663472	1.25318	0.325595	1.17818
APOC1	Apolipoprotein C-I	2	2	22836	29951.4	46080.4	10209.1	15635.5	31592.1	57640.3	26491.6	34910.8	41042.9	31594.4	11769.2	14635.4	20449.9	15169.2	35582.2	18788.7	72525.7	23697.1	9576.77	8829.56	7606.11	12394.7	10672.7	13030.4	11	14	0.0668012	1.6121	0.688944	1.17522
ENO3	Beta-enolase	19	17	593224	677226	904929	29889.2	23452.7	47059.4	18310.2	19239.3	14063.5	40337.3	25764.4	6816.45	19479.3	43160.5	38316.3			13224.1	39761.5	18834		29430.8	10322.7	15941.6	11582	11	11	0.0670765	9.6954	3.2773	1.17343
NEK9	Serine/threonine-protein kinase Nek9	1	1	9429.97	10653.2	10249.5	8773.23	5680.44		7651.23	8002.28	10786.8	6072.81	8957.35	4413.19	8791.43	9051.69	9641.31	22798.4	10388.5		15180.4	18803.8	16005.1	9346.16	10161.4	8264.33	10978.9	10	13	0.0671541	0.728972	-0.456064	1.17293
DNM1	Dynamin-1	21	10	19569.6	19866	19232	182653	226442	323669	82521.9	62721.5	69137	82814.8	110838	56869.3	65052.1	64733.5	62336.7	38576.2	75741.6	45414.4	76927.3	53510.9	41548.9	64528.4	65053.5	63405.4	52332.8	11	14	0.0672642	1.8481	0.886046	1.17222
TPPP	Tubulin polymerization-promoting protein	5	5		7551.19		38842.2	37814.7	96895.5	7215.38	5883.59	5620.91		11726.5	5299.15	7596.15	5743	9070.85		3746.31			9738.62	5320.55	8234.58		6609.65	7336.44	8	10	0.0673936	3.84943	1.94464	1.17138
ARG1	Arginase-1	5	5	44283.1	90557.8	43898.9	3332.84	3665.62	7088.48	249777	441701	341285	17212	25754.8	6135.57	5264.78	7169.08	7471.36	11764.6	21006.9	37367.3	8582.93	7028.2	5897.73	7414.37	106890	92977.2	127566	11	14	0.0673963	3.56773	1.83501	1.17136
CKMT2	Creatine kinase S-type, mitochondrial	27	22	2190490	1123000	2705270	40980.1	40364.8	38307	30368	21926.8	30304.8	19508.8	15184.7	13220.4	9479.26	26924.5	12125		19600.8		19160.8	27774.5	9859.29	27685.8	21221.5	13496.8	15731.6	11	12	0.0674402	31.5535	4.97973	1.17108
NCAM1	Neural cell adhesion molecule 1	21	21	23767.5	19674.8	15965.6	139091	142149	337000	51371.4	40181.5	43486.7	51431.6	35145.1	34032.8	39346.5	32303	32109.5	22517.3	34931.1	31668.8	54599	26979.1	25813.9	35393.5	26443.8	32314.2	33130.4	11	14	0.0675446	2.47955	1.31008	1.17041
SLC25A24	Calcium-binding mitochondrial carrier protein SCaMC-1	5	5	21618.7	18184.7	20401	15635.8	13226.9	13856.6	26818.5	34583.6	27679.6	17341	21663.6	24043.4	19882.9	20984.7	24189.3	25918.8	27645.5	29110.7	23021.6	41718.9	29664.4	23229.1	25244.4	21745.8	22020.2	11	14	0.0679232	0.820303	-0.285771	1.16798
AMPD3	AMP deaminase 3	5	5	50616.6	36464.4	25281.6	15572.7	18682	8658.25		6306.24	6952.25				3281.73			10202.6	3058.19			9137.08	9517.67	11540.1				8	6	0.0679361	2.70449	1.43535	1.1679
COPS8	COP9 signalosome complex subunit 8	3	3	17080.6	10862.8	9033.83	15782.3	14487.9	61932.2	12518.6	14967.9	11751.5		9530.08	6874.24	9704.6	8371.13	7557.27		6349.62	12246.7				7000.27	7410.12	8320.15	6857.08	10	10	0.0679414	2.20529	1.14097	1.16787
PDK2	[Pyruvate dehydrogenase (acetyl-transferring)] kinase isozyme 2, mitochondrial	5	5	34707	18422.3	38353.2	4481.5	2791.42				2931.34			2656.09		3483.53			3809.66		2965.68				3718.22	3460.5		6	6	0.0682896	5.06063	2.33932	1.16565
LZIC	Protein LZIC	3	3	7918.45	11286.9	15917.3	14176.1	32204.3	75531	18134.4	13712.8	12831.4	16026.4	14374.4	10636	15616.2	7597.04	10746.4	10498.1	7973.22	28109.1	7682.34	13831.3	7453.67	9426.06	6108.07	8056.39	8755.99	11	14	0.0684461	1.93729	0.95404	1.16465
PSPC1	Paraspeckle component 1	3	3	16220.7	15660.3		11883.6	9403.4	8603.77	12672.4	17406.6	14527.2	23691.6	15870.4	15007.3	12527	17531.5	14464.8	17683.2	14718.1		19281	17522.8	19179.2	19276.3	18330.9	18140.7	22541	10	13	0.0684679	0.838721	-0.253736	1.16451
ATP6V1D	V-type proton ATPase subunit D	5	5	26385.4	18749.1	16006.5	37565.7	27054.8	138737	26760	22340.1	21757.1	38708.6	42591.3	28903.1	16165.6	20814.6	18691.7	9420.51	19996.9		22501.6	16330.6	14567.5	28941.7	16510.4	22491.7	16118.3	11	13	0.068575	1.95825	0.969568	1.16383
TPM3	Tropomyosin alpha-3 chain	18	17	1199070	1878450	2063040	229229	250523	682322	532038	492082	488301	678708	494072	428893	447630	530845	558655	565287	409358	427714	615029	664849	469141	572334	446679	398812	394037	11	14	0.0686332	1.65083	0.723195	1.16347
COL4A3	Collagen alpha-3(IV) chain	1	1	43506.3		53406.8						149921		205504	109913		346882	208682				178631				361739		215688	4	6	0.0689047	0.477306	-1.06701	1.16175
DRG1	Developmentally-regulated GTP-binding protein 1	3	3	6993.78	8113.3	10161.2	6247.96	7247.69		6986.7	6519.27	6158.72	8926	7941.53	4699.42	6651.32	8931.04	7017.36	12893	9001.92		11333.3	14140	12437.3	7023.52	9541.49	9275.1	8326.14	10	13	0.0691582	0.80716	-0.309074	1.16016
TTC1	Tetratricopeptide repeat protein 1	2	2				8618.29	12157.6	23852.8	7645.05	6983.36	6762.95	9256.9	10328.5	6517.82	7488.23	8540.65	6590.35		7547.56					7652.68	5614.85	6891.89	6193.65	8	9	0.0692143	1.52776	0.611413	1.1598
AGAP3	Arf-GAP with GTPase, ANK repeat and PH domain-containing protein 3	2	2		2098.84		6969.25	5013.28	5293.78	2795.33	2469.43	2197.53		3046.12	2168.84	2305.4	2187.61	2706.73							2192.32	1930.26			8	6	0.0692428	1.66129	0.7323	1.15963
C4BPA	C4b-binding protein alpha chain	3	3	67435.5	104012	89267.1	11224.5	17104.4	13626.2	84583	90556.6	68584.2	81883.9	62105.2	51498.7	25747.7	179231	111241	1089450	125775	100270	141186	363731	542473	159388	138417	74083.2	74832.3	11	14	0.0694095	0.276544	-1.85442	1.15858
LIN7C	Protein lin-7 homolog C	5	3				30305.7	31840.8	49433.1	28084.9	25452.9	23996.5	24084	23114.4	30894	40326	18295.5	13917.5		20198.4	15500.6	17617	14158.1	12041.9	33252.9	22821.7	28184.2	19982	8	13	0.0695759	1.33712	0.41913	1.15754
NXN	Nucleoredoxin	1	1	4935.7	5874.71	8423.25	6293.59	4011.32	4585.54	3612.7	3538.14	4295.03	9517.54	10560	5716.05	3124.57	4578.55		3922.21	5242.19			6719.09	3838.68	2985.8	5265.09	3061.64	3674.88	11	11	0.0697076	1.364	0.447842	1.15672
AIF1L	Allograft inflammatory factor 1-like	3	3				12276.9	23590.4	39673.6	16543.8	12130.6	12085.5	7961.29	7677.27	9245.25	12783.2	12099.3	10601.9		9243.96	9848.42	12745	14576.5	5080.22	12627.6	11876.5	8697.14	9073.76	8	13	0.069718	1.54804	0.630442	1.15666
GPC1	Glypican-1	3	3	18456.9	5874.51	12321.8	16385.9	11384.8	17890.9	17241.8	21117.6	23074.3	68595.5	57125.7	50334.2	37596.7	50434.4	45862.9	22144.7	36932.1	69702.6	28538.4	21593.9	24454.9	32936.6	24419.8	37818.5	37139.8	11	14	0.0697838	0.659656	-0.600214	1.15625
NDUFA6	NADH dehydrogenase [ubiquinone] 1 alpha subcomplex subunit 6	5	5	127251	69142.3	171257	15005.4	15272	15069.4	8211.27	5639.24	7201.81	3585.48	10633.6	9213.9	14044.3	11899	10156	8277.63	11279.2	14975.7	11081.8	12764.7	9127.72	14711.7	10932.3	11982.9	13638.4	11	14	0.0699552	3.47699	1.79784	1.15518
PYGB	Glycogen phosphorylase, brain form	24	24	137247	94236.6	104702	290701	406460	302176	112493	100679	100526	110424	165940	139419	118809	125023	113984	76469.2	137242	95231.3	120530	118838	87221.5	126480	152577	129307	132712	11	14	0.0701126	1.46414	0.550056	1.1542
HMGA1	High mobility group protein HMG-I/HMG-Y	2	2	11058.6	4920.18	5462.29	11329.2	10637.3	18176.2	28485.8	18418.4	22775	21088.1	21065.4	8373.62	6447.78	7978.81	9435.92	5256.58	6584.43	22414.6	14618.4	10314.2	13406.3	7794.46	13206	14311.5	15204.5	11	14	0.0702821	1.42077	0.506669	1.15316
C19orf12	Protein C19orf12	1	1	8906.83	6574.39	6689.95	5703.05	3978.33		5868.13	5743.32	4665.54	8445.37	7016.72	6020.12	5372.87	5528.27	5798.92	5553.23	5396.58	8171.16		4157.45	3572.85	6131.35	4960.26	3691.12	4023.63	10	13	0.0703179	1.20901	0.27382	1.15293
ACYP1	Acylphosphatase-1	2	2	13060.4	6731.51	11121.4	6706.81	9819.38	22451	7738.11	3961.14	5458.85				5157.18	5926.68	4427.55					6650.63		6563.49	4822.97	5708.99	6933.62	9	8	0.0703343	1.67514	0.744281	1.15283
SCRN1	Secernin-1	12	12	31859.9	23286.4	25994.8	118037	159526	288865	94626.4	87009	89965.3	163160	157678	132478	139820	65778.2	70322.4	28212.7	70481	86178.7	55855	49171.8	29798.4	68440.8	53916	62306.2	56038.8	11	14	0.0710527	1.62902	0.704005	1.14842
CAPZB	F-actin-capping protein subunit beta	10	10	62248.3	52309.9	49745.1	58053.8	74085	117204	62723.5	44501.6	53780.8	27198.1	33317.8	39210.7	45117.2	51099.6	48533.2	40541.4	29051.1	47710.6	47445.2	53089.6	50681.1	42627.8	40598.3	45766	51685.4	11	14	0.0711253	1.27677	0.352498	1.14798
MT-ND5	NADH-ubiquinone oxidoreductase chain 5	1	1	44079	30096.8	96298.8	6219.84	9757.62		10293.4		9166.84			18268.9	12064.7	11094.9	14052	11498.3	12483.6		7019.68	16824	9625.75	13371	13103.5	10865.8	10256.2	7	13	0.0712751	2.38219	1.25229	1.14706
MRPS28	28S ribosomal protein S28, mitochondrial	2	2	34638.9	12178.6	25071.1		5823.7				4056.57	9710.54	10279.6		4504.65			7826.15			6492.17	5588.49	8033.25		5259.3	5181.27		7	7	0.0712987	2.37282	1.2466	1.14692
MYH11	Myosin-11	41	38	101993	111141	36166.2	29024.8	19280.5	14292.2	24340.3	72576.6	37865.2	47174.1	69318.4	36234.2	29022.5	111613	67392.7	142446	328199	59039.8	74407.9	326269	76817.4	51204	172770	47550.1	31585.3	11	14	0.0719701	0.461075	-1.11693	1.14285
ITGB4	Integrin beta-4	18	18	27052.1	18728.9	18398.9	29732.6	31620.5	22663	190670	186413	194057	304331	285595	289577	238415	241569	221873	46114.1	213617	95976.3	219270	109212	87736.6	180864	226789	227140	269959	11	14	0.0720304	0.624537	-0.679142	1.14248
GOLT1B	Vesicle transport protein GOT1B	1	1	8637.86	7038.54	10548.1	7116.97	6758.45		5855.27	5337.87	5874.68			2758.65	4341.08		4468.32				5376.28	10117.2	5883.25		4685.13	4730.03	6005.44	8	9	0.0720937	1.32975	0.411152	1.1421
PSAT1	Phosphoserine aminotransferase	15	15	8404.76	7373.82	6535.72	73956.8	151789	62136.6	25941.4	22242.3	22361.3	11493.6	12621	16286.5	19072.1	15878.6	13400.4		10611.1	9640.31	12618.9	10998.6	6346.17	15613.8	14624.2	16504.1	15521.5	11	13	0.0721552	2.70143	1.43372	1.14173
CAPS	Calcyphosin	9	9		13543.2		410182	499757	702693	213668	152929	156713	171035	244176	150093	99503	173331	155533	15928.8	101405	626399	50987.5	81297.7	33328.4	173230	119915	124940	97833.5	9	14	0.0722951	1.99106	0.993533	1.14089
CZIB	CXXC motif containing zinc binding protein	3	3	24890.9	13748.6	26314.8	12446.5	18610.5	22485	19213.7	17297	14454.2	6837.14	13624.6	9676.72	11840.7	16667.6	10667.4	21087	15387.6	12020.5	13251.9	18858.6	9533.46	12752.7	13869.7	11172.2	15785.1	11	14	0.0722993	1.25522	0.327946	1.14087
IGLV3-19	Immunoglobulin lambda variable 3-19	2	2		8021.28	6630.09	4779.41	4145.61	9930.41	6878.75	4677.03	3951.98			6613.55	11755.4	35041.9	28870.6	27028		16931.8	5069.42	5030.82	3330.06	8768.01	5075.68			8	11	0.0723036	0.439012	-1.18767	1.14084
SOS1	Son of sevenless homolog 1	4	4				6457.01	8858.42	6253.76	3943.71	3299.21	4018.65				2599.9						3351.94	4151.56			3834.34	3448.29		6	5	0.0723797	1.57362	0.654085	1.14038
MCAM	Cell surface glycoprotein MUC18	6	6	21580.7	17143.1	11565.1	12535.2	6778.29	28511.6	19950.8	18619.8	16415.1	15443.8	16716.6	23894.4	26784.2	22784.4	23144.2	17537.9	27663.4	64568.7	19809.5	23654.8	11352.7	25570.7	18868.5	17091.5	19318.1	11	14	0.0726405	0.689345	-0.536702	1.13882
PRMT5	Protein arginine N-methyltransferase 5	4	4	73108	51158	41049.3	29295.4	21081.5	30704.5	32924	30575.7	30431.1	53416.6	53130.3	29644.4	24454.7	31180	29840.9	44842.8	31196.1	35404.1	35588	32317.6	31698.5	32165.8	31434.5	33726.5	32161.7	11	14	0.0728635	1.2482	0.319849	1.13749
TSFM	Elongation factor Ts, mitochondrial	1	1	36372.7	16451.9	24832.7	14688.8	12050.3		7752.78		7724.31			7986.58	9539.07	11258.1	10839.3						9159	14740.4	12578.7	6522.04	9940.97	7	9	0.0729351	1.66504	0.735557	1.13706
ABR	Active breakpoint cluster region-related protein	5	4		4908.09	4688.53	21892.5	19458.3	17190.7	7201.3	6233.39	5552.95	9995.41	8453.9	5055.71	4628.12	7757.15	9924.82	6479.41	7082.72		6849.35	10152.8	6591.53	6721.62	7664.11	3136.48		10	12	0.0730713	1.54418	0.626837	1.13625
TXNRD1	Thioredoxin reductase 1, cytoplasmic	7	7	36995.7	29632.2	28679.3	30959.9	28012.4	32286.4	19546	23051.2	20132.9	12538.6	16574.7	19122.7	20737.9	20510.5	22468.1	34502.3	21626.4	14311.1	16859.4	22899.1	19564.3	23102.6	16177.6	21174.6	16398.5	11	14	0.0730912	1.22416	0.291791	1.13613
PACSIN3	Protein kinase C and casein kinase substrate in neurons protein 3	9	9	83799.6	54325.1	54868.8	9172.4	7931.27	9299.84	25632.4	24333.3	24364	31715.3	32961.1	21076.4	22573.2	27006.4	21266.6	8476.56	17924.5		17193.9	15830	10676	24280.1	17807.5	26730.4	28320.9	11	13	0.0731668	1.63437	0.708734	1.13569
NDUFS5	NADH dehydrogenase [ubiquinone] iron-sulfur protein 5	2	2	248662	109548	352673	37782.6	33139.9	26969.7	30201.5	22836.4	30714.8	16465.4	16293	20210.4	21084.5	24218.6	27209.6	21413.6	29055.2	22033.4	35644	33031.6	32098.4	31196.6	29372.5	29406.8	35144.4	11	14	0.0732529	3.01094	1.59021	1.13518
KLC1	Kinesin light chain 1	18	11	17089.1	12602.7	14551.7	74188.9	85778.4	131247	47235.7	38618.8	36120.5	24161.7	27660.3	30146	39875.4	28649.8	25949	16301	29348.3		26015	24618.9	19358.3	26564.6	27462.1	28085.8	27699.6	11	13	0.0734687	1.7192	0.781737	1.1339
DPYSL2	Dihydropyrimidinase-related protein 2	28	25	304439	233578	182679	1354390	1737530	2545220	783590	665121	640362	701320	712175	576480	532159	680424	596889	242339	528577	237789	706872	524426	354211	660188	534168	637923	608017	11	14	0.0741381	1.69122	0.758061	1.12996
IL17D	Interleukin-17D	4	4	218933	226053	65144.4				11740.6	24491.3	10667.6	31822.5	7764.97		4156.08	6518.61	9391.81	68024.9	17752.4	17025.5	23861.5	74091.7	51254.6	21308.1	6922.12	4960.23	4188.29	8	13	0.0741989	3.13293	1.64751	1.1296
EPN2	Epsin-2	3	3		4407.63		5028.8	10433.2	17642.5	6018.23	5391.46	5676.66	7003.56		4259.19	4924.54		3323.06		4108.4			8637.09	3871.92	4379.9	2979.2		5512.4	8	9	0.074721	1.65022	0.722662	1.12656
MRAS	Ras-related protein M-Ras	3	3			13610.9	8195.7	8801.3	16660.2		5369.17				5133.83		5562.55									5713.73	6519.4	8244.77	5	5	0.0751936	1.68848	0.755728	1.12382
ATP1B3	Sodium/potassium-transporting ATPase subunit beta-3	1	1			8157.14	3498.39	9107.85		12192.4	5977.65				4100.03	8603.95	17085.5	10922.8	15357.2	6968.17		19808	14977.7	11103.6	14220.3	15673.5	7845.49	10024.1	5	13	0.0753232	0.646032	-0.630323	1.12307
NPM1	Nucleophosmin	6	6	42938.3	56083.4	57820.3	26881.1	34097.1	51083.7	48004	40875	35860.1	33965.5	33090.3	24648.7	30709.7	29836.3	25092.5	37173.2	31730.9	35343.1	42368.3	57179.6	52224.2	26368.7	27850.1	31261.2	29072.5	11	14	0.0753995	1.21937	0.286133	1.12263
PKP4	Plakophilin-4	3	2				13220.3	11613.6	18029.3			1669.93		1888.98	1500.32	3093.34		1064.08						567.533					5	4	0.0754931	5.96563	2.57667	1.12209
S100A9	Protein S100-A9	4	4	82223.2	80669.7	87844.2	36703.6	92414	170254	102706	76987	74583.1		10591.2	7561.71	5648.63	15411	11814.4	45202.4	23777.2	89640.6	13666.4	188823	125506	41901.6	12912.8	8319.63	13212.8	10	14	0.0757114	1.8909	0.919074	1.12084
KIF13B	Kinesin-like protein KIF13B	1	1				32889.6		45508.5	25541.7	29224.2					24293.5	27857.8	24744.5			27611.1	32988.8	16185.3				20321		4	7	0.0757912	1.33928	0.421455	1.12038
OGA	Protein O-GlcNAcase	2	2		9198.79	9853.24	7352.68	11601.9	38684.7	11445.5	8636.25	8679.88	10128.4	17830.8	11202	11196.3	7749.41	8583.34		8210.29	14099.3		6715.97	3637.98	5096.21	5535.61	6468.94	7664.27	10	12	0.0759848	1.66488	0.735421	1.11927
PFDN4	Prefoldin subunit 4	2	2	15645.6	11913.8	14656.6	9640.13	16513.4	34457.5	22606.4	16429.4	17017	13580.2	12063.7	11465.6		12350.7	12636.8			26493.3	8934.97	7251.81		10114.2	6836.17	12271.2	7987.96	11	10	0.0761402	1.44185	0.527922	1.11839
MYO1B	Unconventional myosin-Ib	4	3	13234.2	10557.7	19879.5	19428.3	13136.9		71701.4	49864.7	64003.3	27591	43672.3	68497.2	89389.4	75708.9	52301.9	20021	57477.9	17663.3	51239.8	46432.5	23097.7	82429.6	42274.1	42329.5	39407.4	10	14	0.0766208	0.65836	-0.603051	1.11565
SIRT5	NAD-dependent protein deacylase sirtuin-5, mitochondrial	3	3	47963.9	16745.5	44552.1	9420.17	10661.8	10723.8	5522.19	5165.7	4480.35				3251.8				4937.42		7559.14	6525.41		4869.74	3933.5		3298.72	9	7	0.0767681	3.51232	1.81243	1.11482
MMS19	MMS19 nucleotide excision repair protein homolog	4	4	6994.75	4615.66	4924	16164.2	10354.8		12100.7	7411.39	10769.1	15565.6	12752.3	17506	12678.5	13030.6	12467.9	7206.07	16041.2		13305.3	12279.2	10607.5	10752.1	15905	12788.6	11716.2	10	13	0.0768334	0.794713	-0.331494	1.11445
AARS2	Alanine--tRNA ligase, mitochondrial	2	2	2905.81	2152.72	2937.67	3966.77	2764.75		3281.66	1567.87	3814.71		4646.93	4701.15	4540.87	4233.99	2456.61		3379.59		4898.12	2886.92	2691.78	4219.48	3377.44	4753.08	4095.04	9	12	0.0772186	0.808607	-0.30649	1.11228
NACA	Nascent polypeptide-associated complex subunit alpha, muscle-specific form	5	4	34851	31592.8	32326.5	16033	23515.3	12182.6	28604.6	20958.6	29099.1	16079.2	17152	18013	16275.3	19144.6	21119.2	18207.4	13968.3	25978.1	20017.6	22237.2	23079.1	15731.2	20640.8	19052.7	21205.6	11	14	0.0772296	1.21585	0.281962	1.11222
TIMM44	Mitochondrial import inner membrane translocase subunit TIM44	7	7	15832.9	14980.4	28459.1	4463.45	4899.31	4452.08	6171.95	4062.71	4093.11			3874.1	4686.7	4460.06					4870.69	5895.28	4200.04		3350.47	4085.68	3950.49	9	9	0.0772478	2.22015	1.15066	1.11211
MECR	Enoyl-[acyl-carrier-protein] reductase, mitochondrial	2	2	37806.2	12670.2	58274.2				8924.57	7872.8	14207.5	9665.64				6647.49	4645.55		6872.48		12874.9	9802.88	6922.37		12694.5	8296.75	12419.4	7	9	0.0775302	2.36661	1.24282	1.11053
CAVIN3	Caveolae-associated protein 3	6	6	50052.2	52809.4	41209.8	25679.1	14810.3	15390.8	126520	132890	117470	139545	116972	63475.1	99591.5	135784	109161	62265.6	122995	173332	125362	128654	62107.8	71844.6	130244	100203	108420	11	14	0.0776034	0.71019	-0.493724	1.11012
IDI1	Isopentenyl-diphosphate Delta-isomerase 1	1	1	5775.71	4264.45	5359.97	8572.81	8608.65		14283.1	14498.7	13784.8											5330.9			4881.42	5782.25	4411.23	8	4	0.0778113	1.84134	0.880759	1.10896
GPT	Alanine aminotransferase 1	6	6	59689.6	35938.4	29500.5	6466.48	8779.65	6779.16	18628.9	32486.7	22335.6		9546.96		4308.06						5598.08				9931.35	9159.75	11639.8	10	5	0.0779349	2.8318	1.50172	1.10827
DAAM2	Disheveled-associated activator of morphogenesis 2	6	6	3810.98	4688.63		18212.7	16229.4		4087.8	3621.11	4540.68		5569.46		2790.62	4205.27	3904.13		3502.23			5954.46	3695.12		3076.95	4304.88	2579.15	8	9	0.0786609	2.00971	1.00699	1.10424
COA3	Cytochrome c oxidase assembly factor 3 homolog, mitochondrial	1	1	69239.9	20380.4	47885.3	7461.57	8460.96	18636.4	5844.52	9946.77			13276.5	10248.3	5837.1	9089.99	8013.98		9822.26	14485.4			11640.5	11669.6	9915.09	9891.15	10809.5	9	11	0.0791208	2.20627	1.14161	1.10171
PFDN1	Prefoldin subunit 1	1	1	27733.3	15029.8	19977.1	22869.3	32719.1	105675	33151.9	34124.7	34562.2	15440.5	15041.5	22340.1	23173.8	19654.2	21095.1	14062.8	17319.8	22121.3	19601.8	25946.5	11493	15356.9	19026.7	20600.9	24250.7	11	14	0.0791837	1.64287	0.716218	1.10136
DCLK1	Serine/threonine-protein kinase DCLK1	12	11	14295.9	16415.9	12513.1	68199.8	66300.2	69976.2	19182	17265.7	14235.7	21889.4	18668.7	19737.7	22575.5	16863	16201.7	18332.6	21195.2	14777.1	25451.9	23647.2	17927.7	20383.6	15812.7	14747.8	16879.7	11	14	0.079428	1.63073	0.705514	1.10003
FUNDC2	FUN14 domain-containing protein 2	1	1		9659.96	32891.8	10065.1	14456.8	22238.1						4189.33	7251.96	4917.27												5	3	0.0795794	3.27578	1.71184	1.0992
AMBP	Protein AMBP	9	9	349627	705123	405192	46465.3	42361.6	100075	489216	505073	478269	576843	259624	356443	322178	755780	568762	1140250	353404	546602	333657	796513	464709	606902	443522	394446	329393	11	14	0.079609	0.679561	-0.557325	1.09904
SUPV3L1	ATP-dependent RNA helicase SUPV3L1, mitochondrial	3	3	21590.8	12774.9	14024.1	3289.23			5059.39	4485.74	2969.87	4893.39				3634.54	4034.5				4106.37	4732.44	4158.99	5052	4473.17	4575.02	4951.69	8	9	0.0796432	1.95684	0.968529	1.09885
PTPN11	Tyrosine-protein phosphatase non-receptor type 11	4	4	15261.5	10114.3	9015.91	18856.7	27458.5	39376.7	11426.1	10098.3	14183	10871.5	11631.3	10420.2	12093.7	13605.9	13326.5	11552.1	11147.7	7848.93	11523.7	12701.1	9395.44	12861	12321.9	11038.8	12214.5	11	14	0.0798346	1.40029	0.485728	1.09781
COQ7	5-demethoxyubiquinone hydroxylase, mitochondrial	4	4	77043.1	33305.3	64812.6	8810.54	5554.55		4142.76	4212.45	3815.17			5323.8		2666.35			7359.79			4326.33	3601.73	6328.46	6462.24	5322.19		8	8	0.0805158	4.87297	2.2848	1.09412
SIRT2	NAD-dependent protein deacetylase sirtuin-2	9	9	15714.5	12631	11396.7	262462	446435	720056	38606.3	37110.5	46979.4	48166.1	48527.7	78972	78754.3	32917.2	41673.1	7551.75	47905.1	31696.8	41441.3	22476.6	19995.7	38346.7	30113.3	46011.6	46404.8	11	14	0.0805863	3.80759	1.92888	1.09374
PLG	Plasminogen	9	9	43275.7	53579.5	48477.4	24033.5	18087	24226.8	48504.7	43527.6	36059.4	123848	88263.9	100874	75759.8	104825	79172.9	275238	85597	67852	52860	59978	43901.3	54694.2	77507	53214.1	63920.8	11	14	0.0806093	0.587586	-0.767127	1.09361
CAND2	Cullin-associated NEDD8-dissociated protein 2	7	7	19435.1	19124.4	26815.4	6933.34	5612.45		5688.93	5388.26	4948.26	5374.31	9552.95	5050.84	4654.31		4571.03		5904.44		7699.75				6475.08	5886.68	4567.46	10	8	0.0806689	1.94375	0.958844	1.09329
RPL34	60S ribosomal protein L34	1	1	17043.1	23064.3	27888.1	15487.7	17019.7			5475.79				6896.63	12985.4	3887.63	11326.9	19365.6					6720.37					6	6	0.0808952	1.73217	0.792583	1.09208
AASDHPPT	L-aminoadipate-semialdehyde dehydrogenase-phosphopantetheinyl transferase	2	2	16378.7	6927.67	14513.2	15242.3	18830.7	15110.5	14442.3	15414.9	10439.1			10168.2	8050.14		8717.54		14576.1		14306.7	10009.9	8143.58	16716.2	10132	9303.12	15237.2	9	11	0.0809099	1.24112	0.311647	1.092
S100A6	Protein S100-A6	5	5	243777	270710	263015	510709	510898	1363150	651585	603976	572979	307812	480679	896504	923098	1123420	1477200	316061	245722	1893840	388398	791474	452910	966726	582809	725910	692341	11	14	0.081225	0.64092	-0.641784	1.09031
HDHD5	Haloacid dehalogenase-like hydrolase domain-containing 5	3	3	38008.7	24100.9	58583.5	5955.28	4599.58	3822.48	4997.5	5093.18	3862.96			2383.5		6101.65	4643.96	5563.17	4774.99		6539.45	6720.48	8537.54		4942.68	6178	4965.4	9	11	0.0813344	2.96884	1.5699	1.08973
FXN	Frataxin, mitochondrial	1	1	15053.6	15362.9	22983.6	5271.5	7044.25	9214.37	7235.99	3005.08	4579.2												3222.96		3989.85	2720.41	4254.53	9	4	0.0814902	2.81152	1.49135	1.08889
COL28A1	Collagen alpha-1(XXVIII) chain	9	9	44511.8	26866.1	44685.8	116388	70185.6	14822.9	417061	238477	251505	376652	324533	346887	535810	505462	564992	39456.9	218428	126877	203287	179234	103171	239261	321558	321675	365252	11	14	0.0817007	0.601981	-0.73221	1.08777
PFAS	Phosphoribosylformylglycinamidine synthase	2	2	15398.4	5837.73	5866.79	6564.57	4963.08		13904.4	15189.8	12509.7	22611.9	21011.9	12331.4	5604.7	8610.81						5524.71		7049.82	7435.17	8661.4	8421.63	10	8	0.0820137	1.557	0.638765	1.08611
TUBA8	Tubulin alpha-8 chain	2	1	39237.7	66726.4	73435.1	833474	1030370	414435	379401	248714	214745	70598.5	72760.5	62725.3	212897	240706	157506	52766.9	101210		220340	161725	100032	179481	163901	72647.6	107143	11	13	0.082246	2.22034	1.15078	1.08488
MYO1E	Unconventional myosin-Ie	8	7		5496.79		17904.1	15344.5	23060.4	9862.85	8282.55	9205.72	9503.03	7333.61	6290.89	8540.89	7925.14	6806.47	7235.89	11949.5		9706.27	10464.9	9188.52	8966.6	8822.62	8698.19	9127.85	9	13	0.0823586	1.34626	0.428958	1.08429
FSCN1	Fascin	13	13	27210.9	28226.9	26747.1	79037.4	82660.4	96186.7	230932	161056	160587	80635.5	112736	164518	282467	190734	161409	66922.6	150566	70017.5	114326	124029	100019	156761	144077	127541	129039	11	14	0.0824178	0.697228	-0.520299	1.08398
FRMPD1	FERM and PDZ domain-containing protein 1	1	1	39737.4	49239.9	24858.5	7881.86	5664.56	4859.43	19233.9	20140.4	16709.3	36747.2	15723.2	6400.57	8763.52	20015.3	34092.9	164174	49231.8	71798	73279.6	68408.8	66702	35534.2	18909.6	14952.4	12656.6	11	14	0.082539	0.475202	-1.07339	1.08334
CDH2	Cadherin-2	5	4				35185.1	38085	55650	10619.4			17419.8					7776.3									7969.89	11719.6	5	3	0.0825934	3.42883	1.77772	1.08305
A2M	Alpha-2-macroglobulin	39	33	337852	409444	295932	77315.9	71000	78790.6	338525	313099	227278	550869	328115	147215	98106.8	666219	474636	1796070	345852	225866	353851	567257	327416	414416	561585	492552	707416	11	14	0.082817	0.536898	-0.89728	1.08188
APLP1	Amyloid-like protein 1	3	3				16470.1	14703.7	21455.1					4020.67		4343.28		4684.92							5237.21				4	3	0.0828253	2.97834	1.57451	1.08184
RBMXL1	RNA binding motif protein, X-linked-like-1	1	1	7467.26	2825.74	4039.91	2661.43	4280.6		6537.39	6735.05	4773.33	9366.6	7490.72	7508.07	4784.78	13935.2	6805.34	8566.79	3901.53		8015.22	3576.18	4928.31	7019.52	14992.3	7727.07	18123.1	10	13	0.0829178	0.664627	-0.589384	1.08135
PLCD1	1-phosphatidylinositol 4,5-bisphosphate phosphodiesterase delta-1	8	8	7108.23	12120.7	7090.56	23980.4	40925.7	20135.5	13773.4	14427.7	10875.8	7489.18	14340.4	11207.8	11113.9	12537.1	9425.8	14218.9	7992.91	10343.4	11391.6	13820.9	8730.12	8728	10351.9	9898.59	11210.6	11	14	0.0832044	1.45226	0.538298	1.07985
TAX1BP3	Tax1-binding protein 3	2	2	19937.5	19075.6	18722.5	29955.2	49789.2	53033.1	91561.1	114942	83690.9	79911.1	70155.6	79364.8	79019.7	91101.2	92735.6	28618.5	66859.9	118151	63471.5	47694.7	35874.2	79078.5	97225.9	112576	136785	11	14	0.0835072	0.711354	-0.491361	1.07828
OLFML3	Olfactomedin-like protein 3	9	9	159407	305049	125521	22353.9	15168.6	21345.1	138802	148815	178829	222281	198775	146916	120831	114412	148576	477995	184529	602054	234661	197384	480909	187119	184621	154862	92209.5	11	14	0.0835641	0.587708	-0.766829	1.07798
SPON1	Spondin-1	2	2	15893.5	22164.9	11152	2189.7				7784.22	5742.75	6671.65	9195.22			3441.87	3830.72	34425.1	17056.3	32569.7	22030.1	48285.7	29098.6	14845.4	14615	8823.89	7996.98	8	12	0.0836951	0.511312	-0.967723	1.0773
RPS16	40S ribosomal protein S16	5	5	49025.9	48227.6	41333.2	26492.7	35860.7	22804.8	40437.6	46118.6	41712.7	109144	60998.2	42244.9	41146.9	52186.4	50552.2	100163	53811.3	28838.7	68297.1	85755.4	90293.2	65641.5	73954.7	64759.6	64971.3	11	14	0.0839511	0.752946	-0.409382	1.07597
COPA	Coatomer subunit alpha	11	11	24075	28872.2	31092.7	23117	26083	22739.7	36635.1	34051.5	27935.6	19712.7	23987.8	24401	25274.4	29836.6	30727.3	33221.2	29604.8	28196.6	34570.3	49298.6	40515.7	28316.2	30407.5	27910.9	28149.2	11	14	0.0845033	0.862015	-0.214215	1.07313
GABARAPL2	Gamma-aminobutyric acid receptor-associated protein-like 2	3	3		8638.5	8536.82	20673.6	30322.1	59357.8	19673.8	10921.7	11564.3	8263.38	12545	6783.72	12767.8	12188.1	10556.8		9107.18		10464.9	13390.6	5898.7	14933.7	11249.8	10832.7	9792.35	10	12	0.0845207	1.78638	0.837038	1.07304
DNAJC6	Putative tyrosine-protein phosphatase auxilin	6	6				16556.5	19364.7	44396.8	7718.44	6221.38	7128.01		16174	11100.9	8221.27	9179.53	9001.8		8133.69			6769.64		9019.3		8071	8133.78	7	9	0.0846077	1.94701	0.961262	1.07259
SRPX	Sushi repeat-containing protein SRPX	7	7	62407.1	107677	102848	4130.47	11910.4		91413.2	140456	82438.4	56037.5	55795.1	35062.8	32448.3	72480.8	109059	383858	118137	189728	208468	236739	267243	118356	60026	36100.9	38885.4	10	14	0.0846875	0.525104	-0.929326	1.07218
NDE1	Nuclear distribution protein nudE homolog 1	4	1				11891.4	11707.8	13311.3	9227.88	8816.3	9651.78	14645.6	13568.8	11787.7	11382.5	10981.5	8747.95		11200.4		13128.7	10920.8	7307.02	8846.88	7516.7	9507.99	7834.19	8	12	0.0849006	1.16842	0.224555	1.07109
ERLIN2	Erlin-2	5	3	51253.8	37541.8	45465.3	61890.6	57038.9	57930.6	44541.1	45490.5	46578.8	85522.3	69267.3	51680.4	64775.6	54964.5	46188.1	39980.7	40416.1	42846	53568	44566.2	45085.9	45995.7	41472.9	41206.7	48179.9	11	14	0.0851586	1.16026	0.214445	1.06977
SULT1A1	Sulfotransferase 1A1	2	1	54475.2	37548.3	33502.5	17707.7	15773.1	23351.6	47522.8	39512.7	45819.5	25499.6	21323.3	16976.7	17064.5	10463.6	9776.88	30249.6	7824.51		13193.5	34815.7	48301.8	27045	25657	32871.6	32761.2	11	13	0.0852861	1.39368	0.478896	1.06912
RABL6	Rab-like protein 6	3	3				16422	16319.6	25334.8	13279.6	14004	14015.2	23920.6	34406.4	18121.2	17014.8	16061.9	11911.3	10757.3	17350.2		17004.1	15607.2	16922.4	14613.3	14685.7	17649.7	16772.9	8	13	0.0853992	1.25331	0.325739	1.06855
SUN2	SUN domain-containing protein 2	8	8	47935.9	36912.3	30912.9	14599.1	13063.9	11592.2	27379.2	27341.9	29600	35217.2	22788.1	13791	11579	21489.5	21247.2	20668	26708.5	15881.2	18191.1	23450.2	20617.4	23109.1	25796.2	27454.2	25693.8	11	14	0.0856018	1.2799	0.356031	1.06752
HLA-C	HLA class I histocompatibility antigen, C alpha chain	6	3	23164.7	17839	18394.1	23326.7	21988.9	38141.3	26615	23123.5	27562.2	23685.5	17618.7	17158.8	24603.2	45466.3	64773.6	22116.8	27152.8	68766.3	34569.3	17067.9	18774.7	18284.3	33210.2	36285.8	37435.5	11	14	0.0856469	0.714605	-0.484783	1.06729
PTGDS	Prostaglandin-H2 D-isomerase	2	2	168046	111424	105316	43513.7	25549.8	42002.5	125610	154379	112214	181391	118348	66386.8	39201.9	119619	77606.6	75242.1	127749	329987	276259	287883	425603	190737	122499	148651	156755	11	14	0.0863135	0.618505	-0.693142	1.06392
NDUFA11	NADH dehydrogenase [ubiquinone] 1 alpha subcomplex subunit 11	2	2	33028.8	21247.9	44441.4	8305.91	7171.26		6899.19		6107.14			7009.72	7044.17		5862.43				5238.88					6117.65	6485.36	7	6	0.0863437	2.88758	1.52986	1.06377
TPPP3	Tubulin polymerization-promoting protein family member 3	9	9	21919.3	18231.5	32203.4	130622	243526	429465	52332.5	36415.4	35765.2	32436.4	45921.4	35178.7	50754.8	54108	53775.8	15918.7	23302.8	23696.6	32054.2	34915.4	25730.1	60301.4	27253.1	37597.8	35988.7	11	14	0.0865379	2.68925	1.4272	1.06279
RARRES2	Retinoic acid receptor responder protein 2	1	1	13689.4	5682.09	6760.23		1487.58		4628.96	5339.96			12960.5	11352.7	8299.03	9160.74	6135.09	11626.3	10876.6	9146.21	15478.3	7333.67	7367.33	16401.2	8721.4	10833.6	9339.04	7	14	0.0865574	0.711597	-0.490868	1.0627
CFH	Complement factor H	20	18	81615.8	99622.8	87823.9	14874	18562.4	19759	82470.4	72450.7	57426.4	89308.7	45152.8	50468	48362.5	118974	102219	298909	77539.3	54232.6	102298	99412.2	84099.9	91843.5	92814.4	66258.3	77695.5	11	14	0.0866029	0.623781	-0.680889	1.06247
ARHGEF7	Rho guanine nucleotide exchange factor 7	2	2				7218.56	6715.96	6651.83	9744.07	10596.7	11547.1		16506.4	9140.71	10762.6	12878.1	11780		9863.46		12436.4	10566	10867.6	13825.9	13428.6	14564.5	15101.1	7	12	0.0867253	0.814327	-0.29632	1.06185
CETN2	Centrin-2	2	2				6377.75	7642.46	8185.3	4260.34	4589.54	3882.08			4138.78	2651.12	3469.18				5058.69								6	4	0.0869175	1.52056	0.604606	1.06089
IGSF1	Immunoglobulin superfamily member 1	2	2		6324.9	7143.58	14213	14309.7	5940.44	10308.5	11296.4	10466.7	8774.82		6416.19			5684.51							5209.45		8844.72	8916.47	9	5	0.0869338	1.40631	0.491913	1.06081
H1-0	Histone H1.0	6	6	88520.4	145398	154691	172496	170042	189533	202406	144169	134162	124298	105490	343063	492634	250641	232544	89642.1	224324	321642	39478.9	192065	86999.2	190256	238606	132622	164080	11	14	0.0869576	0.69235	-0.530426	1.06069
SSBP1	Single-stranded DNA-binding protein, mitochondrial	4	4	11084.6	11960.1	23064.7	46488	55022	107221	25775.1	17668.7	11041		7732.23	16378.8	25469.9	8522.05	13121.8			28192.7	5271.95		4466.74		2599.55		5819.63	10	9	0.0871588	2.59781	1.3773	1.05969
SBF2	Myotubularin-related protein 13	2	2	3890.98			7614.5	4569.72	10967.8	11375.1	9784.47	10069.9	10924.8	10593.3	15305.8	13851.7	17347.1	8302.15		14665.9		10841.3	7968.69	5134.32	14177.3	10410.7	9900.06	9910.38	9	12	0.0873749	0.771956	-0.373409	1.05861
TJP1	Tight junction protein ZO-1	16	16	15656	14220.1	12880.4	27054.8	24987.4	27055.4	40854.8	43799.4	46367.7	69721.3	57782.1	52657.8	40559.5	56533.2	48394.2	28635.5	42221.1	25444.8	48129.3	30381.8	32661.4	49961.5	55600.2	65358.5	66930.2	11	14	0.0874726	0.752358	-0.410508	1.05813
SH3KBP1	SH3 domain-containing kinase-binding protein 1	2	2	7426.48	11685.7	11484.6	6607.64	4881.83	4730.62	8762.38	8736.1	8465.7	18135.9	22093.8	12090.3	12249.8	11072.2	13850.6	11003.2	14620.9	19752.3	13965.3	13485	13881.6	9291.57	11270.4	14190.8	13580.6	11	14	0.0877502	0.780403	-0.357709	1.05675
GNB4	Guanine nucleotide-binding protein subunit beta-4	7	4	61126.2	64164.3	78723.1	295604	273812	390448	167778	145421	118219	30601.5	77251.2	135049	219711	122374	150703	43085	91121.2	102197	76376	67768.9	61116.2	71650	79709.2	47389.9	41820.2	11	14	0.0877574	1.6546	0.726483	1.05672
KBTBD11	Kelch repeat and BTB domain-containing protein 11	12	12	9517.73	9901.19		57659.1	68413.5	38632.3	11367.7	12066.3	13316.8	20877.9	25275	20075.5	15198.3	11934	14737.5	27552.6	14477.3	12872.5	17301.5	11660.2	16131.6	17027.7	14802.8	18360.4	17063	10	14	0.0877787	1.63109	0.70584	1.05661
PUF60	Poly(U)-binding-splicing factor PUF60	3	3	13699.4	11040.5	11998.4	5907.35	9179.15	6644.53	13900	12223.3	13314.9	9299.13	8129.9	9752.7	8428.04	6856.98	8507.98		10803.3		9346.98	11013.7	5733.82	9144.31	6897.65	7440.36	11017.1	11	12	0.0880185	1.19895	0.261776	1.05543
RBM8A	RNA-binding protein 8A	2	2	5702	4775.98	3883.85	4937.23	6226.94	7526.56	5497.74	3686.77	4633.12			3068.18	4439.05	6882.58	5568.87	4730.6				8223.69	7037.09	6173.11	9006.71	8392.41	8269.57	9	11	0.0889508	0.797943	-0.325643	1.05085
LRSAM1	E3 ubiquitin-protein ligase LRSAM1	4	4				13979	12616.6	23770.5	8835.4	7017.61	5779.99	11511.7	7862.59	8590.86	10203.3	7410.21	6851.99		6391.15		9115.05			6480.24	7625.37		8062.36	8	9	0.089117	1.45333	0.539366	1.05004
MMP9	Matrix metalloproteinase-9	4	4	9085.27	17623.8	6683.65	5778.84	7595.47	6235.24	11451.3	10296.3	8478.96							9998.6	6980.23		6135.18	164886	106009	52662.2	10304.6	6253.99		9	8	0.0891923	0.203676	-2.29565	1.04967
MARCKSL1	MARCKS-related protein	2	2				198128	232410	822485	39841.6	33592.1	27885.2	11952.9	35546.6	34560.6	37908.5	19333	15541.9		13809.1	176528		8270.19	6703.34	21236.8	12994	18835.1	12908.6	8	12	0.0892918	5.55362	2.47343	1.04919
IGHG1	Immunoglobulin heavy constant gamma 1	23	8	1361150	2457040	2096630	311372	241339	481466	1318020	1085780	974569	1331290	840855	973480	1151510	4608770	4013740	8234460	895744	1076280	928837	2804580	1707710	2228020	1457270	939889	1197510	11	14	0.0893469	0.493779	-1.01806	1.04892
STT3B	Dolichyl-diphosphooligosaccharide--protein glycosyltransferase subunit STT3B	3	3	37722.4	24162.7	28011.8	14213	10529	9117.26	22027.1	24561.6	21964.7			22328.5	19821	23440.4	20657.1	40742.5	19834.8		36013.5	22656.9	31166.1	33934.2	28053.3	25239.5	32133.7	9	13	0.0895107	0.780235	-0.358019	1.04813
PIN4	Peptidyl-prolyl cis-trans isomerase NIMA-interacting 4	2	2	4949.02	9196.47	7021	6449.82	9779.27	9904.38	6527.01	6678.24	6318.45		5347.12	3806.46	3094.81	6970.9	4619.05		6674.3		7058.3	8560.55	4547.18	6709.77	6780.33	6058.28	6372.89	10	12	0.0895967	1.21546	0.281502	1.04771
TSPAN15	Tetraspanin-15	1	1				12758.5	5909.79		18276.2	17390.6	14309.9			15765	17776.9	22044.3	24239.2		22291.4		16497.4			35074.9		13674.2	13804.3	5	9	0.0899473	0.682026	-0.552102	1.04601
CUTC	Copper homeostasis protein cutC homolog	1	1	44889.5	23801.8	21490.1	8765.97	5296.25	6254.43	10034.1	11007.1	12230.8	25933.6	11973.5	13108.7	9001.91	8683.31	9676.15	6669.67	9441.96	8586.36	11241.6	14497.2	9221.58	13787.6	13685.5	11137.8	13223.7	11	14	0.0902202	1.52159	0.60558	1.0447
PLGRKT	Plasminogen receptor (KT)	3	3	21198.4	23700.2	41259.5	13060.6	16003.5	10624.3	18240.8	12585.5	13972.7			9268.7	9816.38	14749.9	12492.1		15818.6						7530.74			9	6	0.0908345	1.63274	0.707297	1.04175
FBP1	Fructose-1,6-bisphosphatase 1	5	5	18926.9	34475.8	23607.4		2051.98		86696.8	126304	103814		5132.04		7465.7	6106.67	2450.76				5450.84	7754.02			37687	29184	43161.3	8	8	0.0908547	2.87956	1.52585	1.04165
HSPG2	Basement membrane-specific heparan sulfate proteoglycan core protein	86	86	459808	354342	343495	118164	74258.6	65804.7	347513	335515	303138	1119710	744421	549397	529122	556170	517190	360240	766300	418131	759539	667660	480939	600707	555693	459825	430912	11	14	0.0909134	0.709592	-0.494939	1.04137
GNB1	Guanine nucleotide-binding protein G(I)/G(S)/G(T) subunit beta-1	7	4	44815.5	39841.6	39243.2	227806	238692	331315	93679	78047.4	86872.3	71839.3	45573	45306.2	81665.8	93253.6	63654.4	50227.8	50470.1	33349.7	88356.2	76214.8	79247	107442	77007.6	63076.8	68283.7	11	14	0.0912619	1.68957	0.756656	1.03971
CMPK1	UMP-CMP kinase	8	8	35060.4	29171.6	35179	55901.8	97885.7	149563	56765.8	51178.2	52668.4	52115.8	59250.3	38746.5	48758.4	41549.6	42324.1	43598	39684.3	46968.8	46278.6	51089.2	48394.2	47583.1	41712.1	46131.4	48635	11	14	0.0914277	1.35997	0.443579	1.03892
CLASP1	CLIP-associating protein 1	11	10	9993.53	6448.63	7100.75	18248.2	19123.6	17674.1	15451.1	12743	11368.1	9711.73	13284.4	10245.1	10880	10783.8	8548.08		9080.21		12491.1	10305.5	7803.88	11125.4	10170.2	13134.5	10888	11	12	0.091649	1.22735	0.295552	1.03787
RABGGTB	Geranylgeranyl transferase type-2 subunit beta	1	1	4936.04		5702.33	9140.33	12329	47170.2	13061.6	12409.9	9908.16	4325.51		8369.95	8839.06		5216.23		8090.62		6515.6	5467.04	2169.48	4222.88	6424.22	5609.28	6205.96	9	11	0.0918187	2.16629	1.11523	1.03707
HINT1	Histidine triad nucleotide-binding protein 1	6	6	27123.9	57529.4	73720.4	67531.4	138470	283103	72403.1	61774	52705.1	37960.9	67556.8	44918.6	86931	93319.3	76200.4	44811.4	40193.8	42491.8	14055.8	56736.4	29862	46050.6	55371.4	30354.3	39536.3	11	14	0.091824	1.70684	0.771326	1.03704
PPT1	Palmitoyl-protein thioesterase 1	2	2	20428.4	9764.72	11218.1	10590.7	7911.97	24783.2	10974.5	10788.2	10046.2	7284.78			4240.83	6181.57	5850		8647.75	17962.6	16594.2	9656.28	11369.1	6565.76	4391.37	5164.44	5441.07	10	12	0.0918786	1.45543	0.54145	1.03679
ATP5F1D	ATP synthase subunit delta, mitochondrial	5	5	449468	182628	309257	65286	90685.2	193590	67990.4	64651.3	71266.1	55498.7	80146.5	98896.1	85931.2	82287.5	77913.5	41136.8	80201.6	102480	81167.4	80148	95716.7	142281	80265.7	91989.8	85215.1	11	14	0.0918824	1.69312	0.759685	1.03677
SUSD2	Sushi domain-containing protein 2	8	8		9067.58		37910.6	30527.9	122541	19600.7	17244	15408.6	24892.3	27194.5	26572.2	26919.1	15970.4	16780.8	10325.1	18896.3	35798.9	11425.5	12798.8	7845.96	15092.3	15619.8	13732.8	12792	9	14	0.0919234	1.96821	0.976881	1.03657
ATP5PB	ATP synthase F(0) complex subunit B1, mitochondrial	8	8	386673	157486	342980	47053	33697.1	19868.6	47446.1	30284	38828.9		17873.3	42795.9	44096.2	50071.5	40701.7	29417.1	40344.2	19035	64714.2	51229.9	45589.3	64149	58032.1	52366.5	53494.5	10	14	0.092144	2.39478	1.25989	1.03553
SRGAP2	SLIT-ROBO Rho GTPase-activating protein 2	2	0				5517.57	8628.1	8962.36	3280.36						3867.74	2175.17	3443.75											4	3	0.0923845	2.08622	1.06089	1.0344
FN1	Fibronectin	20	20	172174	172595	144002	65006.1	65144.8	61229	821544	720630	567158	1261330	659258	654543	416705	808596	629466	945437	703165	521887	669949	651865	512196	495784	715633	546723	544871	11	14	0.0923954	0.679909	-0.556586	1.03435
IGHV3-49	Immunoglobulin heavy variable 3-49	1	1	22123.3	25595.6	19346.8	9267.68	6477.16		37891.8	46057.3	42402.7	44890.4	26808.6	45043.5	48781.2	155064	146104	697772	113126	56147.6	99995.6	56541.3	44787.8	40566.3	78993	63372.2	77906.3	10	14	0.0926505	0.228051	-2.13257	1.03315
PHB2	Prohibitin-2	10	10	144371	101699	204802	65107.7	55012.2	65595.7	67678.7	69763.7	76998.6	50345.2	50884.4	71133	64329	59819.6	54675.2	57156.6	71662.5	53888.9	68813.3	66260.9	63889	67257.8	70185.4	67110.9	61414.1	11	14	0.0927329	1.35023	0.43321	1.03277
DLG1	Disks large homolog 1	3	2				12983.3	11847.5	22995.7	9031.16		9839.88		10013.7	9615.21	8480.22				8815.77			9019.94	7857.19	12824.2	9843.42	10877.6	7973.33	6	9	0.0927759	1.34886	0.431738	1.03256
ATIC	Bifunctional purine biosynthesis protein ATIC	19	19	74350.8	67805.8	62921.8	138393	120603	138576	103034	96006.8	89374.6	82653.7	89852.9	74254.7	85734.7	89314.3	77054.3	87539.6	84105.6	40212.4	83044.8	98288.3	75121.3	79652.6	86163.8	92985.5	98714.8	11	14	0.0929149	1.17484	0.232467	1.03191
EMILIN2	EMILIN-2	2	2	4473.51	16087.6	7446.27	3992.88	2483.76	13916.3	11377.6	9813.12	11795.2	27749.2	29525.3	8855.94	6037.7	17572	11661.4	17350.9	25482.7	50566.3	21792.8	27268.8	32390.4	14413.2	15125.4	13207.9	17565	11	14	0.0932204	0.631877	-0.662284	1.03049
GART	Trifunctional purine biosynthetic protein adenosine-3	4	4	14945.8	13676	15302.9	11837.5	16907	10021.3	9633.87	8985.03	8182.06			10494.7	12713.5	7997.57	8970.52		10289	12483.2	11097.7	10827	10775.4	10208	9098.31	10925.5	10073.4	9	13	0.0932416	1.16329	0.218217	1.03039
AZGP1	Zinc-alpha-2-glycoprotein	8	8	51762.3	71480.2	57080.2	12571.9	12989.5	25517.9	109705	73042.4	64917.9	142549	94729.4	69006.9	59634.4	214033	158859	170532	64944.4	145403	43768	65180.3	26533.8	64227.3	82845.4	96895.5	138580	11	14	0.0935629	0.651017	-0.619232	1.0289
PLAAT3	Phospholipase A and acyltransferase 3	1	1				10311.8	11700.4	23989.1	7507.98	4360.05	5040.47		4053.94	7149.87	8148.73	5143.53	5688.12		5098.96					4344.1	3653.23	4628.21	3616.29	7	9	0.0937356	1.81366	0.858903	1.0281
RHOT1	Mitochondrial Rho GTPase 1	2	2	10394.4	4562.62	10313.1	11125.2	9197.66	8894.55	11362.1	8577.77	9555.23	14481.1	17182.8	11648.3	11539.5	10285.9	7053.9	5808.09	8806.34	7168.39	11051.4	7356.87	7557.62	9047.79	7444.51	7525.09	9657.83	11	14	0.0942951	1.20693	0.271337	1.02551
DDX17	Probable ATP-dependent RNA helicase DDX17	12	9	70779.5	56107.8	56474.2	42809.9	41266.3	50972.5	59984.3	64714.2	57411.8	91765.6	86190.1	55133.7	50833.7	70817.3	65450.1	65408.8	63705.5	55286.2	93145.5	107723	85193.2	75433.4	77232.5	73494.2	79915.8	11	14	0.0944367	0.847603	-0.238539	1.02486
ARHGAP1	Rho GTPase-activating protein 1	5	5	23949.7	27547.7	22516.6	28658	30214.7	30269.2	31617.8	23824.8	31207.3	18227.8	18735.7	18863.2	24622.1	17853.8	22221.7	28997.3	24320.9	31529	18399.7	27545.8	27645.5	18982.3	19474.2	19236.4	18449.2	11	14	0.0945168	1.14722	0.198147	1.02449
ITIH5	Inter-alpha-trypsin inhibitor heavy chain H5	5	5	13705.5	12688.5	7642.71	20315.1	17378.7	12775.1	14743	16160.1	13879.6	36010.3	47835.6	21534.8	23961.9	35911.7	26444.5	16264.2	22436.6	21383.8	17470.9	29526.4	19937.7	24649.7	40480.6	31587.1	33204.6	11	14	0.0945373	0.743601	-0.427398	1.0244
AFG3L2	AFG3-like protein 2	6	6	69264.9	46676.2	64770.3	26715	18548.1	15936.8	24249.1	14902.9	21377.8	21370.4	21148.5	23254.3	23950.9	20973	18016.3	13105.5	20953.3	16896.5	26505.5	18712.7	20454	28663.4	24670.9	29235.8	22672.5	11	14	0.0954901	1.42516	0.511119	1.02004
LYZ	Lysozyme C	3	0	1021190	899106	429419	375140	583203	48567.1	1500310	1367460	951590	270094	329455	603700	335036	1525720	1097310	1097570	813263	93361.6	696546	5133990	3858160	5268200	943652	811476	823022	11	14	0.095497	0.428385	-1.22302	1.02001
NDRG3	Protein NDRG3	1	1	2786.01	1788.67	3040.63	7632.6	9405.82	24310.4	10445.5	7788	7019.06		9529.64	5780.73	8750.03	5375.66	4561.92	3103.68	4484.01		4736.24	5575.05		4024.42	5332.01	4764.81	4514.51	10	12	0.0959056	1.64739	0.720179	1.01816
MTRES1	Mitochondrial transcription rescue factor 1	1	1	15401.5	16376.1	33041.9	6439.6	5422.3	13939.6	7567.74	4672.06	5573.54			7887.57	5860.58				9188.31		6852.02		4902.24	5683.38	6733.58	5404.62	6976.17	9	9	0.0959122	1.82278	0.86614	1.01813
CYC1	Cytochrome c1, heme protein, mitochondrial	4	4	404927	106359	380411	26585	34796.6	13246.3	30553.7	37216.9	24919.2	25970.1	36638.1	31436	22476.5	31733.2	25642.9	15754.9	22228.5		40413.7	38154.6	38288	44208.9	38188.1	33654.2	31370.1	11	13	0.0961352	3.20531	1.68046	1.01712
FAM234A	Protein FAM234A	3	3			6039.69	5341.18	7462.86	8117.81	10443.7	8685.5	7917.9	12630.7	11743.1	7495.47	7212.25	8554.29	6326.11		7309.69		6292.1	6410.05	3636.87	7250.05	8659.33	9385.19	7850.81	9	12	0.0961466	1.20985	0.274834	1.01707
DDHD2	Phospholipase DDHD2	3	3				8689.21	13380.5	33075.5	9623.18	7095.73	7797.72	7013.94	7613.69	8005.38	7550.06	8043.39			6326.48		7901.99	8863.47	6450.7	7548.62	6300.1	5332.64	5647.25	8	11	0.0963546	1.66279	0.733608	1.01613
STUB1	E3 ubiquitin-protein ligase CHIP	3	3	16846.6	6587.14	9344.48	14938.6	26023.8	20448.7	15141.5	7095.31	14488.5	9618.91	8687.79	10554.2	10758	11586.4	10373.9	9700.31	6101.52		11244.7	9800.34	7832.13	9971.72	9783.13	10635.2	16841.4	11	13	0.0966925	1.30455	0.383549	1.01461
SERPINF2	Alpha-2-antiplasmin	2	2	18800.5	20332.5	20243.6				26703.8	23552	19937.5	19620.8	19804.9	17646.4	12565.8	24413.4	13464.9	33679.6	13283.8	19153.6	14828.1	14388.2	6581.85	11390.7	17665	15694	21432.8	8	14	0.096709	1.25215	0.324404	1.01453
KIF3A	Kinesin-like protein KIF3A	3	3				15707.9	5429.58	13756.9	12041.6	6017.94	7217.53	14582.8	9604.78	4716.95	10468.6	8175.47	10471		11955.9		8935.49	5734.16	5498.34	9623.91	8539.97	5869.74	6742.67	8	12	0.0971496	1.30813	0.387509	1.01256
NRCAM	Neuronal cell adhesion molecule	8	8				16973.6	20881.7	17911.5	3903.89	4337.42	3349.45			2622.44	3599.64		4462.75										2799.44	6	4	0.0973252	3.33018	1.7356	1.01177
COL16A1	Collagen alpha-1(XVI) chain	3	3	73789.3	74907	50319.6				24019.5	28172.4	20880.8	20647		20561.1	29178.9	33819.1	55727.6	39307.6	17098.2	43168.8	21668.7	28073	21083	26870.5	23477.4	14514.4	23555.9	7	14	0.0973819	1.47065	0.556452	1.01152
EHD2	EH domain-containing protein 2	23	22	326204	287545	289554	64065.5	41664.1	49324	241505	303804	328065	449773	410318	252885	204110	475790	329774	287307	375735	271323	355419	339426	262625	292610	407278	377190	375205	11	14	0.0975087	0.771321	-0.374596	1.01096
PSMC6	26S proteasome regulatory subunit 10B	6	6	47528.7	32200.1	36525	20426.7	19302.3	19396.9	24521.8	25189.8	24016.3	11068.3	11397.1	18856.5	17020.6	19193.4	15011.1	22839.5	17100.6		20645.6	22536	20856.1	17163.6	17958.7	22548.4	20372.6	11	13	0.0978541	1.27309	0.348337	1.00942
CEP170	Centrosomal protein of 170 kDa	3	1				5865.16	6401.87	7182.23	3267.55	3443.87	4553.83	4277.37	3746.92	3657.97	3962.77	2748.71	4063.71				4484.57		3480.13	3901.19		4051.44	4829.63	8	9	0.0982663	1.2388	0.308944	1.0076
GPR89A	Golgi pH regulator A	2	0	11833.2	7707.32	9440.36	9029.57	8403.71			4437.64	4883.08			3594.57	5302.2	5910.27	8912.27		6899.21		6850.05	6637.88	6246.83		6188.21	6211.87		7	10	0.0982981	1.2688	0.343461	1.00745
USP9X	Probable ubiquitin carboxyl-terminal hydrolase FAF-X	10	6	12260.5	7567.51	9245.66	12008.1	12888.8	9643.82	10317.9	9259.94	8703.99	6901.65	7695.63	8775.5	7621.6	8196.83	7363.53	8798.02	8091.62		9277.22	8403.29	7877.24	9485.39	8299.15	10340.5	9597.38	11	13	0.0984817	1.12244	0.166636	1.00664
SLC9A3R1	Na(+)/H(+) exchange regulatory cofactor NHE-RF1	9	9	17261.5	8136.74	10593.9	76703	102286	180286	27684.7	28621.7	31635.3	32569.1	28764.6	27510.5	26105.5	19605.2	22974.9		20247	44123.8	20397.4	20653.6	10186.6	20867.2	21951.3	30005.2	33311.7	11	13	0.0986178	2.02413	1.0173	1.00604
ANGPTL5	Angiopoietin-related protein 5	3	3	102241	83485	223731				5500.41	6856.01	5463.21	26005.8	22529.4			9994.83	6497.95				5388.6		4697.02		10815.4	8364.3	11081.4	8	7	0.0988608	7.32475	2.87278	1.00498
RAP1B	Ras-related protein Rap-1b	7	1	65888.3	81824.4	80126.7	175221	156095	334414	139542	119053	118299	108792	131027	85937.5	123085	107146	113061	89883.4	107245	164907	74584.9	114300	82538.7	91679.8	93647.4	91777.8	85462.2	11	14	0.0991919	1.34865	0.431521	1.00352
LSS	Lanosterol synthase	7	7	27447.4	13061.6	18271.6	21378.7	31045.2	12703.4	12943.9	14372.3	11478	8463.69	6840.8	10181.1	5117.72	9831.3	9972.17		15934.5	19764.2	18524.2	12524.6	13115.2	11924.4	10420.9	8092.8	10319.3	11	13	0.0996049	1.35094	0.433962	1.00172
SEPTIN11	Septin-11	8	5	23532.8	20629.1	18859.9	41756.9	58020.5	51530.2	39119.5	35257.6	32325	31656.5	35003.1	22782.8	32289.2	32074.5	31189.7	40392.8	26083	21365	26619.3	31100.4	29604.2	32055.8	27393.2	28738.6	26986.7	11	14	0.100074	1.20738	0.271876	0.999679
GNA11	Guanine nucleotide-binding protein subunit alpha-11	4	3	15958	17809.5	31989.4	29987.5	33805.9	48298.1	49991.6	39928.9	35751.7	27566.4	39076.8	43351.7	49100.3	41774.1	51055.8	22977.6	39177.6	18221.4	38912.8	41387.6	37932.2	50202	45563.1	42610.8	46344.5	11	14	0.100088	0.82854	-0.271356	0.999619
JCHAIN	Immunoglobulin J chain	4	4	125486	107227	121596	19456.7	15287.2	45722.8	103644	118059	99168.7	163793	62331.8	47971.4	20694.9	198378	144662	580472	42236.7	231066	40996	211346	209847	181506	132791	117911	143910	11	14	0.100245	0.54238	-0.882624	0.998936
ITIH2	Inter-alpha-trypsin inhibitor heavy chain H2	8	8	83100.9	79716.5	64450.9	16100.2	14341.6	14904.8	60769.7	55812.8	60144.7	155406	88286.6	121998	85077.4	102340	80720	173626	105740	154329	128565	32174.7	28961.8	34407.6	68302.1	81511.6	95044	11	14	0.10036	0.682276	-0.551573	0.99844
MT-ND2	NADH-ubiquinone oxidoreductase chain 2	1	1	31503.6	30815.5	90582.1	10180.7	10832.8		7621.34	5943.08	6593.36			4288.12	8081.15	8518.21	8797.16		4262.5		7189.63	10484	8910.33		6980.05			8	9	0.100718	3.23401	1.69332	0.996895
SPR	Sepiapterin reductase	4	4	27737.5	33421	30914.2	22193.6	17353.3	27356.9	25149.8	28747.8	22219.9	10427.5	8804.23	9740.42	11930.3	15729.2	14700.8	26701.5	13381.3	39974	9993.55	18585	8706.1	12344.6	15002.5	21778	24962.2	11	14	0.101223	1.32915	0.410504	0.99472
ITPR2	Inositol 1,4,5-trisphosphate receptor type 2	2	1		2591.37	2937.44	4193.62	2191.79		5469.06	7514.9	4030.32			3064.3	5740.74	10198.5	4657.36		5100.34		4050.42	5696.14	4726.62	6269.52	6809.87	6557.94	4714.49	7	12	0.101327	0.733755	-0.44663	0.994276
PFKP	ATP-dependent 6-phosphofructokinase, platelet type	21	19	24382.7	19621.2	19886.1	201580	224842	210742	69660.3	51307.4	52279.7	42113.2	62827	65173.8	71942.2	85142.9	74299.6	24273.7	58269.7	16984.2	49187.7	42175.3	28212.1	59819	45237.7	47963.5	44401	11	14	0.10184	1.74777	0.805519	0.99208
ECPAS	Proteasome adapter and scaffold protein ECM29	4	4	17724.2	13424.7	16114.8	8163.38	7796.37	9189.36	10494.2	10438.7	7584.15		9555.22	7836.4	9165.41	8499.54	8968.73	7411.72	9417.09		12063.7	9409.12	10499.3	10229.2	8981.19	8621	9243.7	10	13	0.101886	1.19348	0.255174	0.991884
PAK2	Serine/threonine-protein kinase PAK 2	7	5	10648.3	8787.98	9502.1	13870.1	19095.8	22060.7	22052.2	17271.1	18171.3	9791.44	11021.9	12884.3	11792.3	15218.9	14418.7	8964.15	10987.8	14246.4	11106	12801.5	8168.14	13417.6	12377.2	12384	12323.4	11	14	0.102061	1.20713	0.271587	0.991138
PIP4K2C	Phosphatidylinositol 5-phosphate 4-kinase type-2 gamma	2	2	7776.05	4140.51	6129.58	12362.7	13513.7	12093.1	12307.7	11390.7	13352.6	10773.9	14923.8	10559.2	12438.7	17284.3	12867.7		11355.5		14771.3	9880.56	9671.11	8941.59	16414.8	15422	17661.2	11	12	0.102068	0.823824	-0.279592	0.99111
PFDN6	Prefoldin subunit 6	4	4	16697.5	15379.5	14538.1	19878.8	23877.7	65315.3	25210.7	21284.2	26680.4	15143.7	17209.4	15137.1	20775.1	16641.8	17322.7	11933.1	14418.4	24231.7	17347.1	17460.2	12123.4	13463.8	17645.8	19262.7	20057.3	11	14	0.102254	1.39793	0.483291	0.990318
MRPS27	28S ribosomal protein S27, mitochondrial	3	3	16521.7	8823.51	19179	2845.34	3223.89		3167.55		1977.34				1364.89							2366.2	3105.33	3664.6	2294.21		3359.58	7	6	0.102349	2.95737	1.56431	0.989917
ALDH6A1	Methylmalonate-semialdehyde dehydrogenase [acylating], mitochondrial	18	18	215782	141256	168723	276219	294293	241137	231725	184278	184493	94045.3	149211	210564	193267	162939	176386	82558	170697	87786.1	174372	145526	86778.1	185326	206574	195449	196940	11	14	0.102565	1.22014	0.287051	0.989002
C11orf68	UPF0696 protein C11orf68	2	2	36520.3	16851.7	22955.6	21942.6	19554.1	44269.7	18809	18046.9	19881.3	47693.1	35787.2	34261.5	22633.3	30188.5	25877.2	27657.1	37116.7	45025.3	50213.2	29859.1	32707.6	44902.7	25317	33456.7	38671.3	11	14	0.102608	0.805127	-0.312711	0.988821
HEBP1	Heme-binding protein 1	8	8	38983.6	22171.6	24508.6	69393.7	84602.2	193780	42378.4	41832	37902	39435.1	27583.4	41414.6	43373.3	38684.6	39674.2	36019.7	28585.3	48173.7	39285.1	20360.2	13984.5	23022.2	29931.3	31294	39957.4	11	14	0.102835	1.6725	0.742004	0.98786
EIF3G	Eukaryotic translation initiation factor 3 subunit G	4	4	20950.9	15169.6	10185.1	12501.5	12526.2	16687	16310.9	11694	14844.1			14759.7	12735.7	12913.8	14626.9	9483.99		14494.1		12602		10412	10932.1	11295.2	13953.2	9	11	0.102872	1.15732	0.210785	0.987701
MAPRE1	Microtubule-associated protein RP/EB family member 1	4	3		19566	22799.6	61762.3	69619.5	67845.1	46066.3	35047.9	39889.3		27744.9	41915.8	41091	32106.6	30906.8	31788.9	50034.5	34504.1	19913.2	39848.9	30064.1	27770.1	36766.5	26771.6	28096.2	9	14	0.103117	1.28758	0.364667	0.98667
ARSB	Arylsulfatase B	1	1	10213.1	4781.17	10955.6			4430.03	3339	2177.59	1953.2							3127.39	1243.08			3078.89	2928.87			1285.43		7	5	0.103122	2.31793	1.21283	0.986647
VPS37C	Vacuolar protein sorting-associated protein 37C	2	2			6425.68	23515.9	20626.6	28765.4	6776.23	4542.15	3483.32		7592.71	12437.2	12488.5	6044.5			5496.62	8723.89		2791.39			2844.59	3908.09	4037.35	8	9	0.103151	1.94725	0.961438	0.986526
NPTN	Neuroplastin	1	1				37078.1	27985.7	88561.6						15139.2	17780.8	1648.8	2477.62			48286								3	5	0.103509	3.00053	1.58522	0.985022
GPM6B	Neuronal membrane glycoprotein M6-b	1	1				95147.2	80563.9	16075.4	45483.6	30637.6	20783.9	10855.3	11654.9	18485	22092	34950.5	36622.3		14295.8		14772.1	24249	14417.2	35008.7	15489.2	15630.7	20242.9	8	12	0.103656	1.75321	0.810002	0.984406
CYB5A	Cytochrome b5	3	0	151393	121703	110535	130861	142175	64669.1	1496350	1479110	1969720	318406	309847	208537	133192	232767	149291	110748	194409	68842.8	271033	155073	200181	207203	355846	497416	637647	11	14	0.103918	2.34105	1.22716	0.983311
RHOG	Rho-related GTP-binding protein RhoG	2	2		5348.5		36829.9	30480.5	145339	23812.1	18656.5	10508		14806	16499.4	17481.2	12628.6	18266.9		9206.02	19068.6		3750.18			4216.52	3704.69	3057.88	8	10	0.104063	3.31132	1.72741	0.982703
SEC23A	Protein transport protein Sec23A	4	3	26040	27934.4	21737.5	17977.2	18014.7	16281.6	23895.8	24010.3	22816.2	28689.8	26132.5	22087.4	20551.9	19157.8	14893.1	27582.1	16955		23856.3	27774.6	19242.6	14013.1	19185.5	17880.9	18324	11	13	0.104103	1.14578	0.19633	0.982536
TTC37	Tetratricopeptide repeat protein 37	2	2	3082.29	4753.1	5915.19	9370.21	5507.02	12640.9	7327.97	4702.86	4837.55		2342.91	4080.93	6831.72	6370.92	3888.69	5252.81	3734.3		2362.74	5564.4	3618.43	3329.29	5156.54	3800.48	4020.78	10	13	0.104362	1.35531	0.438618	0.981458
SNCG	Gamma-synuclein	12	11	11115.7	14469.5	12659.2	221193	329261	1321900	275436	142121	176243	44543.4	125172	98910.5	99467.7	92716.7	80897.3		38364.7	167536	43925	52414.4	23406	82969.1	25085.6	34471.1	28989.6	11	13	0.104617	3.63608	1.86239	0.980398
TRAPPC4	Trafficking protein particle complex subunit 4	2	2			5613.9	3376.22	5553.2		4813.09	3834.26	4835.11		4595.01	3615.39	3324.85	6501.67	4481.67		4464.11		7127.06	8132.01	7713.52		7943.08	5490.77	5894.04	7	11	0.104831	0.792436	-0.335633	0.97951
APOB	Apolipoprotein B-100	17	17	39178.1	59400.9	26112.9	6588.45	10323.5	9424.38	28345.8	38475.3	34237.9	61690.3	47920.7	22912.4	10957.2	99239.3	54467.8	536756	32526.5	15708.2	30150.9	138218	166713	82509	88164.1	61944	82705.9	11	14	0.104835	0.323508	-1.62813	0.979495
AK5	Adenylate kinase isoenzyme 5	1	1				3762.11	2311.22		5595.61	4483.8	2429.13	5823.54		4389.23	8691.16	9074.26			4941.6		7046.16	2821.58	2819.82	4066.45	6281.27	6328.91	7268.35	6	11	0.104896	0.702089	-0.510275	0.979239
NT5C2	Cytosolic purine 5'-nucleotidase	1	1	7129.11	9060.09	10290.5	9833.41	8787.46		5166.42	5441.25	4773.8	6340.95	4262.62	5075.15	4575.15		5917.5	24451.4	8148.44		9070.25	19221.2	19367.1	10454.7	9117.28	6730.14	7292	10	12	0.105436	0.659114	-0.6014	0.977011
PRKACA	cAMP-dependent protein kinase catalytic subunit alpha	4	1	117829	81413.7	120668	23021.6	43303.8	22978.5	42879.9	41175.7	38314.6	15887.8	15603.2	27615.5	35078.9	32933.9	35352.3	43990.5	29804.3	37828.6	41797.5	36918	30484.1	35284.9	29512.1	28045.2	29074.6	11	14	0.105474	1.5128	0.597217	0.976856
LIMS1	LIM and senescent cell antigen-like-containing domain protein 1	1	1	19612.7	21370.5	23149.2	14629.1	13061.4		22658.5	23129.9	20100.2	20410.1	22632.1	13599.9	13699.5	30957.9	31305.9	38521.8	22111.1	16845.2	24399.7	31650.2	27618.7	18523.7	23061.3	19485.3	30203.3	10	14	0.105624	0.821838	-0.283073	0.976236
ABI1	Abl interactor 1	5	3	7216.81	7320.65	5187.46	12150.4	17413.5	18692.3	9575.77	8736.66	12381.2	6868.67	8723.56	6496.88	7428.19	8798.07	9125.96	6555.51	7268.8	6011.47	10272.6	9125.89	7193.41	8535.82	10066.8	9105.25	10204.4	11	14	0.105729	1.25167	0.323858	0.975806
GBE1	1,4-alpha-glucan-branching enzyme	10	10	53520.5	39577.1	49968.7	9977.61	14560.5	9969.78	13278.3	13771.4	14473.3	9385.9	14221.5	7931.97	8541.01	17110.4	13578.7	13037	12377.9		15620.1	18528.8	15450.6	11246.4	16414.7	17165.9	15280	11	13	0.105771	1.57355	0.654026	0.975633
PTRHD1	Putative peptidyl-tRNA hydrolase PTRHD1	1	1		3896.93		31278.9	43032	113993	9689.18	4942.05	5750.61		8032.74	4475.31	7810.92	5132.12			5257.18					3165.79	3643.02	2637.25	3861.59	8	8	0.105982	6.13107	2.61614	0.974767
EMC3	ER membrane protein complex subunit 3	1	1	5439.91	2359.64	3631.42		3670.29		2280.55	2027.32	1880.29			2006.18			1405.23								2413.82	1721.05	2304.09	7	5	0.106049	1.54377	0.62646	0.974494
HP1BP3	Heterochromatin protein 1-binding protein 3	8	8	71896	73721.9	70250	51152.1	59145.7	56255.3	71279.2	64943.5	53188.1	148717	87603.9	74870.7	78325.9	83472.2	73861.3	100519	76537.2	50931.1	114033	120228	122692	83626.6	101242	75942.5	96049.4	11	14	0.106261	0.821315	-0.283993	0.973626
NLRX1	NLR family member X1	4	4	37313.1	17938.2	29204.6	9356.78	6961.51	5790.06	8770.08	8464.88	8019.64	6626.87	7362.21	10854.9	8480.55	8314.87	6250.34		8584.15		9116.29	7931.53	7011.87	7847.57	8384.27	6557.23	7692.63	11	12	0.106305	1.63938	0.713154	0.973445
APOA1	Apolipoprotein A-I	18	18	205892	259105	249875	79379.5	105595	182374	400943	309530	232427	916480	709958	687552	673471	705566	574792	1014880	454890	767095	315555	285927	132626	247036	348333	344677	467970	11	14	0.106659	0.661993	-0.595111	0.972004
MRI1	Methylthioribose-1-phosphate isomerase	2	2		4957.83	4107.52	12774.9	15021.8	19217.2	7992.19	6915.25	6197.55	5006.73	14672.1	9926.14	10911.8	3869.62	5167.85		3216.38			4667.59		2902.59				10	7	0.106778	1.66751	0.737693	0.971517
GUCY1B1	Guanylate cyclase soluble subunit beta-1	2	2	12056.9	10045.6	10228.2	5989.88	3994.97		4182.39	3869.83	5626.84	7324.6	13839.2	5848.55	11182.8	13480.9	11373.4	12386.6	15099.6		10147	7709.97	8834.32	10317.4	9768.13	6917.79	6390.38	10	13	0.106881	0.774821	-0.368064	0.971098
B2M	Beta-2-microglobulin	3	0	39716.3	31577.5	39307.1	154447	92677.1	35260.1	260277	138066	161942	20935.9	40497.1	41804.9	37801.5	423192	230776	137329	39399	23327.6	57184.4	205888	165824	252850	171233	196170	248353	11	14	0.106963	0.578827	-0.788795	0.970765
EIF6	Eukaryotic translation initiation factor 6	3	3	20648.8	9396.87	14530.8	16327.6	18647.1	32322.6	34835.6	31606.5	30349.8	16447.5	22692.2	26855.5	21883	18154.6	14151.9	8689.23	18260.7	39500.3	10717.4	18570.1	9947.97	12695.5	11723.9	10684	14291	11	14	0.106973	1.33568	0.417579	0.970725
ATP5MF	ATP synthase subunit f, mitochondrial	3	3	399102	255679	516062	87238.8	84402.8		83678.4	67977.6	62515.8	16025.2	29459.2	75804	82503.7	95151.4	85555.6	61708.2	100279	31749	96158.1	93252.5	98525.8	88091	88087	77212.3	89962.1	10	14	0.107011	1.92691	0.946288	0.970572
SNX9	Sorting nexin-9	2	2	9203.46	7845.94	4688.15	9605.25	7288.29		8235.43	7375.18	7665.54		7096.76	7055.95	5442.64	8789.65	9405.57	14284.9	8455.54	7197.61		11658.1	10690.9	11223.8	8740.29	7273.02	8685.91	9	13	0.107075	0.838261	-0.254529	0.970313
UMPS	Uridine 5'-monophosphate synthase	1	1	4421.55	2839.6	5266.76	4306.9	3485.22	4294.89	8436.81	7264.84	7895.68	6026.17	5943.37	5785.27	7479.06	4913.67	7517.45	7887.57	7570.61		6385.84	8977.27	8889.4	5768.09	5829.27	4483.73	4599.74	11	13	0.107276	0.826187	-0.27546	0.969499
MAP4	Microtubule-associated protein 4	20	20	23655.3	17879.1	19093.5	65516.3	82601.8	183243	177558	141864	155819	182884	163226	151187	155893	96022.8	91598.4	21846.2	62791	91921	40693	49921.2	25753.2	66572.9	47323.7	60411	61366.7	11	14	0.107343	1.50909	0.593676	0.969227
PURA	Transcriptional activator protein Pur-alpha	3	3	83614	64109.8	66984.9	51230	44533.7	50201.5	64517	52192.2	59741.7	55249.1	50105.3	51865.1	70661.2	65388.7	74829.6	63754.6	67151	30131.8	89837.7	71913.7	79663.6	65206.4	64123.4	70249.7	71656.5	11	14	0.107622	0.873208	-0.195603	0.968097
SH3BGRL2	SH3 domain-binding glutamic acid-rich-like protein 2	2	2	8387.91	7968.84	5929.67	12336.7	18987	15605.3	16320.6	13607.4	14469.6	6710.41	7630.9	11322.3	10551.8	17140.8	14324.4		12208		16653.1	13716.2	10880.7	14284.9	17547.6	16915.3	14277.9	11	12	0.107746	0.821953	-0.282872	0.967599
ATP8A2	Phospholipid-transporting ATPase IB	3	2				14352.5	11395.5		6090.07		7932.24			6105.85												5848.28	5027.71	4	3	0.107833	1.75645	0.812662	0.967247
DNAJA2	DnaJ homolog subfamily A member 2	6	6	17790.9	14832.2	17280.9	22012.6	32038.7	44425.3	13054.6	15137.1	11605.1	10611.8	10634.1	15346.4	17581.7	16330.5	14411.5		13784.3		14397.7	11655	9363.42	13883.7	14097.3	13007.5	12558.3	11	12	0.107975	1.37282	0.457147	0.966675
SPARCL1	SPARC-like protein 1	2	2	4760.02	4380.75	7689.04	11017.4	10558.1	9484.21	11157.2	14775.2	12864.7	4368.01	17476.2	13940.7	10478.9	22380	28465.8	17566.3	17207.8	15307.9	4732.93	19632.3	8569.94	10688.4	13034.9	5672.93	5910.76	11	14	0.10816	0.713521	-0.486973	0.965934
XRCC6	X-ray repair cross-complementing protein 6	17	17	68208.2	63888.8	67748	40194.8	43349.1	32024.5	72308	71000.8	69804.6	48060.2	52517.7	56223.3	69621.8	64932.8	59255.5	62492.2	51103.5	58532.6	74440.3	80984.5	79790.5	57448.6	64315.7	63206.9	67398.2	11	14	0.108163	0.880112	-0.184241	0.96592
HUWE1	E3 ubiquitin-protein ligase HUWE1	7	7	23020.1	10524.2	12808.6	8452.45	16684.1	14637.6	14004.3	14547.1	14962.9	22622.5	12423.8	14927.3	13337.6	12926	10755.2	12091.3	14195.7	8417.06	15488.8	12013.4	10245.6	14397.3	12265.5	12523.9	14803.6	11	14	0.108681	1.17498	0.232635	0.963845
IGLC3	Immunoglobulin lambda constant 3	8	1	531878	902487	746784	88282.1	73857	280260	279215	291873	230433	242422	138811	275436	318564	1179200	1235300	2615370	246448	323392	288447	832902	694723	660092	380393	294305	367013	11	14	0.108685	0.498825	-1.00339	0.963829
COL4A2	Collagen alpha-2(IV) chain	8	8	176587	197927	206918	82692	50576.3	46433.5	580238	586212	589970	619990	473754	327416	421273	513987	467316	255203	557710	314013	364218	666092	419170	617023	533210	421975	423861	11	14	0.10877	0.72927	-0.455476	0.963491
YWHAG	14-3-3 protein gamma	11	10	234513	133130	162647	208019	271800	420688	174000	165222	148431	86800.7	103261	159236	189465	189869	187277	58701.9	110026	207489	120219	112333	93824.9	209076	107276	149549	121701	11	14	0.109026	1.3311	0.412622	0.962471
TRA2A	Transformer-2 protein homolog alpha	2	2	22522.3	9514.25	11178.8	10966.8	7155.44		12524.9	15051.7	11054.1	27632.1	12698.3	16812	12891	15841.6	18503.9	22418.6	15478.6	7574.47	21178	19775.1	25119.5	17936.4	18061.1	16540.3	18301.9	10	14	0.109065	0.797047	-0.327264	0.962314
SMYD3	Histone-lysine N-methyltransferase SMYD3	1	1				16679.9	13538.4	18357.3	6640.18	6996.79	3916.28	7813.62	9997.39	6227.84		8336.61			9675.3		5466.51		4188.8	8242.65	8757.34	8922.74	6479.04	8	9	0.109386	1.42439	0.510341	0.961037
DARS2	Aspartate--tRNA ligase, mitochondrial	3	3	20372.3	11291.8	22400.8	6740.78	5436.76		5665.41		6351.28			6869.38	7952.92				6725.91		7382.43	6888.99	7886.44	8369.39	6859.05	8223.38	5774.87	7	10	0.109755	1.5329	0.616265	0.959577
ERC1	ELKS/Rab6-interacting/CAST family member 1	2	1				12573.7		16323.6	32639	21148.9	21087.7		13330.1		12030.7		17276.3								11279.2	8335.52		6	4	0.109999	1.59579	0.674269	0.958611
BHMT	Betaine--homocysteine S-methyltransferase 1	3	2	26888.2	41184.6	22165.8		3678.36		87651	129079	104174	10182.3	17473.6	11348	5371.18	6724.05									33711.6	17000.8	22820.6	9	6	0.110325	3.04182	1.60494	0.957325
GALM	Galactose mutarotase	2	2	26302.9	25326.3	23887.6	6142.7	7684.52	8789.29	31077.6	37874.3	32086.8	28717.2	24140.6	20984.7	11809.5	12397.3	8831.98			33169.4					10253.7	12236.6	13015.7	11	8	0.110655	1.49386	0.579041	0.956029
RIMKLA	N-acetylaspartylglutamate synthase A	1	1				9120.93	8158.29		3811.06							3087.08			3407.04		4339.71							3	3	0.110959	1.94671	0.961035	0.954836
RPRD1B	Regulation of nuclear pre-mRNA domain-containing protein 1B	3	3	13956.3	14487.6	11832.1	7128.06	7148.22		9769.11	11586.6	9310.85	13244.7		10297.2	7300.65	13451.5	10528.3	13246.7	12184.2	8042.72	11072.4	20476.7	19953.7	13050.2	16564.2	16310.9	16599	9	14	0.111061	0.810064	-0.303893	0.954438
GCSH	Glycine cleavage system H protein, mitochondrial	1	1	5190	5029.96	9301.76	5694.19	7950.01	25217.2	11903.1	7072.36	8234.21				4540.54							3110.96			4290.5	4079.59	6690.94	9	5	0.111572	2.09363	1.066	0.952445
RMDN3	Regulator of microtubule dynamics protein 3	5	5		14975.7	10640.4	53284.7	59830	74793.4	32549.3	41300.5	33550.1	44190.4	53122.7	46750.5	47281	35432.9	32701	13334.3	30711.5	26158.5	37342.3	29914.2	21279	30660.8	34428.1	30851.9	30849.2	10	14	0.111668	1.30788	0.387231	0.952073
VCAN	Versican core protein	13	13	45043.1	71458.7	37126.1	273812	229312	930350	24643.9	21433.9	23962.9	52301.9	26997.8	11370.5	8170.13	29115.7	20032.7	48359.9	31828	37461.5	53815.5	58169.7	61538.3	41001.6	37833.7	52725.9	49330.7	11	14	0.111727	4.08692	2.03101	0.951843
DYNC1H1	Cytoplasmic dynein 1 heavy chain 1	138	138	81162.4	62230.1	65157.7	150468	152114	145742	116052	99403.6	102017	82986.7	87955.9	97505.1	103851	94578.3	82838.5	66353.9	91666.7	50957.2	103994	86000.5	71144.9	88886.7	96208.8	100907	93151.2	11	14	0.111733	1.18696	0.247273	0.951818
RPS24	40S ribosomal protein S24	3	3	26873.9	27086.3	26895.3	8845.71	13960.2	7111.65	22872.6	22466.8	21359.3	46972.5	34332	22200.9	22172.3	25685.9	22817.3	43770.4	30205	11677.9	47135	45448.5	44344.9	28496.6	29995.5	26191.9	31091.7	11	14	0.112107	0.763743	-0.388842	0.950368
GUK1	Guanylate kinase	3	3				10461.7	20229.9	37617.1	9341.06	5096.44	4575.84		7049.45	5966.6	12617.2	11548	7668.38			8275.23			4002.01	5027.31	5082.9	4737.36	4506.04	7	10	0.112411	1.94173	0.957344	0.949189
HSD17B10	3-hydroxyacyl-CoA dehydrogenase type-2	11	11	60539.1	64685	64874.3	37687.4	32846.8	23593.7	47607.4	44555.5	33979.6	24404.2	39672.3	76088.5	60539.7	43685.7	44008.8	37691	57566.9	33811.4	60911.5	59194.2	46897	51441.1	50177.5	47811.1	52935.4	11	14	0.112585	0.835464	-0.259351	0.948518
L3HYPDH	Trans-3-hydroxy-L-proline dehydratase	2	2	8499.32	11514.4	9081.74	9071.47	8116.41		9496.4	12530.4	12083.1	10920	23845.4	17883	11816.6	28713.1	21121.8		8203.65		10498.7	10726	9715.85	17680.6	18424.1	14528.5	14227	10	12	0.112597	0.752921	-0.409429	0.948472
NDUFB8	NADH dehydrogenase [ubiquinone] 1 beta subcomplex subunit 8, mitochondrial	3	3	82571.5	61010.8	101131	13794	16215.3	25579.9	12094.2	12748.1	11172.2		10326.8	7530.58	8309.82	10117.3									8579.38	7029.58		10	5	0.112812	4.16973	2.05996	0.947645
TUBB4A	Tubulin beta-4A chain	7	5	242319	267080	167082	2595060	2115850	5626600	1412450	884568	967440	1393110	1286700	999022	1102710	913942	989608	251541	1060230	774132	1052500	675198	379067	961154	704294	1136480	866456	11	14	0.112883	1.81886	0.863037	0.94737
TRAPPC3	Trafficking protein particle complex subunit 3	2	2	49739.8	21070.8	24418.1	26611.4	28872.1	37678.9	32451.6	34016.9	31562.8	53917.4	48765.3	38279.1	30824.1	34940.8	37421.8	25338.7	38084.1	88201.8	68612.7	39170.4	46145.2	52468.7	44897.9	41431.7	40711.1	11	14	0.112918	0.790427	-0.339296	0.947237
CD14	Monocyte differentiation antigen CD14	2	2	23950.7	34109	27677.3	19377.9	10686.2	15312.9	75944.1	72320.1	61134.4	52522.9	26633.2	38130.6	22997.4	51456.4	43516.4	60649.5	31490.1	87802.1	33440.8	74461.9	83675.9	46912.1	52686.6	47907.3	54789.2	11	14	0.112985	0.73176	-0.450557	0.946978
ANXA2	Annexin A2	34	9	726759	862478	873307	1050360	1021950	1572530	2315220	1977290	1727000	1662690	1758280	1747540	1951900	2252110	2252450	1547870	1453090	1342360	1661180	1674960	1431510	1833780	1697700	1439670	1354840	11	14	0.11303	0.83703	-0.256649	0.946805
ADD3	Gamma-adducin	14	14	80600.9	76616.2	53944.9	158269	186749	121411	116814	129871	127548	123533	112391	162324	153303	113252	120125	129276	120495	209296	147578	101034	126400	107529	136997	146081	169406	11	14	0.113142	0.843475	-0.245584	0.946375
ERP44	Endoplasmic reticulum resident protein 44	7	7	92484.7	54540.2	61387.8	62796.1	71978.2	99015.9	69254.4	76501.7	68926.8	92107.8	104932	71070.9	61157.2	59301.8	71294.1	74479.8	74221.6	103920	39402.6	69095.9	84745.4	64490	63106.4	53531.2	44096.5	11	14	0.113317	1.16372	0.218745	0.945707
MAPK1	Mitogen-activated protein kinase 1	15	10	31771.5	39512.1	34534.9	144367	141033	219065	98360	82926.3	67791.6	30121.6	66704.9	73271.2	73273.2	88262.1	78622	38713.7	60144.5	42482.9	48253.7	61368.4	37556.8	62653.9	62405.2	60102.2	48139	11	14	0.113576	1.45701	0.543011	0.944712
DDX46	Probable ATP-dependent RNA helicase DDX46	1	1		9520.71	8327.2	6586.98	4229.93		9873.96	9279.69	9157.82		8513.28	8817.08	7195.21	10363.9	8143.54		8252.2			12481.3		9891.16	10494.9	9166.83	10520.8	8	10	0.114261	0.85875	-0.21969	0.942103
CD82	CD82 antigen	1	1			4467.02	13990.2	16151.6	18616.8	16637.9	15020	21378.6	14966	20244.6	20787.4	22604.7	24781.9	26337.8	14127.8	18233.9	24388.8	16478.6	12846.6	10088.4	18401.8	19055.8	19812.6	18908.2	9	14	0.114586	0.824677	-0.278098	0.940869
TBC1D25	TBC1 domain family member 25	1	1	5971.54	6907.86	15007.5	7609.6	8006.4	25574.4	5673.06	2146.25	4693.34			1344.75	1647.21	8168.64	8454.07	7092.5				8750.97	2318.59	6563.14	3573.06	3682.85	5691.49	9	11	0.114613	1.74072	0.799683	0.940767
VSIG4	V-set and immunoglobulin domain-containing protein 4	1	1	10524.9	14862.6	9961.04				11187.6	11802.9	9668.55	6591.06	6566.7			9691.78	10232.7	29183.2	5305.12	10618.5	7513.05	43550	52139.9	31436.7	12244.4	10914.6	10913.9	8	12	0.114671	0.520861	-0.94103	0.940548
TMEM33	Transmembrane protein 33	1	1	14270.5	6821.7	9287.07	14427.6	11820.3		10003.4	9589.52	9499.28	9658.72	12271.2	5878.78	6157.92	10813.1	9127.43	8917.5	6127.49		10986.1	8324.25	11252.8	10538.9	11704.5	9388.49	10821.2	10	13	0.114962	1.16583	0.221354	0.939446
DCTN2	Dynactin subunit 2	11	11	389386	267444	238025	564176	524996	880196	469266	457177	447975	682035	482522	437476	511841	441888	419079	358232	426155	260930	531508	330945	317576	428652	403619	412793	393528	11	14	0.115028	1.21194	0.277314	0.939196
FBLN1	Fibulin-1	8	8	144012	155871	123263	40566.7	36788.1	30083.6	96917.9	148241	118584	211929	117748	54833.5	50053.6	152075	184480	591753	206026	297070	189454	210536	177096	138442	116914	101834	88844.6	11	14	0.115153	0.608665	-0.71628	0.938723
USP11	Ubiquitin carboxyl-terminal hydrolase 11	3	3	14582.8	12619	9394.52	5953.68	3917.9		5685.21	5133.75	4117.56	4294.4	7085.81	5518.49	3642.33	5088.28	3312.46	6693.74	6990.4		7746.46	6666.17	6105.64	5244.05	5357.81	4094.22	4331.84	10	13	0.115228	1.33659	0.418561	0.938441
ACOT7	Cytosolic acyl coenzyme A thioester hydrolase	8	8	16443.1	10450	8353.99	119702	120791	177750	79249.3	58253.1	55092.7	96901.6	126771	66694.2	74937.9	62776.2	63663.1	16552.1	69702.2	34128.2	63717.1	42534.1	24979.5	74983.9	47733.1	52431.7	53492.8	11	14	0.115377	1.47925	0.56487	0.937879
ANKRD29	Ankyrin repeat domain-containing protein 29	2	2				6548.74	7257.29	5871.86	3754.05	1652.71	2860.43	3671.39	5361.39	4045.35	4382.13		2512.56		4755.71		3734.02	3120.38	3332.05		3184.17		1515.96	8	9	0.115656	1.36027	0.443888	0.936833
IGHV6-1	Immunoglobulin heavy variable 6-1	1	1	55826	109969	71383.3	19625.6		21936.1	54953.8	54375.8	44845.8	96383.9	61069.1	146150	67878.4	301158	310988	999012	81870.1	115219		94723.6	74975.7	106190	90479.2	55954.3	68380.7	10	13	0.115724	0.305406	-1.7112	0.936576
NCAM2	Neural cell adhesion molecule 2	6	6				24233.3	21613.3	34950	11648.6	8909.9	8323.03	13938.4	10274.2	10533.3	13951	8462.98	8766.32		10816.9		15711.7	10924.2	7179.04	11521.9	11944.9	16476.5	16918.6	8	12	0.116337	1.40241	0.487913	0.934281
PLEC	Plectin	258	251	412283	286196	331337	838716	917187	1200600	581038	601485	586203	891456	754834	727088	630272	644947	617973	322212	554887	376534	584097	388746	349245	503987	617866	611483	585675	11	14	0.11643	1.25348	0.325933	0.933937
SNX3	Sorting nexin-3	4	4	26493.9	24506	22295.3	28888.4	25408.9	91237.6	23205.3	27617.6	20808.6	14061	12535.9	16548.1	18723.7	17834.9	14596.6	23586.8	16770.1	33357.4	12389	23711.9	21527.7	16826.3	15699	16271	21205.4	11	14	0.116458	1.49984	0.584809	0.933832
RALY	RNA-binding protein Raly	2	2	35169.1	27350.9	35168.1	31644.1	32064.8	33247.2	35439.1	37296.1	36298.3	39494.3	28189.5	24719.1	25710.1	36278.7	34661.1	61001.7	37428.8	27109.9	50878.4	58600.7	61691.6	38585.9	41592.1	26225.9	41278.4	11	14	0.116824	0.835407	-0.259449	0.932468
C4A	Complement C4-A	47	1	217306	279243	212231	72317.8	58158.7	76016.2	66236.4	65631.5	58076.3	402537	271629	227712	170327	317944	265760	799734	274775	271773	268170	168595	144193	127560	206986	170604	205569	11	14	0.117549	0.625651	-0.676571	0.929782
SEPTIN3	Neuronal-specific septin-3	8	8		28636	17863.9	117953	114548	170760	42024.5	28503.1	20996.3	23023.3	29737.6	15129	43381.3	43759.6	39414.3	44059.5	28569.9		47568.1	33103.1	34992.5	30480.4	22047.3	25117	41002	10	13	0.117725	1.7214	0.783579	0.92913
PFKL	ATP-dependent 6-phosphofructokinase, liver type	13	13	21409.4	19934.5	16730	40029.3	45067	32979.1	33559.1	30656.4	29197.2	34261.5	35390	35466.7	43220.1	36488.3	31587.3	29129.7	34933.6	20085.4	40181.7	38733.6	33797.3	38276.9	37752.1	39604.7	37661	11	14	0.118009	0.868807	-0.202892	0.928084
CREBZF	CREB/ATF bZIP transcription factor	1	1		18776.8		39828.4	53448.5	58660.4	24918.1		17430.9	5226.87	15613.1	21468.5		21705.7		16002.6	21679.6	45592.9		11012.2	3267.66		12623.2	7240.76	10164.9	8	10	0.118353	1.71224	0.775886	0.926822
MRPS36	28S ribosomal protein S36, mitochondrial	2	2	44975.5	25636.1	48962.5	6588.59	6353.25	18488.5	8194.94	6945.76	8247.72			4981.4	5139.06		4313.32										4106.34	9	4	0.118425	4.18055	2.06369	0.926556
BAG6	Large proline-rich protein BAG6	5	5	42590.8	25176.5	28646.2	25856.6	18927.5	26943.1	17221	12490.2	14318.3	39112.8	27132.5	18054.8	22565.8	20194.7	12823.1	12648.3	18587.6	36669.5	20650.8	19294.4	20045.6	29133.9	15543.8	17979.3	18839.3	11	14	0.119095	1.25197	0.324203	0.924106
SNTB1	Beta-1-syntrophin	7	7	47490	29353.8	38356	51762.3	56155.6	31416.8	70107	57905.4	61241.3	55104.7	81109.6	99075.3	111330	75539.8	72500.7	11033.6	85780.3	41217	79952.3	52678.3	29135.1	66347.2	71477.7	71969	75474.2	11	14	0.119104	0.782381	-0.354056	0.924075
ARL3	ADP-ribosylation factor-like protein 3	5	5	23379.3	19808.9	26228.2	71624	110395	215716	61125.5	56341.6	43806.1	60137.8	59950.3	36948.4	58763.3	52125.2	40670.1	18081.3	31996.7	74292.3	38327.8	53852.1	29516	47350.1	38213.6	47861.2	38365.4	11	14	0.119163	1.57109	0.651767	0.923858
MYL6B	Myosin light chain 6B	17	14	1875110	1589490	884597	121785	134200	287352	282916	243720	218265	144551	68794.7	140918	125120	215672	251800	379141	297167	331443	289105	363254	333526	202555	238500	209087	205055	11	14	0.119275	2.07865	1.05565	0.92345
TMLHE	Trimethyllysine dioxygenase, mitochondrial	2	2	32607.9	12927.4	24554.4	6988.02	6472.14		5838.24	4829.63	6541.47	6414.74	6609.08	5137.51	3703.01	4346.56			5601.9			8931.93	7054.82	6081.24		5136.34		10	8	0.119588	1.97912	0.984861	0.922313
MRPL24	39S ribosomal protein L24, mitochondrial	1	1	18365.1	6174.75	17857.2	2745.63	4423.95		4536.99	4066.85	3750			5103.97	3069.04	5159.54	4950.46		4012.31		6952.1	5578.31	4993.3	5149.48	3131.19	3858.2	3976.39	8	12	0.11959	1.66053	0.731646	0.922307
KRT81	Keratin, type II cuticular Hb6	2	0	1498530	376977		551446		705084	3871350	1833070		298437	4117750	256965		497357	441840	1436840	1156140		564744			721626		294583	1523310	8	9	0.119662	2.16282	1.11292	0.922043
LLGL1	Lethal(2) giant larvae protein homolog 1	14	14		9979.05	6229.56	47533.4	33399.7	56211.2	9365.79	8227.93	8712.07	11703.8	20221.3	12901.3	12122.2	12231.5	12753.8	9690.26	15996.4		16454	9214.04	11154.1	13533.8	13986.1	13815.5	14693.1	10	13	0.119758	1.63195	0.706598	0.921695
DHRS7	Dehydrogenase/reductase SDR family member 7	6	6	20666.2	19007.2	22003.2	29972.1	32803.1	28989.2	28416.2	25087.1	22669.4	18941	19837.1	24770.7	20332.9	31086.3	27803.9	26827.5	26672	15939.3	30445	34347.1	29831.4	24505.7	30600.6	30730.9	32945.4	11	14	0.12002	0.883028	-0.179468	0.920747
PECAM1	Platelet endothelial cell adhesion molecule	3	3	37429.2	22915.3	34440.5	3121.97	2792.3		7906.48	10254.7	11710.8						7846.05	12912.9	7232.3		10171	7413.52	7090.27	7831.11	5319.97			8	8	0.120335	1.98385	0.988302	0.919609
RPL35A	60S ribosomal protein L35a	1	1				11376	24430.8	13273.6	3046.61	3581.9			23583.9	45323.5	48137.3	20190.5	19788.3		6092.15	51889					5835.16			6	7	0.120459	0.468976	-1.09241	0.919162
PTPRD	Receptor-type tyrosine-protein phosphatase delta	4	1	4454.41	4214.74		9958.54	12941.9	9286.4	5220.28	5583.41	4475.35			3044.28	4408.6	6004.59							3472.96	3828.44	6235.63	6512.17		8	7	0.120542	1.46592	0.551808	0.918862
SCRIB	Protein scribble homolog	3	2				9251.75	8316.24		10906.7	11678.9	9778.8		9843.18	9457.14	13814.7	10007.1	8173.8		12775.9		13470	13091.3	9390.24	12686.4	10802	13710.3	9874.63	6	12	0.120542	0.871024	-0.199215	0.91886
IMPDH2	Inosine-5'-monophosphate dehydrogenase 2	6	5	19727.3	20111.3	16929.7	12080.6	7921.25	14794.7	23649.3	19728.9	18123.6	22278.1	26535.7	19395.9	24980.1	16258.3	19283.9	35859.3	21993.4	19130.1	16144.5	28329.3	28979.6	19649.8	20281.2	17801.7	18817.5	11	14	0.120912	0.837194	-0.256366	0.91753
ANXA11	Annexin A11	9	9	116259	83249	92191.5	69884.9	80385	121644	59326.6	69047.2	67688.1	177243	127960	75207.1	48241.2	65396.3	62480.9	104277	88852.2	127739	83602.3	87656.2	85448.1	69623.9	78988.1	59219.4	64327.2	11	14	0.120973	1.23091	0.29972	0.917312
SLC2A1	Solute carrier family 2, facilitated glucose transporter member 1	4	4	109244	93853.1	75315.8	83469.2	65359.9	77750.8	774476	898622	1242970	1929520	1602530	1020030	631858	1368180	1339250	484276	1009170	326426	986646	588629	721454	1115980	1314950	1425230	1414110	11	14	0.121538	0.643772	-0.635378	0.91529
CUL5	Cullin-5	7	7	19361.5	16044.2	16915.9	15458.7	20188.9	21670.2	20701	15542.1	16443.3	10713.8	14036.5	13586.6	15823.8	16764.1	18861.4		16039		15261.8	17244.7	7279.04	14470.9	14770.6	14917.5	14662.4	11	12	0.122305	1.1358	0.183712	0.912557
COMP	Cartilage oligomeric matrix protein	4	4	69432.8	37846.2	63464.9					6716.21	4994.41	21609.6				10384.5	8976.94	42632.8		12230.6		13472.9		8893.61	4648.1			6	7	0.122476	2.3516	1.23364	0.911948
UBE2I	SUMO-conjugating enzyme UBC9	2	0	45457	47513.2	47460.2	41020.6	74888.3	15973.5	127169	103617	115198	52741.4	46967.8	62079	56323.3	91381.5	55525.5	46647.4	76093.2	16726.8	111637	131501	113995	80060.6	126969	132909	157979	11	14	0.122501	0.725358	-0.463235	0.911862
TUBB4B	Tubulin beta-4B chain	4	2	131034	170979	198473	1121960	1092150	507399	589748	475907	414719	240510	239920	259365	294753	415225	397860	122978	384962	49063.3	422805	423300	269729	245388	382942	326130	381622	11	14	0.122607	1.50734	0.592002	0.911484
MRPL39	39S ribosomal protein L39, mitochondrial	2	2	31933.3	12553.5	26067.8	5154.78	2335.27		6260.52				8214.33			2653.86							3553.76	3234.31		6315.44	6580.04	7	5	0.122849	2.95851	1.56487	0.91063
NFU1	NFU1 iron-sulfur cluster scaffold homolog, mitochondrial	2	2	17109	11636.7	26603.6	5106.13	5767.13		5402.23	4983.17	4619.27		5373.34		5961.94	4863.73	4313.36		6396.86			7092.26	6085.03	5213.54	4466.96	6290.98	6168	9	10	0.122944	1.6925	0.759152	0.910291
MAP1B	Microtubule-associated protein 1B	71	70	44047.9	22182.7	25167.4	476375	585379	1142970	278372	232474	251605	287039	245820	249773	307166	204221	207685	102350	182311	257982	181272	140285	92020.6	198343	154312	166088	162413	11	14	0.123081	1.75385	0.810523	0.90981
RPL28	60S ribosomal protein L28	1	1	8693.47	10790.6	11134.5	6517.94	7868.55	3286.76	9294.32	8889.25	7538.31	15754.5	7801	5216.22	7038.23	7266.61	6741.22	8015.36	5555.8		7592.07	11017.4	9531.6	7446.51	7249.05	6311.35	5769.78	11	13	0.123171	1.21697	0.28329	0.909491
DDB1	DNA damage-binding protein 1	16	16	30212.3	21585.1	25243.2	20027.4	22929.3	12883.6	25294.1	22981.9	23319.4	16177.5	19945.2	21933.7	23497.4	20560.5	19575.8	15892.7	17337.8		19219.9	20706.4	17364.9	21113.9	19086.4	19468.3	18853.7	11	13	0.123568	1.11678	0.159342	0.908093
HDHD2	Haloacid dehalogenase-like hydrolase domain-containing protein 2	4	4	19769.4	23815.8	20245.2	39156.7	51875.2	63185.3	34057.9	32896.4	31255.4	31122.9	46903	35022.9	51752.9	33820.7	33423.8	18674.8	29456.7	25867.9	23350.8	33599.4	19950.6	27858.1	19855.4	22420.3	26956.7	11	14	0.123655	1.24826	0.319921	0.907788
DDX3X	ATP-dependent RNA helicase DDX3X	11	3	26384.8	26787.8	31119.9	30817.1	28431.3	14428.2	27214.8	26624.1	28708.2	23837.5	25525.6	17589.9	23005.4	27329.3	22918.6	31259.1	35658.2	15750.9	40939.3	44267.1	40929.2	28996.2	39349.5	34544.1	32607.3	11	14	0.123826	0.847851	-0.238118	0.907188
PON1	Serum paraoxonase/arylesterase 1	2	2	7071.35	11229.4	16287.8	4631.04	3604.77		7761.51	7662.95	7189.58	4804.2	12063.7	14852.5	13192.6	13349.4	12001.2	13299.7							7449.14	4623.54	10089.7	10	8	0.123927	0.741016	-0.432423	0.906834
ECI2	Enoyl-CoA delta isomerase 2	5	5	47419.8	38570.5	81775.8	5387.17	8373.49	6395.78	14573.7	12339	12202.2					9269.45					8305.8	6782.97	6058.86		10262	10986.7	11856.7	9	7	0.124262	2.77988	1.47502	0.905663
MRPL23	39S ribosomal protein L23, mitochondrial	2	2	7676.85	6430.25	11867.7				1803.84												3866.34	4919.77	4486.96		1685.78	2900.37		4	5	0.124771	1.94428	0.959235	0.903885
SLC25A1	Tricarboxylate transport protein, mitochondrial	3	3		4125.53	4052.08	10696.2	18204.3		8518.31	6255.07	5689.29		4414.96	4873.73	5551.35	4635.79	5056.38		4491.88			6682.16	4187.4	3912.74	6368.77			8	9	0.124928	1.52316	0.60707	0.903341
KIF1A	Kinesin-like protein KIF1A	7	5	9456.08		6350.38	21984	28672.1	28452.6	23985.7	15225.5	18357.4	16895.1	18493.1	17573.7	22710.3	13817	12630.5		17752.1		18326.7	8969.82	8628.1	16942	11588.9	14684	14167.9	10	12	0.125033	1.26804	0.342602	0.902975
SRM	Spermidine synthase	3	3	63626.6	45574.5	47747.3	39089.7	30552.4	50002.7	91634.4	103230	98733.6	133159	124016	98280.5	85034.2	95878.9	85973.8	98514.9	89055.3	72003.1	86819.1	88289.5	79222.7	111431	94602.9	95976.9	95393.9	11	14	0.125078	0.824936	-0.277646	0.90282
[truncated: 1,862 more rows]

## Sheet: Volcano
Protein	log2(FC)	MinLog10(p)
PARVA	-1.0236	6.2804
EIF3F	-0.5846	5.4544
S100A10	-1.1331	4.8378
RBMX	-0.806	4.711
PDCD4	-0.8535	3.9894
[truncated: 2,985 more rows]

## Sheet: DAVID_KEGG FC
Category	Term	Genes	Count	List Total	Pop Hits	Pop Total	P-Value	Benjamini	Fold Enrichment	FDR	Fisher Exact
[truncated: 67 more rows]

[truncated: 1 more sheets: DAVID_REACTOME FC]
