# Supplementary material for: A deep-learning framework reveals whole-body perturbations at cell level
Source: Nature. 2026 May 20;655(8124):1016–26. doi: 10.1038/s41586-026-10535-2 (PMC13391364; doi:10.1038/s41586-026-10535-2)
Supplement: Supplementary file 4 — Differentially expressed proteins in mouse trigeminal ganglia. [file 41586_2026_10535_MOESM4_ESM.xlsx]

## Sheet: DEP_down
scores	names	logfoldchanges	pvals	diffexpressed	UP/Down
-8.80297	Serpina1e	-3.50732	4.33e-05	YES	Down
-7.1839	Serpina3k;Serpina3m	-1.7929	0.000165542	YES	Down
-6.32218	C8g	-1.35954	0.000114543	YES	Down
-6.24597	Serpina1a;Serpina1b;Serpina1d;Serpina1e	-1.33403	0.000107265	YES	Down
-5.98202	Serpina3g;Serpina3k;Serpina3m;Serpina3n	-1.36666	0.000145221	YES	Down
-5.98093	C8b	-1.54289	0.000188401	YES	Down
-5.90188	Serpina1a	-1.34024	0.000241577	YES	Down
-5.71604	Serpina3k	-1.78527	0.000290232	YES	Down
-5.52659	C8a	-1.3754	0.00028076	YES	Down
-5.36164	Fetub	-1.04712	0.00039486	YES	Down
-5.25918	Serpina1b;Serpina1d;Serpina1e	-1.67416	0.000368647	YES	Down
-5.21962	Serpina1d	-1.07867	0.000393975	YES	Down
-5.09549	Egfr	-1.05646	0.00107797	YES	Down
-4.8135	Serpina3f;Serpina3g;Serpina3k;Serpina3m;Serpina3n	-1.6643	0.00109156	YES	Down
-4.67974	Serpinf2	-0.886676	0.00181164	YES	Down
-4.57713	Ighv1-74	-0.988037	0.00215689	YES	Down
-4.56417	C6	-0.881914	0.00171313	YES	Down
-4.40274	Ces1c;Ces1d	-0.910151	0.00202052	YES	Down
-4.37921	Pmp22	-1.54667	0.00298779	YES	Down
-4.36909	Igha	-0.670304	0.00152686	YES	Down
-4.29229	Setd7	-0.731367	0.00219027	YES	Down
-4.18202	Serpina1a;Serpina1d	-1.10008	0.00199901	YES	Down
-4.14127	Ptma	-0.79183	0.00220418	YES	Down
-4.07608	C7	-0.720364	0.00226633	YES	Down
-3.92162	Oxsm	-0.739728	0.00287636	YES	Down
-3.91356	Itih3	-0.964786	0.00317426	YES	Down
-3.80836	Trim30b	-0.713628	0.003674	YES	Down
-3.79612	Serpina1b;Serpina1d	-0.933529	0.00419215	YES	Down
-3.78302	Serpina3i	-1.07049	0.0106712	YES	Down
-3.75923	Ado	-0.779138	0.00572004	YES	Down
-3.72778	Igkv10-96	-0.902156	0.00401113	YES	Down
-3.69035	Sod1	-0.65386	0.00456004	YES	Down
-3.6736	Mug1	-0.801484	0.00430084	YES	Down
-3.6475	Mup11;Mup17;Mup18;Mup2;Mup6	-0.940941	0.00876596	YES	Down
-3.64536	Smim1	-1.05101	0.00788834	YES	Down
-3.58381	Ybx1	-0.889205	0.00531626	YES	Down
-3.56197	Cpped1	-0.517192	0.00584165	YES	Down
-3.55903	Rcn1	-0.65019	0.00625129	YES	Down
-3.55162	Gns	-0.783791	0.00732041	YES	Down
-3.54884	Dok4	-0.653726	0.00600431	YES	Down
-3.54073	Etv6	-0.751268	0.00733064	YES	Down
-3.51065	Pkp4	-0.544338	0.00974607	YES	Down
-3.50079	Calu	-0.801872	0.00642923	YES	Down
-3.48151	2210016F16Rik	-0.780546	0.00615052	YES	Down
-3.45955	Lrg1	-0.654648	0.0071402	YES	Down
-3.38692	Znf148	-0.609183	0.00726658	YES	Down
-3.38189	Ggt5	-0.642051	0.0132016	YES	Down
-3.35512	Plin3	-0.518731	0.00731882	YES	Down
-3.34957	Lifr	-0.88055	0.00778729	YES	Down
-3.34505	Cdh19	-0.747908	0.0082017	YES	Down
-3.30648	Acy1	-0.804015	0.00825801	YES	Down
-3.26969	Crygs	-0.802914	0.00912085	YES	Down
-3.25801	Sh3bgrl3	-0.649712	0.00927953	YES	Down
-3.24946	Ubqln1;Ubqln2	-1.19601	0.010225	YES	Down
-3.22755	Mup11;Mup17;Mup18;Mup6	-1.1344	0.0157963	YES	Down
-3.19853	Kng1	-0.911243	0.00971467	YES	Down
-3.19362	Afm	-0.629119	0.012617	YES	Down
-3.17161	Orm1	-1.06414	0.0105564	YES	Down
-3.14383	Nes	-0.538577	0.0172707	YES	Down
-3.12808	Pgam1;Pgam2	-0.619647	0.014356	YES	Down
-3.12434	Alb	-0.730675	0.0150915	YES	Down
-3.12332	Cyb5a	-0.718906	0.0115457	YES	Down
-3.12276	Ighv1-15;Ighv1-81	-1.00908	0.0112166	YES	Down
-3.12226	Smad2	-0.589177	0.0108458	YES	Down
-3.11809	Htatsf1	-0.552143	0.0109176	YES	Down
-3.1075	Mug1;Mug2	-0.836379	0.0125305	YES	Down
-3.08838	Ces1c	-0.929277	0.0123331	YES	Down
-3.07452	Tra2b	-0.716687	0.0124246	YES	Down
-3.05665	Ica	-0.685009	0.0122968	YES	Down
-3.05212	Rcn3	-0.826742	0.0211382	YES	Down
-3.04129	Cpn1	-0.85348	0.0126051	YES	Down
-3.0089	Nfkbib	-0.685606	0.0205612	YES	Down
-3.00888	Bche	-1.20905	0.0175456	YES	Down
-3.00281	Rps6kb2	-0.522394	0.0155198	YES	Down
-2.95983	Pura;Purb;Purg	-1.09539	0.0237875	YES	Down
-2.95716	Yap1	-0.951118	0.0144842	YES	Down
-2.9416	Suox	-0.61177	0.0164468	YES	Down
-2.93572	Cpn2	-0.538457	0.0160775	YES	Down
-2.93408	Ighv6-3;Ighv6-6	-1.04772	0.0149395	YES	Down
-2.93362	Tpbgl	-0.6125	0.0182431	YES	Down
-2.92659	Dap	-0.893461	0.0181986	YES	Down
-2.92269	Pzp	-0.722253	0.015488	YES	Down
-2.91616	Acot1	-0.960905	0.0273175	YES	Down
-2.9125	Nqo1	-0.534888	0.0174999	YES	Down
-2.90718	Nudt9	-0.552226	0.0156482	YES	Down
-2.90701	Dmxl1	-0.69111	0.0156568	YES	Down
-2.88737	Cdh1	-0.597497	0.022633	YES	Down
-2.87929	Nsfl1c	-0.762272	0.0171854	YES	Down
-2.86981	Banp	-0.620443	0.0207308	YES	Down
-2.84659	Akt1;Akt3	-0.690913	0.0196416	YES	Down
-2.80519	Vwa7	-1.07792	0.0243624	YES	Down
-2.80058	Rps6ka2	-0.525056	0.0197334	YES	Down
-2.79393	Cfhr2	-0.925834	0.0194206	YES	Down
-2.77635	Apoa1	-0.702773	0.0229928	YES	Down
-2.73647	Srsf5	-0.802451	0.0214261	YES	Down
-2.73567	Igkv4-57	-0.766009	0.0255671	YES	Down
-2.71856	Serpina1b	-0.69149	0.0279138	YES	Down
-2.71501	Klkb1	-0.789979	0.0222948	YES	Down
-2.69747	Ppp4r1	-0.788223	0.0236877	YES	Down
-2.69338	Ighm	-1.06377	0.0238644	YES	Down
-2.66864	Igkv4-59;Igkv4-70	-0.926942	0.0265414	YES	Down
-2.66484	Trpc4ap	-0.519762	0.0287815	YES	Down
-2.66324	Sparcl1	-0.601287	0.0282977	YES	Down
-2.64526	Fn3k	-0.60308	0.0261841	YES	Down
-2.64298	Plcb2	-0.784921	0.0282687	YES	Down
-2.64061	Thtpa	-0.647573	0.0274416	YES	Down
-2.6398	Atp6ap2	-0.702885	0.02526	YES	Down
-2.63927	Ptms	-0.546849	0.0266393	YES	Down
-2.63086	Dkk3	-0.521072	0.0265887	YES	Down
-2.62567	Sod3	-0.565872	0.0288846	YES	Down
-2.61858	Clns1a	-0.666004	0.0266055	YES	Down
-2.61586	Sncb	-0.626229	0.0259905	YES	Down
-2.60888	C4bpa	-0.764548	0.0261949	YES	Down
-2.60725	Srsf6	-0.885462	0.0314174	YES	Down
-2.59907	Map4	-0.587563	0.0297221	YES	Down
-2.59339	Gnpda1;Gnpda2	-0.584431	0.0331692	YES	Down
-2.58807	Gaa	-0.545439	0.0331199	YES	Down
-2.58073	Hdgf;Hdgfl2;Hdgfl3;Psip1	-0.738779	0.0287651	YES	Down
-2.57775	Capg	-0.565181	0.0341367	YES	Down
-2.57445	Tf	-0.614899	0.0354429	YES	Down
-2.56265	Tubb2b	-0.61044	0.0339583	YES	Down
-2.562	Ovca2	-0.784097	0.0348837	YES	Down
-2.52745	Cpne4	-0.82399	0.0468897	YES	Down
-2.49673	Wdr33	-0.645779	0.0402913	YES	Down
-2.49516	Kif3a;Kif3b	-0.503974	0.0317122	YES	Down
-2.48767	Ppm1b	-0.665998	0.0321295	YES	Down
-2.48675	Rpl7	-0.591171	0.0321691	YES	Down
-2.48644	Sh3pxd2a	-0.713554	0.0335406	YES	Down
-2.47337	Tubb4b	-0.674415	0.037883	YES	Down
-2.4658	Srsf4;Srsf6	-0.761375	0.0358477	YES	Down
-2.46247	Hdhd3	-0.616515	0.0348693	YES	Down
-2.45664	Stxbp5l	-0.503801	0.0355259	YES	Down
-2.45477	Sart1	-0.551931	0.0342661	YES	Down
-2.44369	Dynll1	-0.646075	0.0373898	YES	Down
-2.44311	Pck1	-0.625037	0.0346791	YES	Down
-2.4376	Ctsb	-0.638964	0.0361405	YES	Down
-2.43655	Cnpy4	-0.624526	0.0446764	YES	Down
-2.42716	Usp48	-0.560638	0.0411005	YES	Down
-2.42506	Sdf4	-0.709507	0.0378904	YES	Down
-2.40717	Cfi	-0.560704	0.0378875	YES	Down
-2.3953	Piezo2	-1.31349	0.038817	YES	Down
-2.39121	Fam169a	-0.628239	0.0430679	YES	Down
-2.38171	Gm2a	-0.534878	0.0385813	YES	Down
-2.37716	Rbfox2	-0.703663	0.043306	YES	Down
-2.36407	Rpl31	-0.586902	0.0417536	YES	Down
-2.36118	Mtus1	-0.621151	0.0479272	YES	Down
-2.36103	H3c11;H3c15	-1.46372	0.0404107	YES	Down
-2.35299	Klf13	-0.803193	0.0467129	YES	Down
-2.34841	Ntrk3	-0.571448	0.0443024	YES	Down
-2.34674	Gatc	-0.5592	0.0412992	YES	Down
-2.34482	Prune2	-0.643602	0.0418659	YES	Down
-2.34467	Hopx	-0.599652	0.0424525	YES	Down
-2.34151	Ltf	-0.540364	0.0419922	YES	Down
-2.33944	Fstl1	-0.708354	0.0448696	YES	Down
-2.33246	Papln	-0.728555	0.0450921	YES	Down
-2.33085	Dbnl	-0.545906	0.0469951	YES	Down
-2.32765	Plxnd1	-0.539778	0.0446539	YES	Down
-2.32159	Plekho2	-0.527965	0.0430374	YES	Down
-2.30171	Aspa	-0.513646	0.0483948	YES	Down
-2.30059	Rbm3	-0.55585	0.0443859	YES	Down
-2.28539	Mapk1;Mapk3;Mapk4	-0.752555	0.0475422	YES	Down
-2.28183	Enpep	-0.539539	0.0475637	YES	Down
-2.27825	Sdcbp	-0.601146	0.0463556	YES	Down
8.30664	Klk1b27	1.72567	9.09e-06	YES	UP
2.4883	Hnrnpd;Hnrnpdl	1.64293	0.0449267	YES	UP
4.49458	Fyn;Hck;Lyn;Src;Yes1	1.4647	0.00115713	YES	UP
3.74405	Cpne2;Cpne3;Cpne4;Cpne6;Cpne8	1.20205	0.00676523	YES	UP
4.35561	Mog	1.18009	0.0014365	YES	UP
2.48316	Ywhab;Ywhae;Ywhag;Ywhah;Ywhaq;Ywhaz	1.10886	0.0480172	YES	UP
3.84097	Trim23	1.08016	0.00326139	YES	UP
3.82017	Fmnl1	1.02595	0.00337551	YES	UP
3.26221	Mcpt4	1.02374	0.0178011	YES	UP
2.35706	Epb41;Epb41l1;Epb41l3	1.01281	0.0484557	YES	UP
3.40041	Map1a;Map1b	0.998003	0.0100364	YES	UP
2.61602	Pip	0.983591	0.0382976	YES	UP
2.65208	Cplx1;Cplx2	0.9682	0.0299821	YES	UP
2.58797	Gna12;Gna13	0.941843	0.0387828	YES	UP
2.45072	Pmm1;Pmm2	0.935058	0.0423857	YES	UP
2.87748	Cul7;Cul9	0.93478	0.0213773	YES	UP
3.6934	Ina	0.933799	0.00426035	YES	UP
4.35336	Cpa3	0.924627	0.00228641	YES	UP
4.64883	Negr1	0.907006	0.00232982	YES	UP
2.38718	Igkv13-84	0.904013	0.0396783	YES	UP
2.75508	Pgrmc1;Pgrmc2	0.883794	0.0299382	YES	UP
3.52187	Cpne1;Cpne3	0.830717	0.00574443	YES	UP
3.86401	Rp2	0.826135	0.00324652	YES	UP
2.7013	Psma4	0.825409	0.0285464	YES	UP
2.90667	Mettl7a3	0.807563	0.0246469	YES	UP
2.48964	Chat	0.769418	0.032053	YES	UP
2.89417	Nck1;Nck2	0.764832	0.026309	YES	UP
2.30834	Arhgef4;Spata13	0.754102	0.0438321	YES	UP
2.59369	Rhoa;Rhob;Rhoc	0.750298	0.0285157	YES	UP
2.77926	Apobec2	0.741071	0.0212707	YES	UP
3.49385	Apoa4	0.734164	0.00765811	YES	UP
3.07996	Shisa4	0.731487	0.0121706	YES	UP
2.70928	Mat2b	0.717248	0.0268273	YES	UP
2.82553	Septin10;Septin7	0.716215	0.0219377	YES	UP
3.66011	Rab6a;Rab6b	0.708911	0.00438932	YES	UP
2.39897	Arl6ip5	0.707229	0.0446243	YES	UP
4.09324	Krt5;Krt76	0.690909	0.00245359	YES	UP
3.28657	Gfap;Krt7;Krt73	0.68328	0.00941143	YES	UP
2.74121	Rap2a;Rap2c	0.665463	0.0360907	YES	UP
4.78129	Fabp3	0.646984	0.000905198	YES	UP
2.45448	Toe1	0.646666	0.0363711	YES	UP
2.77823	Lsm3	0.630594	0.0197569	YES	UP
3.18949	Ptpra;Ptpre	0.620211	0.0104308	YES	UP
2.85068	Abcb11	0.604291	0.021689	YES	UP
3.35953	Lrrc8a;Lrrc8c	0.602313	0.00726313	YES	UP
3.12819	Nhp2	0.596145	0.0158365	YES	UP
2.37731	Ntmt1	0.588878	0.0469323	YES	UP
2.55997	Arpc1a;Arpc1b	0.583291	0.0358527	YES	UP
3.3279	Lpcat1	0.582142	0.00822058	YES	UP
2.76134	Dock11;Dock9	0.578159	0.0328251	YES	UP
2.77805	Vma21	0.561666	0.0200493	YES	UP
4.59374	Uqcrh	0.555453	0.000999454	YES	UP
2.68765	Tusc2	0.547302	0.0301955	YES	UP
3.19063	Ahcyl2	0.53853	0.0237511	YES	UP
2.3582	Gh1	0.538211	0.0423845	YES	UP
3.13149	Aldh1a2;Aldh1b1	0.534366	0.0110674	YES	UP
3.43375	Surf6	0.533466	0.00641314	YES	UP
2.5089	Stab1	0.531697	0.0329332	YES	UP
2.39931	Myh10;Myh11;Myh14;Myh9	0.52037	0.03736	YES	UP
2.9411	Hras;Kras	0.514385	0.0192659	YES	UP
2.52335	Slc1a4	0.512329	0.0302134	YES	UP
2.72503	Tgfb1i1	0.510018	0.0236503	YES	UP
4.06	Sptlc2	0.509955	0.00288416	YES	UP
3.37405	Tprg1l	0.506777	0.00819136	YES	UP
3.81563	Mettl26	0.506691	0.00527958	YES	UP
2.51419	Ube2i	0.506605	0.0426143	YES	UP
2.44581	Get1	0.505173	0.0351814	YES	UP
