# Supplementary material for: A deep-learning framework reveals whole-body perturbations at cell level
Source: Nature. 2026 May 20;655(8124):1016–26. doi: 10.1038/s41586-026-10535-2 (PMC13391364; doi:10.1038/s41586-026-10535-2)
Supplement: Supplementary file 17 — Source Data Fig. 3 [file 41586_2026_10535_MOESM17_ESM.xlsx]

## Sheet: Fig. 3b
Whole body		Fat		Muscle			Head
chow	HFD	chow	HFD	chow	HFD		chow	HFD
0.332708	0.248195	0.237953	0.151163	0.678592	0.530108		0.800111	0.452956
0.282633	0.221331	0.187995	0.139616	0.629555	0.587624		0.696018	0.358543
0.320757	0.173569	0.167552	0.118436	0.709572	0.371856		0.565752	0.388784
0.281813	0.200774	0.322883	0.099694	0.400258	0.626951		0.535487	0.549822
	0.206162		0.124061		0.528802			0.60178
Unpaired t test			Unpaired t test				Unpaired t test
P value	0.0012		P value	0.015			P value	0.0488
P value summary	**		P value summary	*			P value summary	*
Significantly different (P < 0.05)?	Yes		Significantly different (P < 0.05)?	Yes			Significantly different (P < 0.05)?	Yes
One- or two-tailed P value?	Two-tailed		One- or two-tailed P value?	Two-tailed			One- or two-tailed P value?	Two-tailed
t, df	t=5.234, df=7		t, df	t=3.204, df=7			t, df	t=2.381, df=7

## Sheet: Fig. 3e
chow	HFD
207	82
250	108
449	147
224	136
224	58
267
Column B	Data Set-B
vs.	vs.
Column A	Data Set-A
Mann Whitney test
P value	0.0043
Exact or approximate P value?	Exact
P value summary	**

## Sheet: Fig. 3f
chow	HFD
27175	15275
33085	14292
52503	15180
27565	19873
29318	10294
43248
Unpaired t test
P value	0.0022
P value summary	**
Significantly different (P < 0.05)?	Yes
One- or two-tailed P value?	Two-tailed
t, df	t=4.247, df=9

## Sheet: Fig. 3g
chow	HFD
27421	15548
33352	14378
52825	15232
27671	20203
29498	10443
43709
Unpaired t test
P value	0.0022
P value summary	**
Significantly different (P < 0.05)?	Yes
One- or two-tailed P value?	Two-tailed
t, df	t=4.224, df=9
