# Supplementary material for: A deep-learning framework reveals whole-body perturbations at cell level
Source: Nature. 2026 May 20;655(8124):1016–26. doi: 10.1038/s41586-026-10535-2 (PMC13391364; doi:10.1038/s41586-026-10535-2)
Supplement: Supplementary file 18 — Source Data Fig. 4 [file 41586_2026_10535_MOESM18_ESM.xlsx]

## Sheet: Fig. 4a
chow	HFD
3	2
4	1
2.5	2.5
3.5	3
3	1.5
3	1.5
3
Unpaired t test
P value	0.004
P value summary	**
Significantly different (P < 0.05)?	Yes
One- or two-tailed P value?	Two-tailed
t, df	t=3.625, df=11

## Sheet: Fig. 4f
lean	obese
24.5	39.8
21.2	30.5
21.7	42
21.5	41.9
21.6
Mann Whitney test
P value	0.0159
Exact or approximate P value?	Exact
P value summary	*
Significantly different (P < 0.05)?	Yes
One- or two-tailed P value?	Two-tailed
Sum of ranks in column A,B	15 , 30
Mann-Whitney U	0
