# Supplementary material for: A deep-learning framework reveals whole-body perturbations at cell level
Source: Nature. 2026 May 20;655(8124):1016–26. doi: 10.1038/s41586-026-10535-2 (PMC13391364; doi:10.1038/s41586-026-10535-2)
Supplement: Supplementary file 19 — Source Data Fig. 5 [file 41586_2026_10535_MOESM19_ESM.xlsx]

## Sheet: Fi. 5e
	Small CD68 clusters											Medium CD68 clusters												Big CD68 clusters
	chow					HFD							chow					HFD							Chow					HFD
adrenal glands	65.9091	84.6405	71.5686	64.2857	57.6271	50	72.7273	50	74.2604	86.3492		adrenal glands	31.8182	14.7059	27.451	33.3333	40.678	50	27.2727	50	25.1479	13.0159		adrenal glands	2.27273	0.653595	0.980392	2.38095	1.69491	0	0	0	0.591716	0.634921
liver	96.3458	92.1294	95.1592	94.7559	95.707	89.2876	87.9374	83.6499	89.8864	81.7881		liver	3.44619	7.21377	4.7066	5.11555	4.09781	10.4133	11.5294	15.3485	9.67138	16.9189		liver	0.207964	0.65685	0.134226	0.128581	0.195216	0.299021	0.533217	1.00157	0.442227	1.29294
stomach	77.5826	86.2496	92.9175	81.1401	86.8955	83.6154	77.7828	64.0035	74.361	71.6673		stomach	22.0045	13.086	6.8164	17.9769	12.4776	15.6418	18.385	29.1484	21.8177	21.9643		stomach	0.412889	0.664399	0.266082	0.882968	0.626866	0.742881	3.83212	6.84811	3.82133	6.36836
abdominal wall	89.5645	91.1092	89.223	89.0466	90.5302	89.0307	89.1155	89.6578	91.0836	88.4878		abdominal wall	10.3456	8.79911	10.6357	10.7912	9.37593	9.4038	9.69764	9.49884	8.30094	10.6996		abdominal wall	0.089846	0.091656	0.141306	0.162208	0.093872	1.56546	1.18683	0.843398	0.615467	0.812609
peyer patches	82.9787	88.9855	81.405	90.8924	89.3514	74.7292	82.2086	79.8995	67.5	82.6625		peyer patches	16.3121	11.0145	17.3554	9.10764	10.2614	23.4657	15.3374	17.5879	31.25	15.7895		peyer patches	0.70922	0	1.23967	0	0.387222	1.80505	2.45399	2.51256	1.25	1.54799
vesicular gland	78.1595	82.5622	81.8438	80.7414	76.3075	81.4183	78.6324	76.0155	81.8979	82.4919		vesicular gland	21.0498	17.0571	17.5642	18.8539	22.5257	16.8764	20.388	22.8149	16.9378	16.5707		vesicular gland	0.790729	0.380711	0.591981	0.404772	1.16678	1.70531	0.979631	1.16959	1.16427	0.937408
ViscAT	86.3605	89.563	89.2671	89.9392	86.7836	76.2489	75.7443	78.7651	81.5989	82.6115		ViscAT	13.3513	10.2267	10.3749	9.67298	12.896	20.4888	20.5375	18.3855	16.2796	15.5944		ViscAT	0.288191	0.210296	0.357988	0.387813	0.320395	3.26228	3.71818	2.84933	2.1215	1.79414
ScAT	93.791	91.5914	91.8628	92.8603	89.2451	89.5503	92.0412	91.4869	88.5018	91.0971		ScAT	6.09915	8.32398	8.01492	7.05295	10.5968	9.51307	7.11624	7.73367	10.6558	7.83356		ScAT	0.109861	0.084613	0.122311	0.086697	0.1581	0.936604	0.842565	0.779465	0.842418	1.06938
muscle	92.6226	91.9282	92.1921	91.9649	90.9467	91.1213	91.6264	91.1563	91.9768	92.4971		muscle	7.26695	7.93917	7.66496	7.89602	8.85393	8.15347	7.95349	8.3754	7.55138	7.03414		muscle	0.110461	0.132639	0.142955	0.139082	0.199326	0.725187	0.420146	0.468263	0.471848	0.468732
Liver	Unpaired t test											Liver	Unpaired t test											adrenal glands	Mann Whitney test			Stomach	Unpaired t test			abdomin-al wall	Unpaired t test
	P value	0.0015											P value	0.001											P value	0.0079			P value	0.0091			P value	0.0007
	P value summary	**											P value summary	**											Exact or approximate P value?	Exact			P value summary	**			P value summary	***
	Significantly different (P < 0.05)?	Yes											Significantly different (P < 0.05)?	Yes											P value summary	**			Significantly different (P < 0.05)?	Yes			Significantly different (P < 0.05)?	Yes
	One- or two-tailed P value?	Two-tailed											One- or two-tailed P value?	Two-tailed											Significantly different (P < 0.05)?	Yes			One- or two-tailed P value?	Two-tailed			One- or two-tailed P value?	Two-tailed
	t, df	t=4.716, df=8											t, df	t=5.035, df=8											One- or two-tailed P value?	Two-tailed			t, df	t=3.418, df=8			t, df	t=5.282, df=8
Stomach	Unpaired t test											ViscAT	Unpaired t test											peyer patches	Unpaired t test			vesicular gland	Unpaired t test			ViscAT	Unpaired t test
	P value	0.0341											P value	0.0006											P value	0.0029			P value	0.0303			P value	0.0001
	P value summary	*											P value summary	***											P value summary	**			P value summary	*			P value summary	***
	Significantly different (P < 0.05)?	Yes											Significantly different (P < 0.05)?	Yes											Significantly different (P < 0.05)?	Yes			Significantly different (P < 0.05)?	Yes			Significantly different (P < 0.05)?	Yes
	One- or two-tailed P value?	Two-tailed											One- or two-tailed P value?	Two-tailed											One- or two-tailed P value?	Two-tailed			One- or two-tailed P value?	Two-tailed			One- or two-tailed P value?	Two-tailed
	t, df	t=2.552, df=8											t, df	t=5.445, df=8											t, df	t=4.234, df=8			t, df	t=2.628, df=8			t, df	t=6.840, df=8
peyer patches	Unpaired t test																							ScAT	Unpaired t test			Muscle	Mann Whitney test
	P value	0.026																							P value	<0.0001			P value	0.0079
	P value summary	*																							P value summary	****			Exact or approximate P value?	Exact
	Significantly different (P < 0.05)?	Yes																							Significantly different (P < 0.05)?	Yes			P value summary	**
	One- or two-tailed P value?	Two-tailed																							One- or two-tailed P value?	Two-tailed			Significantly different (P < 0.05)?	Yes
	t, df	t=2.726, df=8																							t, df	t=14.96, df=8			One- or two-tailed P value?	Two-tailed
ViscAT	Unpaired t test
	P value	0.0003
	P value summary	***
	Significantly different (P < 0.05)?	Yes
	One- or two-tailed P value?	Two-tailed
	t, df	t=5.982, df=8
