# Supplementary material for: A deep-learning framework reveals whole-body perturbations at cell level
Source: Nature. 2026 May 20;655(8124):1016–26. doi: 10.1038/s41586-026-10535-2 (PMC13391364; doi:10.1038/s41586-026-10535-2)
Supplement: Supplementary file 20 — Source Data Extended Data Fig. 1 [file 41586_2026_10535_MOESM20_ESM.xlsx]

## Sheet: Extended data Fig.1a
Body weight		Fat		lean
chow	HFD	chow	HFD	chow	HFD
31.4	43.4	2.4	17.33	27.79	25.36
30.3	42.7	2.54	16.79	26.58	25.03
29.9	45.7	3.55	18.49	25.48	26.15
Body weight
Unpaired t test
P value	0.0002
P value summary	***
Significantly different (P < 0.05)?	Yes
One- or two-tailed P value?	Two-tailed
t, df	t=13.25, df=4
Fat
Unpaired t test
P value	<0.0001
P value summary	****
Significantly different (P < 0.05)?	Yes
One- or two-tailed P value?	Two-tailed
t, df	t=23.77, df=4

## Sheet: Extended data Fig.1b
Body weight		Fat		lean
chow	HFD	chow	HFD	chow	HFD
31.5	49.3	2.26	18.85	27.83	29.68
36.2	49.8	8.71	19.91	26.43	29.57
35	47.6	4.45	18.81	29.6	28
Body weight
Unpaired t test
P value	0.0007
P value summary	***
Significantly different (P < 0.05)?	Yes
One- or two-tailed P value?	Two-tailed
t, df	t=9.407, df=4
Fat
Unpaired t test
P value	0.0019
P value summary	**
Significantly different (P < 0.05)?	Yes
One- or two-tailed P value?	Two-tailed
t, df	t=7.289, df=4

## Sheet: Extended data Fig.1c
time	Chow					HFD
0	100	100	100	100		100	100	100	100	100		Row 1	0	-19.05 to 19.05	No
15	101.33	76.36	69.95	77.19		90.2439	83.4356	96.8944	90.3846	89.9497		Row 2	-8.974	-28.03 to 10.08	No
30	76	43.03	56.99	50		91.8699	72.3926	77.0186	62.9808	84.4221		Row 3	-21.23	-40.28 to -2.180	Yes
45	67.33	43.03	55.96	40.35		81.3008	69.9386	67.0807	66.3461	105.528		Row 4	-26.37	-45.42 to -7.320	Yes
60	62	52.12	56.48	49.12		96.3415	71.1656	93.7888	72.5961	96.9849		Row 5	-31.25	-50.30 to -12.19	Yes
90	58	62.42	54.4	62.28		82.1138	81.5951	86.3354	64.4231	80.402		Row 6	-19.7	-38.75 to -0.6472	Yes
120	64.67	78.18	64.77	90.35		77.2358	81.5951	87.5776	72.5961	86.9347		Row 7	-6.695	-25.75 to 12.36	No
Two-way ANOVA
Šídák's multiple comparisons test	Predicted (LS) mean diff.	95.00% CI of diff.	Below threshold?	Summary	Adjusted P Value
Chow - HFD
Row 1	0	-19.05 to 19.05	No	ns	>0.9999
Row 2	-8.974	-28.03 to 10.08	No	ns	0.7779
Row 3	-21.23	-40.28 to -2.180	Yes	*	0.021
Row 4	-26.37	-45.42 to -7.320	Yes	**	0.0022
Row 5	-31.25	-50.30 to -12.19	Yes	***	0.0002
Row 6	-19.7	-38.75 to -0.6472	Yes	*	0.0389
Row 7	-6.695	-25.75 to 12.36	No	ns	0.9394

## Sheet: Extended data Fig.1d
time	Chow CD68					HFD CD68
0	100	100	100	100	100	100	100	100	100	100		Row 1	0	-19.61 to 19.61	No	ns	>0.9999
15	41.8367	73.5043	67.3797	36.82	75.31	94.5946	95.4545	79.9163	77.6	108.46		Row 2	-32.23	-51.84 to -12.63	Yes	***	0.0002
30	46.4286	61.9658	64.1711	54.23	67.9	70.2703	92.7273	75.3138	69.27	85.07		Row 3	-19.59	-39.20 to 0.01383	No	ns	0.0503
45	45.4082	52.9915	58.2888	42.29	53.7	70.9459	98.6364	66.1088	75.52	82.09		Row 4	-28.12	-47.73 to -8.520	Yes	**	0.0013
60	53.5714	60.2564	56.6845	42.29	51.23	72.973	94.5455	73.6402	88.02	57.21		Row 5	-24.47	-44.08 to -4.866	Yes	**	0.0069
90	68.3673	66.6667	66.8449	46.77	61.11	72.973	94.5455	66.9456	75	56.22		Row 6	-11.19	-30.79 to 8.420	No	ns	0.5841
120	80.6122	88.4615	68.4492	60.7	67.9	88.5135	104.091	68.2008	82.81	71.64		Row 7	-9.826	-29.43 to 9.779	No	ns	0.7248
Two-way ANOVA
Šídák's multiple comparisons test	Mean Diff.	95.00% CI of diff.	Below threshold?	Summary	Adjusted P Value
Chow CD68 - HFD CD68
Row 1	0	-19.61 to 19.61	No	ns	>0.9999
Row 2	-32.23	-51.84 to -12.63	Yes	***	0.0002
Row 3	-19.59	-39.20 to 0.01383	No	ns	0.0503
Row 4	-28.12	-47.73 to -8.520	Yes	**	0.0013
Row 5	-24.47	-44.08 to -4.866	Yes	**	0.0069
Row 6	-11.19	-30.79 to 8.420	No	ns	0.5841
Row 7	-9.826	-29.43 to 9.779	No	ns	0.7248
