# Supplementary material for: A deep-learning framework reveals whole-body perturbations at cell level
Source: Nature. 2026 May 20;655(8124):1016–26. doi: 10.1038/s41586-026-10535-2 (PMC13391364; doi:10.1038/s41586-026-10535-2)
Supplement: Supplementary file 21 — Source Data Extended Data Fig. 5 [file 41586_2026_10535_MOESM21_ESM.xlsx]

## Sheet: Extended data Fig. 5g 
Kidney		Lungs		Heart		Brain		Liver				spleen		Thymus		Lymph nodes		Adrenal glands
chow	HFD	chow	HFD	chow	HFD	chow	HFD	chow	HFD			chow	HFD	chow	HFD	chow	HFD	chow	HFD
132.003	103.9	212.629	139.899	136.233	124.985	216.833	220.903	499.243	629.424			24.0003	18.9318	9.9645	10.5201	14.7129	25.4423	1.42714	1.43863
128.306	88.8622	126.234	92.7114	143.809	107.422	178.285	207.08	522.791	1186.98			18.8715	22.6333	6.85971	8.92083	19.6518	18.6359	1.24595	1.84593
125.058	116.995	152.268	154.04	124.213	131.434	188.625	177.924	497.89	999.109			22.2334	21.3775	8.89021	7.09518	14.1603	20.7857	1.34356	1.23666
139.112	115.618	245.067	159.75	136.486	136.263	209.581	202.351	546.669	619.121			25.2066	19.5451	10.2502	9.59733	15.1656	21.0265	1.59277	0.990623
	108.711		114.857		115.187		284.286		534.215				19.3704		14.1634		22.0655		1.30182
Kidneys												Lymph nodes
Unpaired t test												Unpaired t test
P value	0.0064											P value	0.0118
P value summary	**											P value summary	*
Significantly different (P < 0.05)?	Yes											Significantly different (P < 0.05)?	Yes
One- or two-tailed P value?	Two-tailed											One- or two-tailed P value?	Two-tailed
t, df	t=3.834, df=7											t, df	t=3.378, df=7
Liver
Unpaired t test
P value	0.096
P value summary	ns
Significantly different (P < 0.05)?	No
One- or two-tailed P value?	Two-tailed
t, df	t=1.922, df=7

## Sheet: Extended data Fig. 5h
Muscle		Adipose Tissue		ViscAT		ScAT
chow	HFD	chow	HFD	chow	HFD	chow	HFD
4088.59	3830.07	3541.24	11343	1208.5	3524.93	2332.74	7818.12
3865.99	4149.8	2370.48	9690.62	881.771	2491	1488.71	7199.61
4027.26	3477.92	3030.86	8897.62	1333.47	2755.68	1697.38	6141.94
4671.51	3685.23	2269.3	11341.3	791.58	3678.5	1477.72	7662.8
	3983.35		9816.26		3610.86		6205.4
Adipose Tissue
Unpaired t test
P value	<0.0001
P value summary	****
Significantly different (P < 0.05)?	Yes
One- or two-tailed P value?	Two-tailed
t, df	t=12.16, df=7
ViscAT
Unpaired t test
P value	0.0002
P value summary	***
Significantly different (P < 0.05)?	Yes
One- or two-tailed P value?	Two-tailed
t, df	t=7.186, df=7
ScAT
Unpaired t test
P value	<0.0001
P value summary	****
Significantly different (P < 0.05)?	Yes
One- or two-tailed P value?	Two-tailed
t, df	t=11.97, df=7

## Sheet: Extended data Fig. 5i
Kidney		Lungs		Heart		Brain		Liver				spleen		Thymus		Lymph nodes		Adrenal glands
chow	HFD	chow	HFD	chow	HFD	chow	HFD	chow	HFD			chow	HFD	chow	HFD	chow	HFD	chow	HFD
179.828	103.168	177.082	129.192	197.993	133.811	261.106	230.217	584.245	978.857			30.8066	16.4337	10.3862	7.82974	15.776	17.0672	1.83839	1.15541
101.027	114.853	125.62	90.3967	120.005	129.463	231.463	269.273	464.38	1091.67			21.8789	16.8646	9.28675	9.81266	11.7914	18.6562	1.1481	1.58775
109.545	108.653	185.082	132.565	115.11	148.242	242.981	186.461	555.274	985.091			22.2714	18.4691	6.33681	9.03842	9.51796	16.9032	1.26653	1.54682
131.761	144.448	206.343	112.415	147.935	140.429	228.872	209.836	566.062	962.729			12.7636	37.0818	11.8894	11.5909	17.3481	23.3706	1.63516	1.55893
133.379	189.055	106.605	153.674	122.113	168.019	221.366	195.825	542.968	917.294			19.6491	38.0219	8.82183	9.20279	12.8576	23.8982	1.59694	1.91817
Liver												Lymph nodes
Unpaired t test												Unpaired t test
P value	<0.0001											P value	0.0136
P value summary	****											P value summary	*
Significantly different (P < 0.05)?	Yes											Significantly different (P < 0.05)?	Yes
One- or two-tailed P value?	Two-tailed											One- or two-tailed P value?	Two-tailed
												t, df	t=3.150, df=8

## Sheet: Extended data Fig. 5g
Muscle		Adipose Tissue		ViscAT		ScAT
chow	HFD	chow	HFD	chow	HFD	chow	HFD
4298.06	4507.65	2175.78	11063.3	740.295	3584.13	1435.49	7479.16
3603.64	3785.41	5385.21	10484.1	1876.02	3305.38	3509.19	7178.73
4110.99	3964.36	3563	9823.5	1178.5	2917.57	2384.49	6905.93
4175.29	4070.59	3476.2	11556.7	1363.99	3460.41	2112.21	8096.33
4104.23	4212.41	3481.4	11612.4	1233.75	3508.93	2247.65	8103.44
Adipose Tissue
Unpaired t test
P value	<0.0001
P value summary	****
Significantly different (P < 0.05)?	Yes
One- or two-tailed P value?	Two-tailed
t, df	t=11.87, df=8
ViscAT
Unpaired t test
P value	<0.0001
P value summary	****
Significantly different (P < 0.05)?	Yes
One- or two-tailed P value?	Two-tailed
t, df	t=12.63, df=8
ScAT
Unpaired t test
P value	<0.0001
P value summary	****
Significantly different (P < 0.05)?	Yes
One- or two-tailed P value?	Two-tailed
t, df	t=9.543, df=8
