# Supplementary material for: A deep-learning framework reveals whole-body perturbations at cell level
Source: Nature. 2026 May 20;655(8124):1016–26. doi: 10.1038/s41586-026-10535-2 (PMC13391364; doi:10.1038/s41586-026-10535-2)
Supplement: Supplementary file 22 — Source Data Extended Data Fig. 7 [file 41586_2026_10535_MOESM22_ESM.xlsx]

## Sheet: Extended dta Fig. 7a
Whole body		Fat		Muscle
chow	HFD	chow	HFD	chow	HFD
314000000	309000000	25867205	71121346	152000000	101000000
274000000	269000000	31891209	59528898	123000000	97936367
274000000	221000000	24339236	54982308	137000000	73927114
224000000	279000000	36705881	54205105	74213904	115000000
	278000000		67420554		93389292
Fat
Unpaired t test
P value	0.0002
P value summary	***
Significantly different (P < 0.05)?	Yes
One- or two-tailed P value?	Two-tailed
t, df	t=6.952, df=7

## Sheet: Extended data Fig. 7b
spleen		lungs		kidneys		heart		thymus		pancreas		gut		lymph nodes		diaphragm		abdominal wall		preputial gland		partoid gland		extraorbital lacrimal gland		sublingual gland		ScAT		ViscAT
chow	HFD	chow	HFD	chow	HFD	chow	HFD	chow	HFD	chow	HFD	chow	HFD	chow	HFD	chow	HFD	chow	HFD	chow	HFD	chow	HFD	chow	HFD	chow	HFD	chow	HFD	chow	HFD
0.062803	0.023056	0.116781	0.198827	0.052034	0.004502	0.105772	0.035935	0.336754	0.067308	0.395111	0.018877	0.059389	0.174933	0.552217	0.259873	0.227253	0.151204	0.136824	0.178515	0.288184	0.211833	0.180154	0.18566	0.065574	0.109757	0.219717	0.117055	0.319789	0.184363	0.085191	0.094111
0.008385	0.013183	0.216322	0.382093	0.019289	0.023965	0.148979	0.052379	0.186957	0.060449	0.1229	0.077871	0.064312	0.067283	0.610813	0.305109	0.132913	0.129825	0.202619	0.182808	0.259665	0.366151	0.174896	0.217399	0.076692	0.100324	0.321706	0.181197	0.247415	0.163126	0.073291	0.087225
0.010034	0.030236	0.199566	0.087547	0.078658	0.042792	0.135748	0.034012	0.203447	0.00632	0.268979	0.113027	0.10899	0.141953	0.534382	0.108011	0.246124	0.132997	0.158838	0.132153	0.259479	0.079344	0.203893	0.085527	0.125015	0.079351	0.221136	0.000768	0.221036	0.123295	0.099481	0.104393
0.048032	0.069865	0.188643	0.077718	0.140116	0.00857	0.057902	0.037091	0.081379	0.044942	0.050553	0.063679	0.017686	0.08728	0.313748	0.246538	0.097683	0.096991	0.186024	0.150861	0.197741	0.132001	0.30477	0.123203	0.105574	0.152155	0.5543	0.045152	0.372453	0.121826	0.239169	0.050625
	0.084909		0.02388		0.214581		0.005419		0.001852		0.238244		0.162177		0.279972		0.085975		0.112326		0.079778		0.16878		0.086835		0.049027		0.135228		0.100801
Heart
Unpaired t test
P value	0.0051
P value summary	**
Significantly different (P < 0.05)?	Yes
One- or two-tailed P value?	Two-tailed
t, df	t=4.009, df=7
Thymus
Unpaired t test
P value	0.0111
P value summary	*
Significantly different (P < 0.05)?	Yes
One- or two-tailed P value?	Two-tailed
t, df	t=3.419, df=7
lymph nodes
Unpaired t test
P value	0.0067
P value summary	**
Significantly different (P < 0.05)?	Yes
One- or two-tailed P value?	Two-tailed
t, df	t=3.798, df=7
sublingual gland
Unpaired t test
P value	0.0147
P value summary	*
Significantly different (P < 0.05)?	Yes
One- or two-tailed P value?	Two-tailed
t, df	t=3.216, df=7
ScAT
Unpaired t test
P value	0.0034
P value summary	**
Significantly different (P < 0.05)?	Yes
One- or two-tailed P value?	Two-tailed
t, df	t=4.344, df=7

## Sheet: Extended data Fig. 7c
liver		submandibular gland		orbital lacrimal gland		vesicular gland
chow	HFD	chow	HFD	chow	HFD	chow	HFD
0.010188	0.008037	0.06776	0.023634	0.173363	0.011525	0.027729	0.186477
0.015423	0.011647	0.057208	0.039103	0.051779	0.027126	0.051734	0.014684
0.01251	0.010957	0.068415	0.026979	0.047509	0.003379	0.050949	0.024795
0.010324	0.005852	0.116332	0.017466	0.017709	0.014782	0.060043	0.018704
	0.013272		0.013615		0.017228		0.052188
submandibular gland
Unpaired t test
P value	0.004
P value summary	**
Significantly different (P < 0.05)?	Yes
One- or two-tailed P value?	Two-tailed
t, df	t=4.215, df=7

## Sheet: Extended data Fig. 7d
spinal cord		adrenal glands
chow	HFD	chow	HFD
1.83394	1.88849	4.09788	3.13997
1.33033	2.59811	0.592607	2.67208
2.34234	1.10835	4.36052	0.018727
1.78818	2.08246	3.55719	4.49703
	1.8645		3.92444

## Sheet: Extended data Fig. 7g
Chow	HFD
36.3641	26.438
35.2655	29.285
35.777	32.1073
34.5571	31.6083
	32.1996
Unpaired t test
P value	0.0054
P value summary	**
Significantly different (P < 0.05)?	Yes
One- or two-tailed P value?	Two-tailed
t, df	t=3.971, df=7

## Sheet: Extended data Fig. 7i
Chow	HFD
0.644572	0.51485
0.53537	0.481335
0.65226	0.440505
Unpaired t test
P value	0.0386
P value summary	*
Significantly different (P < 0.05)?	Yes
One- or two-tailed P value?	Two-tailed
t, df	t=3.035, df=4
