# Supplementary material for: A deep-learning framework reveals whole-body perturbations at cell level
Source: Nature. 2026 May 20;655(8124):1016–26. doi: 10.1038/s41586-026-10535-2 (PMC13391364; doi:10.1038/s41586-026-10535-2)
Supplement: Supplementary file 23 — Source Data Extended Data Fig. 8 [file 41586_2026_10535_MOESM23_ESM.xlsx]

## Sheet: Extended data Fig. 8e
Chow	HFD		Chow	HFD		Chow	HFD
0.851338	1.30068		1.31682	0.552419		1.24844	0.583137
0.977878	1.36772		0.892022	0.573589		0.798968	0.576358
1.16592	1.33361		0.872879	0.59483		0.991721	0.645409
Unpaired t test			Unpaired t test			Unpaired t test
P value	0.0229		P value	0.0355		P value	0.0357
P value summary	*		P value summary	*		P value summary	*
Significantly different (P < 0.05)?	Yes		Significantly different (P < 0.05)?	Yes		Significantly different (P < 0.05)?	Yes
One- or two-tailed P value?	Two-tailed		One- or two-tailed P value?	Two-tailed		One- or two-tailed P value?	Two-tailed
t, df	t=3.593, df=4		t, df	t=3.120, df=4		t, df	t=3.116, df=4

## Sheet: Extended data Fig. 8f
	log2(FC)	MinLog10(p)
PARVA	-1.0236	6.2804
EIF3F	-0.5846	5.4544
S100A10	-1.1331	4.8378
RBMX	-0.806	4.711
PDCD4	-0.8535	3.9894
SNX4	-0.6086	3.9652
SSRP1	-0.6521	3.9543
HNRNPA2B1	-0.629	3.9306
SSR1	-0.8365	3.8652
ARRB1	-0.8374	3.8512
GAB1	-1.0351	3.8221
HPX	-1.1945	3.8129
DDX42	-0.9986	3.7555
KYAT3	-0.7596	3.7378
COMMD4	-0.6227	3.7365
H2AC21	-1.0375	3.6648
CTNND1	-0.8467	3.6551
COMMD3	-0.8337	3.6249
U2AF2	-0.6547	3.494
BIN3	-0.6558	3.4643
ABHD12	-0.514	3.4598
COPB2	-0.8696	3.376
SUPT16H	-0.7123	3.3227
SYNE3	-0.7817	3.2804
C2	-1.0293	3.2095
SF3A1	-0.5612	3.1408
PTPRE	-0.7421	3.1076
C1S	-1.5488	3.0463
MATN2	-1.0577	2.9983
EXOC7	-0.525	2.9815
LPAR1	-0.7011	2.9537
OTUD7B	-0.834	2.873
SLC1A5	-0.5804	2.8219
GSTM3	-0.5488	2.811
OSBPL9	-0.5892	2.7946
MYO1C	-0.6743	2.7448
ITIH1	-1.0628	2.6981
GNG2	-0.9688	2.6831
RSL1D1	-0.6341	2.6728
PAXX	-0.9627	2.6706
SMARCC1	-0.9842	2.6547
HNRNPA1	-0.6226	2.648
ALPL	-1.3132	2.6393
H2AC18	-1.3668	2.5893
SF3B6	-0.6042	2.5264
DUSP15	-0.8467	2.5255
EIF3L	-0.5482	2.471
ROCK2	-0.5063	2.4659
RPS10	-0.8502	2.448
F12	-0.8739	2.4477
HNRNPA3	-0.5151	2.4329
MAP1S	-0.5015	2.4194
EFTUD2	-0.5972	2.3328
IGKV1-8	-1.4066	2.3076
ITGB6	-0.8848	2.3017
CAD	-0.586	2.2799
C8A	-1.2383	2.27
NIBAN2	-0.5008	2.2477
SMU1	-0.6994	2.2099
ALYREF	-0.5331	2.1917
SSR4	-0.7534	2.1519
SRSF9	-0.682	2.1471
TGFB1I1	-0.9211	2.1368
GTF2I	-0.544	2.1158
SAMHD1	-0.7642	2.1102
RPL15	-0.6416	2.1058
NUP93	-0.5939	2.0455
PABPN1	-0.5415	2.0329
USP12	-0.589	2.0097
F9	-1.3214	1.9967
H4C1	-0.7484	1.9865
CMPK2	-0.6276	1.972
TUBA4B	-1.4616	1.9699
SF3A3	-1.0096	1.9514
SLC25A6	-0.9781	1.9361
IGLV1-47	-1.2777	1.9324
LRRC8C	-0.8613	1.9164
EGFR	-0.9681	1.9062
IGKV3-11	-1.5221	1.8863
LAMTOR3	-0.5243	1.8847
HP	-1.7648	1.8831
C8B	-0.8819	1.8758
CLIC1	-0.6294	1.864
ALB	-0.8001	1.8539
FCGRT	-1.1399	1.8528
RPS11	-0.6382	1.8464
CFB	-0.802	1.8186
MPZ	-0.813	1.808
H3-3A	-0.8378	1.8014
COL10A1	-2.0778	1.7701
ANXA3	-0.6543	1.7554
HSPA12B	-0.668	1.7523
C5	-0.7285	1.7447
MYL9	-0.6569	1.7305
APOH	-1.2794	1.7175
KIAA1217	-0.5397	1.7167
IGKV3D-20	-1.1773	1.7113
TF	-0.7761	1.7111
IGHA1	-1.3764	1.7076
RALYL	-1.118	1.6981
IGHA2	-1.6851	1.6869
SART3	-0.5203	1.6646
MYL12A	-0.5177	1.6402
IGHV1-69	-1.7696	1.6359
IGLL5	-2.0567	1.6203
POLR2C	-0.5425	1.6094
TKTL2	-1.3226	1.6033
COL18A1	-0.6916	1.5913
SLC44A2	-0.663	1.5798
SERPING1	-0.8052	1.5728
SQOR	-0.5792	1.5214
PMP2	-0.7359	1.5204
PCOLCE	-0.6733	1.515
IGHV3-74	-1.3426	1.5062
IGHG4	-1.3211	1.4766
COMMD9	-0.5367	1.4723
ITGA1	-0.5122	1.4717
LMOD1	-1.0549	1.4622
ITIH4	-1.1893	1.457
H2BC1	-0.5185	1.4553
CYB5R2	-0.8525	1.4495
RBM3	-0.6053	1.4488
IGKV2-28	-1.5109	1.4413
IGLV3-9	-1.5456	1.4276
IGLV1-40	-1.2089	1.4235
AGT	-0.7776	1.4192
MGLL	-0.8181	1.4164
SORBS2	-1.3762	1.4025
CALD1	-0.6359	1.3738
SERPIND1	-0.9857	1.3695
SERPINA3	-0.6509	1.3676
C3	-0.8472	1.3645
IGHV5-51	-1.7502	1.3637
STT3A	-0.5481	1.3211
SNRPB	-0.5136	1.3144
IGKV1-5	-2.0503	1.2914
CHL1	-0.6306	1.2839
SERPINC1	-0.6235	1.2739
IGHG2	-1.2142	1.258
HNRNPAB	-0.5532	1.2568
SEC11C	-0.7943	1.255
IGKC	-1.082	1.2477
IGHG3	-1.1954	1.2466
SEC11A	-0.5848	1.2442
HRG	-0.8575	1.2438
DPT	-0.6074	1.2333
IGKV3-15	-1.0212	1.2281
ACTB	-0.5492	1.2267
NPNT	-1.172	1.2261
TGFBI	-0.5254	1.2202
PRX	-0.7668	1.2187
COL4A3	-1.067	1.1618
C4BPA	-1.8544	1.1586
GPC1	-0.6002	1.1562
MYH11	-1.1169	1.1428
ITGB4	-0.6791	1.1425
IGLV3-19	-1.1877	1.1408
MCAM	-0.5367	1.1388
ATP1B3	-0.6303	1.1231
MYO1B	-0.6031	1.1157
AMBP	-0.5573	1.099
PLG	-0.7671	1.0936
S100A6	-0.6418	1.0903
COL28A1	-0.7322	1.0878
FSCN1	-0.5203	1.084
FRMPD1	-1.0734	1.0833
A2M	-0.8973	1.0819
RBMXL1	-0.5894	1.0814
OLFML3	-0.7668	1.078
SPON1	-0.9677	1.0773
SRPX	-0.9293	1.0722
PTGDS	-0.6931	1.0639
CFH	-0.6809	1.0625
H1-0	-0.5304	1.0607
MMP9	-2.2957	1.0497
IGHG1	-1.0181	1.0489
TSPAN15	-0.5521	1.046
FN1	-0.5566	1.0343
IGHV3-49	-2.1326	1.0332
EMILIN2	-0.6623	1.0305
AZGP1	-0.6192	1.0289
LYZ	-1.223	1.02
JCHAIN	-0.8826	0.9989
ITIH2	-0.5516	0.9984
APOB	-1.6281	0.9795
AK5	-0.5103	0.9792
NT5C2	-0.6014	0.977
APOA1	-0.5951	0.972
B2M	-0.7888	0.9708
IGLC3	-1.0034	0.9638
VSIG4	-0.941	0.9405
FBLN1	-0.7163	0.9387
IGHV6-1	-1.7112	0.9366
C4A	-0.6766	0.9298
RPL35A	-1.0924	0.9192
SLC2A1	-0.6354	0.9153
ZYX	-0.5836	0.9017
IGKV3D-15	-2.1203	0.899
TXNDC5	-0.5446	0.899
LUM	-0.5679	0.8925
IGHV4-30-4	-1.2034	0.8865
GC	-0.548	0.8688
IGHV3-30-3	-2.6671	0.8674
ANPEP	-0.6277	0.8412
FBLN5	-0.9234	0.8333
SF3B3	-0.5348	0.8241
GPC4	-0.5395	0.8227
ITGA6	-0.598	0.8183
KIF21B	-0.8764	0.8021
ORM1	-0.6038	0.7968
CPQ	-0.5192	0.7923
SERPINA4	-0.5453	0.7894
SHBG	-0.5729	0.7731
ACTN1	-0.528	0.769
C1QB	-0.9465	0.7688
C2orf88	-0.5202	0.7464
MYO1F	-0.5824	0.7356
CD163	-0.7979	0.7294
CRTAC1	-0.5881	0.7107
GSTM1	-0.6723	0.7061
GGT5	-0.6508	0.6972
HLA-DQA1	-0.6173	0.6951
EFEMP1	-0.9722	0.6872
MYOF	-0.502	0.6857
BST1	-1.1016	0.6834
COL4A1	-0.5538	0.6633
TINAGL1	-0.5001	0.6339
CSRP2	-0.7235	0.6329
CPA3	-1.2772	0.6317
FGA	-0.575	0.6121
ALB	-0.6668	0.6045
KRT14	-1.0473	0.5946
CASP14	-1.8019	0.5812
NRP1	-0.5896	0.5811
IL4I1	-0.5838	0.5789
IGKV1-39	-0.54	0.5766
FABP7	-0.6069	0.5695
MX1	-0.5014	0.5564
EMILIN3	-0.5923	0.5521
CRABP1	-0.7434	0.5258
KRT6A	-1.3735	0.5064
MYLK2	-0.7049	0.5051
CNN1	-0.7533	0.4975
COL3A1	-0.5474	0.4929
JAM3	-0.5457	0.4876
AOC3	-1.1949	0.4756
IGHV2-70D	-0.9392	0.4614
S100A7	-1.4787	0.4503
IGLV7-43	-0.6552	0.4503
PLIN1	-1.3163	0.4471
IGKV4-1	-0.8344	0.435
RPL26	-0.5532	0.4239
KRT16	-1.0579	0.4117
VWF	-0.505	0.4074
CNN2	-0.6159	0.4071
HLA-DPB1	-1.2731	0.3869
IGLV3-25	-0.7421	0.3769
PLAT	-0.729	0.3672
LIN7A	-0.5152	0.3654
KRT5	-0.7539	0.3644
KRT77	-0.8489	0.3594
KRT24	-0.8779	0.3577
ASPN	-0.8857	0.3272
KRT19	-0.748	0.2621
GH1	-0.7301	0.2493
CMA1	-0.6978	0.2475
ACACB	-1.0922	0.2107
CD36	-0.6488	0.1998
HAS1	-0.4982	1.73
ALDH1A3	-0.4977	0.5291
IRF2BPL	-0.4958	2.9581
TNFAIP2	-0.4949	0.7868
HSPG2	-0.4949	1.0414
CAVIN3	-0.4937	1.1101
SP140L	-0.4931	2.0625
TAX1BP3	-0.4914	1.0783
RARRES2	-0.4909	1.0627
H3-2	-0.4891	1.6563
RIC8A	-0.4889	3.306
CNOT1	-0.4888	1.8154
SPARCL1	-0.487	0.9659
GLG1	-0.4856	1.6784
HLA-C	-0.4848	1.0673
GCN1	-0.4784	2.7431
RPL31	-0.4749	1.6442
MAN2C1	-0.4742	1.9492
STAB1	-0.4734	0.8794
TAGLN	-0.4714	0.7149
STK32C	-0.4639	0.6696
UBE2I	-0.4632	0.9119
PEF1	-0.4615	2.4851
PNPLA6	-0.458	1.1807
NEK9	-0.4561	1.1729
COL4A2	-0.4555	0.9635
PLEKHA6	-0.4553	0.7445
DNAJB11	-0.4551	0.5767
WDR91	-0.4551	1.9596
SNTB2	-0.4547	1.1938
AP3B1	-0.454	0.8434
LRG1	-0.4506	0.6197
CD14	-0.4506	0.947
ITIH3	-0.4488	0.7451
FUBP3	-0.4475	1.5835
DHRS4	-0.447	1.6834
ITPR2	-0.4466	0.9943
KCTD12	-0.4464	0.8759
TRIM25	-0.4456	1.3848
IGHV3-7	-0.4439	0.356
PLXNB2	-0.4428	1.5105
FOLH1	-0.4423	0.8749
DHX15	-0.4418	4.4184
TNPO3	-0.4391	2.3374
SFPQ	-0.4347	2.4067
CBR3	-0.4338	0.9013
F13A1	-0.4332	0.4114
WASHC4	-0.4329	3.5653
PON1	-0.4324	0.9068
TBXAS1	-0.4322	1.2302
UBE4A	-0.4321	3.4149
FERMT3	-0.4295	0.4766
PDLIM7	-0.4277	0.5282
ITIH5	-0.4274	1.0244
PDLIM1	-0.4254	0.8852
FLNA	-0.4238	0.7807
NONO	-0.4238	2.531
KDSR	-0.423	1.8804
TTR	-0.4219	0.5018
C1QC	-0.4202	0.4555
RNPEP	-0.4163	1.5005
CD5L	-0.4161	0.4184
ACTN4	-0.4135	1.2808
DYNLL1	-0.4133	1.6893
CRABP2	-0.4125	0.5474
LAMB1	-0.4114	0.5301
TJP1	-0.4105	1.0581
L3HYPDH	-0.4094	0.9485
RPS16	-0.4094	1.076
LIMCH1	-0.4084	0.774
PTBP1	-0.4079	1.5447
ILK	-0.4043	1.3572
IGHV3-15	-0.3976	0.3809
MRC2	-0.3976	0.6299
GPD2	-0.3969	2.1176
ARHGEF10	-0.3942	0.7384
ARF4	-0.3936	1.1851
C6	-0.3909	0.5376
LNPEP	-0.3905	0.8533
TMPO	-0.3889	1.3377
RPS24	-0.3888	0.9504
STING1	-0.3887	0.7555
CTNNB1	-0.3883	1.3254
NIF3L1	-0.3877	2.1187
CFI	-0.3856	0.6379
SNRPG	-0.3851	1.2047
PRKAA1	-0.3842	0.8357
SF3B1	-0.3834	2.5979
PPP6R1	-0.3827	0.7183
NEXN	-0.3822	0.2619
CPN1	-0.3813	0.4487
MYEF2	-0.3811	0.5251
MFAP2	-0.3808	0.2701
RPS23	-0.3799	0.7804
BGN	-0.3763	0.3871
PPBP	-0.3751	0.4257
EHD2	-0.3746	1.011
RRAS	-0.3745	1.2005
SBF2	-0.3734	1.0586
PROCR	-0.3706	0.4811
KNG1	-0.3698	0.5152
MTARC2	-0.3687	0.5155
GUCY1B1	-0.3681	0.9711
TMSB4X	-0.3648	0.5203
IGLV9-49	-0.3644	0.1255
GJC3	-0.3636	0.4798
GMPS	-0.3626	0.864
CMAS	-0.3584	1.4325
STT3B	-0.358	1.0481
SH3KBP1	-0.3577	1.0568
OAT	-0.3565	1.2723
IGLV8-61	-0.3561	0.1991
CD59	-0.3556	0.3182
ADAR	-0.3548	0.5979
SNTB1	-0.3541	0.9241
HLA-DRB3	-0.3538	0.3617
RPL6	-0.3535	1.1918
ORM2	-0.353	0.3361
CCT6B	-0.352	0.4094
NOS1	-0.3515	0.6303
LRP1	-0.3512	1.1998
SMURF1	-0.351	0.7016
TSC22D4	-0.3509	0.8849
PRPF8	-0.3478	1.827
C9	-0.3476	0.6454
MMRN2	-0.3471	0.4672
XRCC5	-0.3471	2.0807
APOA4	-0.3453	0.449
IFIT1	-0.344	0.6927
FLII	-0.3431	0.7974
FGL2	-0.3417	0.4441
SAA1	-0.3397	0.2317
INPP5K	-0.3393	0.8943
TRAPPC3	-0.3393	0.9472
VTN	-0.3388	0.6227
BLVRA	-0.3367	1.3455
TRAPPC4	-0.3356	0.9795
FUCA1	-0.3344	0.4987
SF1	-0.3344	0.6217
OMD	-0.3318	0.3119
MMS19	-0.3315	1.1145
PGLYRP2	-0.3311	0.3755
ABCA8	-0.3292	0.6933
STOM	-0.3291	1.5855
DRP2	-0.3279	0.4603
CAVIN1	-0.3279	0.8811
MTDH	-0.3277	1.4241
TRA2A	-0.3273	0.9623
IGHV3-38	-0.3264	0.4129
H2AZ1	-0.3257	0.6205
RBM8A	-0.3256	1.0509
RPS28	-0.3255	0.4116
C8G	-0.3252	0.7206
DRAP1	-0.3237	0.4061
CDKN1B	-0.322	0.5847
PUS1	-0.3216	0.415
HNRNPR	-0.3207	1.9639
STAT6	-0.3202	0.7993
MYH9	-0.3192	0.8323
PSMC1	-0.3178	3.6986
ILF2	-0.3159	1.8062
MYLK	-0.3157	0.3075
ACTR1A	-0.3147	1.674
C11orf68	-0.3127	0.9888
HNRNPDL	-0.3108	0.8372
MON2	-0.3105	1.8825
DRG1	-0.3091	1.1602
EPB41L2	-0.3077	0.4845
CAVIN2	-0.3074	0.5775
XPO1	-0.307	1.522
AARS2	-0.3065	1.1123
SACM1L	-0.3048	1.8679
RPRD1B	-0.3039	0.9544
PLXDC2	-0.3034	0.2499
PODN	-0.3032	0.5083
APOE	-0.3028	0.4983
KLHL40	-0.3017	0.4205
COL5A1	-0.3016	0.3552
CORO1A	-0.3013	0.4923
RPS15A	-0.3013	0.5943
ARFIP1	-0.3002	0.7684
IGKV2-24	-0.298	0.2097
HDAC11	-0.2963	0.766
ARHGEF7	-0.2963	1.0619
VWA1	-0.2939	0.3787
QARS1	-0.2928	1.4983
RARS1	-0.292	1.8321
SORBS3	-0.292	0.674
SNX27	-0.2896	1.4986
DHX9	-0.2894	2.0436
G3BP1	-0.2891	0.4372
AP2A1	-0.2889	1.6155
ARVCF	-0.2883	1.2038
KIFBP	-0.2876	0.4162
DAG1	-0.2872	0.4065
PLP2	-0.2866	0.2148
CD9	-0.2859	0.2174
SLC25A24	-0.2858	1.168
PML	-0.2852	0.7747
HP1BP3	-0.284	0.9736
DCPS	-0.2837	0.611
AHSG	-0.2833	0.3421
LIMS1	-0.2831	0.9762
SH3BGRL2	-0.2829	0.9676
ELAVL1	-0.282	1.1936
FDXR	-0.281	1.2133
INF2	-0.2802	0.5146
PIP4K2C	-0.2796	0.9911
PRKDC	-0.2792	1.4799
NUDT3	-0.2785	0.4964
CSNK1A1	-0.2785	0.5646
CD82	-0.2781	0.9409
SERPINH1	-0.278	0.449
SRM	-0.2776	0.9028
VCL	-0.2773	0.8715
NFIC	-0.277	0.6114
SCARB2	-0.2756	0.1924
UMPS	-0.2755	0.9695
HNRNPL	-0.273	1.2958
NYAP1	-0.2724	1.3011
TNXB	-0.2717	0.3499
GNA11	-0.2714	0.9996
TCERG1	-0.2711	0.5289
CLU	-0.2697	0.6763
RETSAT	-0.2695	0.2707
H1-2	-0.2692	0.7364
RPS3	-0.2687	0.6124
VPS33A	-0.268	0.8094
H2BC11	-0.2671	0.6505
RPS21	-0.2664	0.752
EIF3D	-0.266	1.6642
CP	-0.266	0.3922
EML3	-0.2657	0.6658
ASPA	-0.2655	0.5856
SRSF10	-0.2655	0.7124
STOML2	-0.2638	0.7804
APMAP	-0.2622	0.1973
TNS1	-0.2607	0.6099
RAB12	-0.2603	0.5086
ARPC2	-0.2598	1.3279
EXOC6B	-0.2596	0.5933
TNS3	-0.2595	0.6191
RALY	-0.2594	0.9325
HSD17B10	-0.2594	0.9485
VTI1B	-0.2588	0.6335
CRK	-0.258	0.7655
ANP32E	-0.258	0.4946
TTLL12	-0.2579	1.2989
TOP2B	-0.2579	0.8278
PICALM	-0.2577	0.5272
ANXA2	-0.2566	0.9468
UTRN	-0.2565	0.4884
IMPDH2	-0.2564	0.9175
ROCK1	-0.2555	0.7802
ITGB1	-0.2553	0.5109
SNX9	-0.2545	0.9703
GSK3A	-0.254	0.6101
PSPC1	-0.2537	1.1645
RPL30	-0.2529	0.4297
NDP	-0.2522	0.2261
SMC1A	-0.2519	0.6657
LASP1	-0.2508	0.503
IPO7	-0.2506	1.2971
NID1	-0.2498	0.2689
SORBS1	-0.2477	0.5154
ADD3	-0.2456	0.9464
RAB13	-0.245	0.8042
UFL1	-0.2449	1.2353
TCP11L1	-0.2441	0.8565
DRG2	-0.2439	1.6262
DDX17	-0.2385	1.0249
DDX3X	-0.2381	0.9072
PAIP1	-0.2367	1.3204
HDGF	-0.2366	0.1856
COMT	-0.235	0.5357
DTYMK	-0.235	0.7764
NEDD8	-0.2346	0.4756
IQSEC1	-0.2346	0.7716
HNRNPM	-0.2319	0.4783
RABEP1	-0.2282	0.4897
SLC44A1	-0.2281	0.4051
TERF2IP	-0.2275	1.3289
PSMD5	-0.2274	0.7676
NCKAP1	-0.2264	1.4913
DPP7	-0.2261	0.0967
RPL18A	-0.2252	0.3148
ARF6	-0.2249	0.632
ANXA4	-0.2242	0.5676
WASHC5	-0.2236	1.4856
FLNB	-0.2234	0.3323
TM7SF2	-0.2227	0.827
SEH1L	-0.2204	0.666
SEPTIN10	-0.2199	0.7112
DDX46	-0.2197	0.9421
ACTR1B	-0.2176	0.472
ATAD3B	-0.2166	0.5674
RCC1	-0.2156	0.8118
KRT2	-0.2148	0.1281
DHCR24	-0.2144	0.1988
COPA	-0.2142	1.0731
KANK4	-0.2138	0.2022
CIRBP	-0.213	0.6683
OSBP	-0.2126	0.846
CDK5RAP3	-0.2123	0.8454
IARS1	-0.2104	0.6261
COL1A2	-0.2097	0.2257
RAP1GAP	-0.2094	0.2724
PLSCR4	-0.2069	0.5453
RILPL1	-0.2058	0.7675
RPL27A	-0.2053	0.377
HSPBP1	-0.2034	0.7685
IL17B	-0.2032	0.2291
PFKL	-0.2029	0.9281
RPS9	-0.2028	0.4043
TBC1D9B	-0.2019	0.4174
OLFML1	-0.2016	0.1962
NUDT16	-0.2007	0.6407
SCRIB	-0.1992	0.9189
TGM2	-0.1977	0.1656
LPP	-0.1969	0.2669
PURA	-0.1956	0.9681
RPS20	-0.1952	0.2873
KANK2	-0.1946	0.741
PLLP	-0.1942	0.2208
H1-1	-0.1911	0.3061
PRUNE1	-0.1908	0.503
COPG1	-0.1897	0.5477
RBM39	-0.1895	0.7872
ATP9A	-0.1894	0.3581
DNM2	-0.1865	0.4135
PBDC1	-0.1853	0.4863
PDLIM2	-0.1849	0.2482
SNRPD2	-0.1845	0.3496
RAP2B	-0.1844	0.5805
XRCC6	-0.1842	0.9659
CFD	-0.1841	0.1909
RRAGA	-0.1831	0.5083
TUBG1	-0.1828	0.5362
DHRS7	-0.1795	0.9207
COL8A1	-0.179	0.0905
MPP6	-0.1786	0.1788
PSIP1	-0.1786	0.8139
C7	-0.1783	0.1853
EFHD2	-0.1782	0.3034
ARF5	-0.1776	0.7385
CASK	-0.1775	0.5
COL1A1	-0.1774	0.124
NOP58	-0.1772	0.4428
PSMC5	-0.1761	0.7745
PTPRC	-0.176	0.2561
RPSA	-0.1751	0.5915
RANGAP1	-0.1748	0.7049
ARCN1	-0.1744	0.6716
LMAN2	-0.1741	0.4858
EIF3A	-0.172	0.4449
PIK3R1	-0.1717	0.5612
MROH1	-0.1713	0.2998
MEST	-0.1706	0.1567
NUP210	-0.1697	0.4285
AGRN	-0.1697	0.1788
SNRPD1	-0.1688	0.4925
WDR13	-0.1684	0.4582
EEF1A1	-0.1678	0.4103
YKT6	-0.1678	0.4477
DAD1	-0.1677	0.5879
SNX18	-0.1676	0.6056
NBAS	-0.165	0.5572
EMILIN1	-0.1638	0.1679
YBX1	-0.1621	0.2042
HNRNPU	-0.1621	0.5503
SSB	-0.1614	0.6209
PPAT	-0.1608	0.3401
LGALS3BP	-0.1603	0.2523
LAMC1	-0.1603	0.1939
FKBP5	-0.1602	0.234
RUVBL2	-0.1591	0.8265
BPNT1	-0.1546	0.7673
THBS1	-0.1541	0.0836
CAMP	-0.1539	0.1545
PLD3	-0.1533	0.2005
A1BG	-0.1528	0.1703
LDAH	-0.1527	0.4678
AEBP1	-0.1526	0.2468
SNRNP200	-0.1526	0.8248
HEXA	-0.1516	0.1678
PTK7	-0.1514	0.1517
UBR4	-0.151	0.6807
RPL13A	-0.1502	0.431
ISLR	-0.1487	0.1411
SLK	-0.1484	0.4735
LTBP4	-0.1483	0.2567
SELENOP	-0.1477	0.1398
CFHR2	-0.147	0.1339
COMMD10	-0.1462	0.2587
ZADH2	-0.1456	0.2058
H2BC12	-0.1455	0.1884
ALDH18A1	-0.1445	0.2036
SHOC2	-0.1444	0.3392
PRKAB1	-0.1441	0.2183
HSP90B1	-0.1435	0.406
SCFD1	-0.1433	0.3279
COPE	-0.1431	0.8072
AIP	-0.1426	0.2392
MAPK14	-0.1419	0.2039
PALLD	-0.1415	0.2244
PROS1	-0.1397	0.159
BAX	-0.139	0.4285
EXOC2	-0.1385	0.7364
NFIB	-0.1377	0.3379
C1R	-0.1366	0.132
NAA25	-0.1365	0.2044
STAT3	-0.1362	0.4318
ABCF2	-0.1354	0.257
PRKD1	-0.1348	0.3033
SAP18	-0.1341	0.3723
DCTN4	-0.1331	0.4658
FA2H	-0.1322	0.3196
TRADD	-0.1314	0.2523
FUBP1	-0.1314	0.3191
PIKFYVE	-0.1313	0.1799
LMNB1	-0.1311	0.3758
GFPT1	-0.1306	0.2625
ARPC5	-0.1296	0.1862
CAV1	-0.1294	0.1026
RPL4	-0.129	0.2757
MTM1	-0.1288	0.2007
VIM	-0.1283	0.257
DDX5	-0.1261	0.3882
RPL7A	-0.1245	0.3055
PGRMC1	-0.1244	0.3564
ENAH	-0.1237	0.0872
SLC25A5	-0.1235	0.2053
GIT1	-0.1231	0.3913
BCAM	-0.1226	0.1247
HNRNPK	-0.1219	0.6039
H2AC4	-0.1214	0.2425
RECQL	-0.1213	0.2385
LOX	-0.1205	0.0705
LARS1	-0.1203	0.6637
ITGAM	-0.1197	0.2376
RPS7	-0.1196	0.228
LSM3	-0.1168	0.0872
FGB	-0.1166	0.1034
SH3BGRL	-0.1164	0.1574
PPIE	-0.1158	0.3347
TMED7	-0.115	0.1211
STEAP4	-0.1142	0.1265
SYNCRIP	-0.1134	0.374
GOLGA7	-0.1125	0.2058
NGFR	-0.1124	0.1564
HNRNPD	-0.1107	0.2594
PRPSAP2	-0.1105	0.4337
P4HA1	-0.1097	0.1432
CTPS2	-0.1092	0.7361
CDH1	-0.1092	0.0959
AP2A2	-0.1088	0.3011
CTNNA1	-0.1079	0.2639
MYL6	-0.1077	0.2691
AP2B1	-0.1076	0.3213
GIMAP4	-0.1074	0.1807
RO60	-0.1072	0.573
YWHAZ	-0.1069	0.2461
RPA1	-0.1063	0.4209
APOD	-0.1061	0.1046
DDX6	-0.1054	0.4489
G6PD	-0.1053	0.3405
RPL23	-0.1046	0.1421
ADAMTS7	-0.1036	0.1144
TRIM28	-0.1029	0.4036
TMX3	-0.1027	0.3058
FKBP4	-0.1024	0.367
NUDT21	-0.1024	0.2304
DDX39B	-0.1019	0.2773
HNRNPH1	-0.1016	0.2152
ELN	-0.1012	0.0676
MACROH2A1	-0.101	0.1335
PDPK1	-0.1009	0.2139
FKBP1A	-0.1008	0.2019
SURF4	-0.0995	0.1615
PRTN3	-0.0988	0.0845
PTPRS	-0.0987	0.118
TIMM50	-0.0986	0.1865
SNX5	-0.0984	0.2648
SGCE	-0.0961	0.1053
KRT9	-0.096	0.0462
TTL	-0.0954	0.2356
LBP	-0.0952	0.1582
PSME2	-0.095	0.2378
RHEB	-0.0949	0.177
COL11A1	-0.0946	0.0546
SPART	-0.0935	0.2299
GATD1	-0.0933	0.3243
ANKFY1	-0.0933	0.3813
DCN	-0.0916	0.0972
ACP2	-0.0911	0.1267
RUVBL1	-0.0909	0.7715
LAMA2	-0.0903	0.0985
OGFR	-0.0894	0.0885
PPP1CB	-0.0892	0.2043
MACROH2A2	-0.089	0.1564
SNX6	-0.0882	0.2024
ATP2B4	-0.0877	0.255
PPP1R21	-0.0861	0.0864
PLPP3	-0.0856	0.2132
RPS4X	-0.0855	0.1425
CPM	-0.0847	0.1557
POSTN	-0.0838	0.0472
OSBPL1A	-0.0838	0.3803
FGF1	-0.0837	0.0531
PABPC1	-0.0836	0.281
PRMT1	-0.083	0.2126
RPL18	-0.0823	0.1455
ATL3	-0.082	0.2117
MAGED2	-0.0813	0.1901
MRPL4	-0.0811	0.1178
MFAP5	-0.0811	0.1589
TUBAL3	-0.0806	0.0772
HNRNPC	-0.0805	0.2992
S100A11	-0.0802	0.1371
EMD	-0.0802	0.1406
SOD3	-0.0798	0.0509
PI16	-0.0795	0.2188
KRT1	-0.0794	0.0411
MOCS2	-0.0789	0.1791
GALT	-0.0787	0.2823
GAS7	-0.0785	0.1241
SERPINF1	-0.0784	0.1441
SPATA20	-0.0776	0.1421
LMAN1	-0.0773	0.2054
RABGGTA	-0.0773	0.1388
RPN1	-0.0772	0.2407
NIBAN1	-0.0772	0.111
ERAP1	-0.0771	0.1205
EXOC5	-0.077	0.0913
PANK4	-0.0752	0.1558
VPS26A	-0.0746	0.3881
LMNB2	-0.0731	0.1396
RPS13	-0.0731	0.1675
QKI	-0.0726	0.0955
PLCG1	-0.072	0.2308
UACA	-0.0719	0.1002
EPS15L1	-0.0698	0.189
TMEM43	-0.0696	0.1132
EEFSEC	-0.0696	0.1061
CTNNA2	-0.0692	0.1312
IGFALS	-0.0679	0.0729
DCXR	-0.0676	0.1243
ARPC4	-0.0671	0.2334
ADAMTSL1	-0.0668	0.112
CST3	-0.0657	0.0796
RPL9	-0.0653	0.0915
JAM2	-0.0652	0.1141
CEACAM1	-0.0641	0.0696
TLN1	-0.0628	0.1641
SNRPE	-0.0628	0.1342
NCL	-0.0621	0.2982
EIF3B	-0.0615	0.2206
PARP1	-0.0606	0.1189
NECTIN2	-0.0605	0.0571
MTA1	-0.06	0.1536
PSMB9	-0.0585	0.092
WDR45B	-0.0572	0.1503
CXCL12	-0.0566	0.0418
RPL38	-0.0556	0.0754
LMNA	-0.0542	0.12
CTSG	-0.0539	0.0374
AIMP2	-0.0535	0.0779
TMED5	-0.0534	0.0497
LTF	-0.0534	0.0279
RAB23	-0.0529	0.1243
LGALS9	-0.052	0.0516
OAF	-0.0501	0.0984
SGCD	-0.0496	0.0604
PTMS	-0.049	0.0292
WDR7	-0.048	0.0887
CCDC22	-0.0476	0.1205
SLC1A4	-0.0472	0.0702
EIF4A2	-0.0456	0.1835
EIF3I	-0.0455	0.1907
ALKBH5	-0.0444	0.0868
WDFY1	-0.0425	0.084
GGA1	-0.0423	0.1296
AKT3	-0.0416	0.075
NID2	-0.0412	0.0436
COL15A1	-0.0408	0.0623
RALB	-0.0407	0.0524
HDAC1	-0.0396	0.0875
RAB10	-0.0388	0.0904
EPS15	-0.0366	0.1162
CPB2	-0.0352	0.0381
ALOX5AP	-0.0349	0.042
PMVK	-0.0343	0.069
VWA5A	-0.0341	0.0599
FERMT2	-0.0335	0.0806
ATAD3C	-0.0321	0.0647
AKR1C3	-0.0317	0.0613
SRSF2	-0.0302	0.0425
APOA2	-0.0299	0.0259
BST2	-0.0291	0.025
CYP27A1	-0.0289	0.0577
VARS1	-0.0269	0.0877
PDP1	-0.0266	0.0382
FBN1	-0.0262	0.0231
COPS7A	-0.0254	0.0445
TK2	-0.0248	0.0634
PCK2	-0.0228	0.0366
RPL7	-0.0223	0.0455
WASH2P	-0.0216	0.1222
MECP2	-0.0198	0.047
ACACA	-0.0195	0.0317
HNRNPF	-0.0188	0.0347
CLTC	-0.0172	0.0552
STX4	-0.0172	0.0315
	-0.0169	0.0065
RPS17	-0.0168	0.0194
SERPINB6	-0.0166	0.0429
CNRIP1	-0.0165	0.0207
CSNK2B	-0.0163	0.029
ELOC	-0.0162	0.0138
SSH3	-0.0159	0.0244
LAMA4	-0.0158	0.0136
MAGT1	-0.0151	0.0324
ECM2	-0.0138	0.0138
USP47	-0.0111	0.0289
COPS6	-0.0105	0.0189
PSMD8	-0.0102	0.0209
PHYKPL	-0.0101	0.0203
HS1BP3	-0.01	0.0288
KHSRP	-0.0096	0.0206
TUBA1A	-0.0095	0.0109
ADK	-0.0085	0.0125
LEMD2	-0.008	0.0116
VPS25	-0.0079	0.0169
VPS26B	-0.0076	0.0142
SNX8	-0.0068	0.0099
SEC13	-0.0064	0.017
COASY	-0.0058	0.014
EIF2AK2	-0.0056	0.0106
ELMO1	-0.0052	0.0076
LAMA5	-0.0046	0.0047
CYFIP1	-0.0043	0.0093
MOGS	-0.0042	0.0083
VPS13A	-0.0038	0.0037
ANXA1	-0.003	0.0052
PRPSAP1	-0.0028	0.0064
CDC42EP4	-0.0028	0.0037
EHD4	-0.0022	0.0046
GALK1	-0.0021	0.0041
APRT	-0.0017	0.0028
ANP32B	-0.0013	0.0033
COL14A1	-0.0013	0.0016
PACS2	-0.0009	0.0019
CYRIA	-0.0008	0.0018
ARL1	-0.0003	0.0006
LAMP2	0.0003	0.0002
PPIB	0.0005	0.0012
HNRNPUL2	0.0006	0.0014
EEF1E1	0.0017	0.0029
SORT1	0.0031	0.0068
MINDY1	0.0036	0.0061
WDR61	0.0039	0.0069
AIDA	0.0057	0.0159
APCS	0.0058	0.0045
SYN2	0.0062	0.0102
DHRS7B	0.0063	0.0063
ANXA5	0.0066	0.01
RPN2	0.0073	0.0136
CORO7	0.0074	0.0109
FIS1	0.0085	0.0121
HNRNPH3	0.0111	0.0274
PRPF19	0.0111	0.0142
ZNRD2	0.0117	0.0205
SNRNP70	0.0117	0.0156
UPF1	0.0121	0.0226
RELA	0.0125	0.0327
CTBP1	0.0126	0.0361
TMEM231	0.0127	0.0256
HMGB1	0.013	0.0185
PPM1F	0.0133	0.0195
CNPY4	0.0144	0.0113
ESYT2	0.0148	0.0412
DARS1	0.015	0.0425
GGCT	0.015	0.0099
TMEM97	0.0155	0.019
LAMTOR1	0.0157	0.0271
GNAI3	0.0164	0.061
GMPPA	0.0173	0.0434
CRKL	0.018	0.0744
RAC1	0.0183	0.0367
VAT1	0.0183	0.0191
LAMA1	0.0188	0.0193
QPRT	0.0189	0.0239
HDGFL3	0.0189	0.0354
THRAP3	0.0193	0.0354
CDR2L	0.0195	0.011
ARPC1B	0.0198	0.0303
MYADM	0.02	0.033
FGG	0.0204	0.0139
MYO6	0.0208	0.0525
C11orf98	0.0209	0.0415
DUSP23	0.0213	0.0342
SEC31A	0.0216	0.0675
ADH5	0.0217	0.0671
DGKH	0.0218	0.0181
RDH14	0.0219	0.0402
IGF2R	0.0222	0.0429
SERPINA1	0.0228	0.0278
GPX3	0.0229	0.0203
PCBP1	0.0233	0.0863
RSU1	0.0239	0.0501
CAPNS1	0.024	0.0722
PSMC4	0.0247	0.0569
WDR1	0.0248	0.0462
STK38L	0.0252	0.0565
ENPP6	0.0266	0.0184
KRT10	0.0267	0.0126
H2AX	0.0269	0.0465
STAM	0.0271	0.074
TBC1D17	0.0275	0.0703
PTPN23	0.0283	0.0797
MAT2B	0.0284	0.0655
LNPK	0.0288	0.0909
MTFR1L	0.03	0.057
PPP1R12C	0.0315	0.0501
ANK3	0.0322	0.0684
TNKS1BP1	0.0324	0.0607
TNS2	0.0332	0.0299
PSMD1	0.0344	0.0561
RPL3	0.0346	0.0552
CPNE3	0.035	0.062
PNPT1	0.0354	0.0462
PIGS	0.0362	0.0599
ASPH	0.0365	0.0724
SLC20A2	0.0373	0.045
EEF2	0.0373	0.1093
BLMH	0.0378	0.0428
PGM2	0.0381	0.0666
PRPF6	0.0395	0.0749
UFM1	0.0406	0.0939
ABHD14B	0.0412	0.0606
SNRPD3	0.0416	0.0741
IQGAP1	0.0418	0.0928
ACTR3	0.0424	0.1488
TALDO1	0.0428	0.056
CHP1	0.0439	0.0488
STX12	0.0439	0.1186
FYN	0.045	0.0739
ENOPH1	0.0452	0.0437
LRRK1	0.046	0.0692
KATNAL2	0.0463	0.0921
SELENOM	0.0473	0.0449
WASF2	0.0478	0.073
PFKFB2	0.0479	0.092
VPS51	0.048	0.0655
ACTR2	0.048	0.121
ARHGDIA	0.0481	0.0684
BRK1	0.0484	0.027
EIF3C	0.0484	0.178
ILF3	0.0487	0.1616
EPHX1	0.0489	0.0852
QTRT1	0.0491	0.0803
SMAP2	0.0497	0.055
CYB5R3	0.0498	0.0994
MFSD10	0.0498	0.1162
RBP4	0.0505	0.041
GANAB	0.0505	0.1309
SERPINB9	0.0512	0.0808
MLEC	0.0519	0.0898
PPP2R5D	0.052	0.2139
RPL36	0.053	0.0853
INHBE	0.0535	0.0294
RPS14	0.0536	0.1344
AP1B1	0.0537	0.1298
TRAPPC9	0.0538	0.1088
TSN	0.0547	0.1223
MMAB	0.0548	0.0735
ARHGEF2	0.0557	0.1339
HSD17B4	0.0558	0.1154
ALDH3B1	0.0566	0.063
RPL10	0.0569	0.0927
NEDD4L	0.057	0.1146
GAPVD1	0.0582	0.1727
FAU	0.0587	0.1134
PGRMC2	0.0588	0.0831
UBAP2L	0.0607	0.0758
H1-10	0.061	0.1295
NT5E	0.0611	0.0728
EIF3E	0.0622	0.191
DDAH2	0.0626	0.0925
PDLIM4	0.0626	0.0876
EIF4A3	0.0626	0.2209
SBDS	0.0631	0.2031
POFUT1	0.0639	0.1052
RPL14	0.064	0.1289
SWAP70	0.0643	0.1836
SH3GLB2	0.0646	0.1143
TRA2B	0.0651	0.1073
NHLRC2	0.0652	0.1315
NOP2	0.0653	0.0822
TPP1	0.0655	0.0956
TCP1	0.0665	0.3037
LRRC8A	0.0671	0.2683
SRSF1	0.0671	0.1351
TUBB	0.0677	0.1069
MAPK10	0.0684	0.0989
P2RX7	0.0688	0.214
ANO10	0.0693	0.1573
RTCA	0.0696	0.1065
LTBP2	0.0714	0.0998
NEGR1	0.0727	0.0563
DSTN	0.0732	0.1267
SPAG9	0.0749	0.0727
NEK7	0.075	0.1476
ITGB2	0.0755	0.1339
VPS45	0.076	0.1099
RPL23A	0.0762	0.285
CSTB	0.0766	0.2128
HACD3	0.0768	0.1699
CKAP4	0.0773	0.1663
USP7	0.0776	0.1969
SCARA5	0.0782	0.0608
TMUB1	0.079	0.1435
COL21A1	0.0795	0.0995
PPA1	0.0813	0.1679
KPNA3	0.0813	0.3578
CYTH1	0.082	0.2097
MTOR	0.082	0.198
NRBP2	0.0824	0.3098
PAFAH1B2	0.0825	0.15
MYH10	0.0827	0.1155
SARM1	0.083	0.1917
NMD3	0.083	0.0954
PSMA4	0.0832	0.1271
AMPD2	0.084	0.1066
COPS5	0.0847	0.1922
ABCF3	0.0849	0.2067
TOMM40	0.0855	0.0763
ACOT9	0.0868	0.1231
HSPA1L	0.0876	0.2802
RHOT2	0.088	0.1868
PCBD2	0.0882	0.0589
NCLN	0.0884	0.1438
GPHN	0.0889	0.2388
CPNE1	0.0902	0.1531
PPP1CA	0.091	0.1483
SNX12	0.0911	0.0936
PSMB10	0.0918	0.1834
HSDL1	0.0918	0.1272
PCYOX1	0.0921	0.2215
OGN	0.0932	0.0797
MBLAC2	0.0936	0.1298
VPS53	0.0946	0.3893
RPS3A	0.0954	0.2036
VKORC1L1	0.0974	0.2351
RAB3GAP1	0.0974	0.4487
NAGK	0.0978	0.1627
EIF4A1	0.0988	0.2795
RPS25	0.099	0.2639
CUL4A	0.0999	0.3363
SPECC1L	0.1	0.1215
PHPT1	0.1003	0.0833
LCN2	0.1009	0.1373
PDIA6	0.101	0.3022
PIP5K1C	0.1018	0.1127
DDOST	0.1024	0.3098
CUL2	0.103	0.2793
TRIM3	0.1041	0.1547
CAMK2D	0.1064	0.2459
PLA2G2A	0.1065	0.0811
CRP	0.1065	0.0923
TLN2	0.1069	0.4765
RNASE3	0.107	0.081
CORO1B	0.1073	0.2069
SND1	0.1076	0.4611
SNTA1	0.1091	0.2262
SRSF7	0.1094	0.3671
SERBP1	0.1094	0.2276
JOSD2	0.11	0.1524
CARS2	0.1114	0.1425
SLC9A3R2	0.1125	0.1919
PRKRA	0.1127	0.3044
DHX30	0.1128	0.1712
PPME1	0.1131	0.4036
ASNS	0.1133	0.3083
PC	0.1141	0.2417
FUS	0.1145	0.342
RHOA	0.115	0.0934
PSMD3	0.115	0.3485
SNX1	0.1162	0.356
RPL24	0.1174	0.1906
SMS	0.1181	0.3708
WIPF1	0.1196	0.0937
PLXNB1	0.1199	0.3247
SEC23IP	0.1215	0.2886
VPS35	0.1217	0.6471
AHNAK	0.1228	0.1515
YWHAQ	0.1232	0.2421
RPL22	0.1237	0.2379
QSOX1	0.1239	0.1312
ADAM10	0.1248	0.1571
CAP1	0.1253	0.2312
ETF1	0.1253	0.4193
TMEM109	0.1254	0.1278
EIF1	0.1262	0.3316
PCYT1A	0.1272	0.3329
RAB5C	0.1274	0.5243
ITPK1	0.1287	0.2166
STOML3	0.1287	0.2948
RPLP0	0.1289	0.4951
BAG2	0.1292	0.3681
DDRGK1	0.1308	0.2729
FLOT1	0.1311	0.2745
EML1	0.1314	0.377
SRPX2	0.1315	0.1986
RCN1	0.1327	0.7862
MTCH1	0.1335	0.2278
AP2M1	0.1337	0.2934
AK2	0.1344	0.2884
C4B	0.1345	0.188
RPL11	0.1348	0.4269
RPS18	0.1359	0.477
TPR	0.1361	0.2386
AGPAT1	0.1363	0.6389
ARHGAP17	0.1369	0.4907
RCN3	0.1375	0.1771
KARS1	0.1378	0.4333
HSPA12A	0.1381	0.1867
GGT1	0.1397	0.1278
GNB2	0.1398	0.2316
PHLDB1	0.1402	0.2544
SNX2	0.1418	0.4407
DNAJB1	0.1421	0.3998
RPS5	0.1425	0.0866
TBCE	0.1427	0.4473
CDC42BPB	0.1435	0.3935
EMC2	0.1436	0.1819
UBE2Z	0.1437	0.2931
ECM1	0.1441	0.1934
CNN3	0.1446	0.2408
RAB1A	0.1447	0.7325
RAB9A	0.1464	0.3008
ERP29	0.1466	0.4296
CSRP1	0.1466	0.2787
ME1	0.147	0.2999
RAB8A	0.1475	0.163
FLOT2	0.1479	0.3045
OXSR1	0.1488	0.1932
RACK1	0.1494	0.3812
RRAGC	0.1498	0.5318
GARS1	0.1498	0.8014
TNC	0.1506	0.1412
TNPO1	0.1507	0.7461
CAB39L	0.1514	0.4567
RPL8	0.1518	0.4759
AKR1B1	0.1519	0.1596
PPID	0.1527	0.2548
PPP2R2D	0.1527	0.2757
LGALS3	0.1527	0.4342
GSTM2	0.1541	0.3243
FAM120A	0.1545	0.5242
CSE1L	0.1548	0.571
RBBP4	0.1549	0.8461
SCCPDH	0.155	0.4353
YWHAE	0.1555	0.3591
EWSR1	0.1558	0.5552
ADIRF	0.1561	0.1676
COPS4	0.1566	0.4257
ABCD3	0.1571	0.4907
RPS6KA3	0.1577	0.5122
UTS2	0.1588	0.0885
DDB1	0.1593	0.9081
PSMD7	0.1612	0.3238
IQGAP2	0.1616	0.197
CPT1A	0.1617	0.5143
RPS27	0.1621	0.6579
EIF4H	0.1627	0.3733
PDCD6	0.1633	0.8974
ITGAV	0.1635	0.4077
SNRPA1	0.1636	0.5657
STAT1	0.1637	0.3978
ABCA2	0.1646	0.2855
ZDHHC20	0.1648	0.1947
SRSF5	0.1649	0.266
CDIPT	0.1652	0.5423
CAND1	0.1656	0.6422
FCHSD1	0.1656	0.2651
CTNNA3	0.1657	0.4234
GNAS	0.1661	0.2587
MDP1	0.1661	0.1595
USP9X	0.1666	1.0066
CISD2	0.1668	0.2783
NOTCH3	0.1671	0.3195
TSG101	0.1672	0.5418
GRIPAP1	0.1674	0.2068
MSN	0.1677	0.4901
PTGIS	0.168	0.0781
EIF4G2	0.1682	0.5405
SKIV2L	0.1682	0.27
HTRA1	0.1691	0.1856
VPS13C	0.1692	0.7697
F2	0.1704	0.2487
NCDN	0.1709	0.2846
CARHSP1	0.1712	0.2422
LRRC40	0.1719	0.6254
BCKDHA	0.172	0.4136
ALDH7A1	0.173	0.6204
GCA	0.1731	0.1868
CCDC124	0.1738	0.3982
CAST	0.1741	0.3708
WASHC2A	0.1748	0.5205
GET3	0.1749	1.2523
MXRA7	0.1752	0.2412
DDX1	0.1753	0.6849
AP1M1	0.1755	0.4081
CLIC2	0.1758	0.2332
MTMR9	0.1765	0.3559
GIPC1	0.1766	0.303
HYOU1	0.1768	0.7898
RPL13	0.1783	0.4054
PYGL	0.1791	0.2598
ACOX1	0.18	0.3271
HSPA6	0.181	0.4313
HMGB2	0.1825	0.3801
PSMC3	0.183	1.1803
ESYT1	0.1831	0.8845
NRBP1	0.1833	0.3872
IRGQ	0.1837	0.226
CUL5	0.1837	0.9126
UFSP2	0.1838	0.5953
RPS8	0.1858	0.6567
NIT1	0.186	0.7198
SEPHS1	0.186	0.4786
EIF3H	0.1866	0.6225
TPP2	0.1892	0.5107
PTX3	0.1904	0.3964
CAPN1	0.1912	0.8127
TPD52L2	0.1913	0.233
DYNLRB1	0.1913	0.2802
AP2S1	0.1914	0.3749
RPL10A	0.1921	0.5682
TBC1D5	0.1926	0.2756
PAK3	0.1938	0.5933
COL6A3	0.1941	0.2098
UBE2O	0.1943	0.4057
CUL3	0.1951	0.6791
PHKA2	0.1952	0.3458
RAB8B	0.1955	0.6488
PABPC4	0.1963	0.5433
SEC23A	0.1963	0.9825
UNC119	0.1969	0.2836
ERGIC1	0.1976	0.2034
ARHGAP1	0.1981	1.0245
PSMA2	0.2003	0.8967
GPS1	0.2006	0.5863
COPB1	0.2016	0.7634
SNAP23	0.2026	0.286
DDAH1	0.2033	0.2865
PLEKHA7	0.2036	0.4579
MVP	0.2042	0.7676
PRKAR2B	0.2045	0.2855
ANGPTL2	0.2051	0.2451
PGLS	0.2054	0.5137
PSMD14	0.2054	0.6778
INPP1	0.2079	0.8014
PON2	0.2085	0.4883
NUP155	0.2088	0.1185
PARK7	0.2092	0.4557
EIF3G	0.2108	0.9877
PPP1R9B	0.2108	0.6318
HSPA4L	0.211	0.4356
PYCARD	0.2116	0.3112
MARK2	0.2116	0.5913
GALC	0.2118	0.3152
WNK1	0.2131	0.2179
GBP1	0.2144	0.5009
ERLIN2	0.2144	1.0698
CBR1	0.2149	0.4745
PCYT2	0.215	0.6193
PSMB3	0.2151	0.714
LCP1	0.2152	0.3511
TKFC	0.2152	0.557
PPM1A	0.216	0.7722
PDPR	0.2163	0.3446
STX7	0.2171	0.7782
VPS4B	0.2178	0.428
RRBP1	0.2179	0.5397
GART	0.2182	1.0304
NDUFAF4	0.2182	0.1584
MYH14	0.2184	0.4207
FXYD1	0.2184	0.3231
ERP44	0.2187	0.9457
NRAS	0.2198	0.3416
ITGA7	0.2198	0.5085
CCT4	0.2203	1.182
NPLOC4	0.2204	1.5805
DERL1	0.2205	0.4681
PIP4K2B	0.2205	0.5147
TMEM33	0.2214	0.9394
ETHE1	0.2221	0.3422
CAPN2	0.2231	0.7801
SUB1	0.2232	0.575
CAPRIN1	0.2234	0.7323
PTPRA	0.2239	0.8771
NDE1	0.2246	1.0711
VPS16	0.2247	1.2313
TJP2	0.2249	0.4431
PITHD1	0.2253	0.4049
CDC42	0.2256	0.4999
RNPS1	0.2258	0.2124
POTEKP	0.2264	0.4819
DHH	0.2277	0.2885
CRADD	0.228	0.4674
AHCYL2	0.2287	0.2093
AP1G1	0.2293	0.5978
RPS6	0.23	0.7957
TPSAB1	0.2309	0.1507
ECHDC1	0.231	0.609
TMCO1	0.2312	0.3342
PAFAH1B3	0.2312	0.455
PDE6D	0.2314	0.6179
VPS4A	0.2314	0.8106
NFIX	0.2316	0.4869
LAMB2	0.2316	0.3162
RAB2A	0.2317	0.8375
FAF1	0.2324	0.5774
ATIC	0.2325	1.0319
HUWE1	0.2326	0.9638
OXR1	0.2328	0.7414
PDAP1	0.2337	0.5145
EEF1G	0.2339	1.3854
JAK1	0.2347	0.3536
H6PD	0.2347	0.3583
DDT	0.2351	0.4387
SET	0.2358	0.2559
ENTPD2	0.2364	0.2132
CHMP3	0.239	0.6859
UBXN1	0.2396	0.8086
PDXK	0.2413	0.7662
PODXL	0.2415	0.621
MYO18A	0.2417	1.1982
ARHGAP5	0.2419	0.5979
EIF5A	0.2424	0.4225
UGGT1	0.2439	0.8312
TFG	0.244	0.1128
GATM	0.2466	0.2696
DYNC1H1	0.2473	0.9518
TARDBP	0.2474	0.8055
ZC3H15	0.2479	0.8553
VBP1	0.2489	0.6372
PSMB2	0.2502	0.7431
ACTBL2	0.2507	0.3328
CCAR2	0.2514	0.709
ANO6	0.2524	0.4982
LRRC57	0.2527	0.6805
DNM3	0.2531	0.4384
SRP9	0.2532	0.4028
NT5C	0.2535	1.2517
LACTB	0.2543	0.2664
SLC9A6	0.2547	0.4076
TOLLIP	0.2549	1.4831
ECPAS	0.2552	0.9919
EXOC3	0.2554	0.499
CLASP2	0.2554	0.8871
PGM3	0.2558	0.8874
VAMP2	0.2561	0.5908
NES	0.2562	0.3536
GMPPB	0.2565	0.7165
OPTN	0.2568	0.7326
RPL27	0.2577	0.5347
SUMF2	0.2587	0.8237
MCTS1	0.2596	0.6056
PTGFRN	0.261	0.7042
EIF2S2	0.2613	1.2319
S100A4	0.2614	0.6507
WDPCP	0.2617	0.5705
PUF60	0.2618	1.0554
ANXA7	0.2622	0.8597
SQSTM1	0.2623	0.3147
BANF1	0.2637	0.3318
RELCH	0.2649	0.3056
ITM2B	0.2651	0.1845
EIF5	0.2655	1.4137
MAPK8IP3	0.2662	0.4024
HLA-DRA	0.2666	0.3451
DMXL2	0.2682	0.3616
HDHD3	0.2683	0.6482
UFD1	0.2687	1.3011
PPCS	0.2691	0.7959
PRAF2	0.2692	0.7561
BORCS7	0.2712	0.2083
RHOT1	0.2713	1.0255
PAK2	0.2716	0.9911
SEPTIN11	0.2719	0.9997
METTL7A	0.2724	0.5173
TOR1AIP1	0.2736	0.6095
CPNE2	0.2738	0.6077
C19orf12	0.2738	1.1529
GLOD4	0.2746	0.5547
FAM234A	0.2748	1.0171
TRAP1	0.2754	1.25
FECH	0.2756	0.2664
TACC1	0.2758	0.7753
TUBB3	0.2758	0.4388
RPL21	0.2759	0.4225
DCTN2	0.2773	0.9392
ARPC5L	0.2774	0.2628
UBA1	0.2774	1.7119
TMX1	0.2777	0.2692
ABI2	0.2777	1.4282
MRE11	0.2788	0.6503
TECR	0.2788	0.4457
EIF4G1	0.2792	1.6048
PEA15	0.2793	0.398
API5	0.2806	2.6923
PIN4	0.2815	1.0477
NACA	0.282	1.1122
RPL28	0.2833	0.9095
CD55	0.2848	0.447
INPP4A	0.2853	0.6327
EML2	0.2855	0.8074
SPARC	0.2858	0.4527
GSN	0.2859	0.5662
NPM1	0.2861	1.1226
ALDH6A1	0.2871	0.989
EXOC4	0.2885	0.7977
TBCD	0.2894	1.4377
CLIC4	0.2897	0.8275
IPO5	0.2905	2.1808
DST	0.2907	0.7836
NOP56	0.2912	1.8418
CACYBP	0.2914	0.6763
TXNRD1	0.2918	1.1361
PDLIM5	0.2924	0.2724
CHI3L1	0.294	0.217
DPY30	0.294	1.3044
RAB35	0.2941	0.5845
RRAS2	0.2943	0.6763
APOC3	0.2943	0.3728
HGS	0.2945	0.8217
ITGB5	0.2945	0.4341
YBX3	0.2946	1.2589
CSK	0.2947	0.7412
CLASP1	0.2956	1.0379
GNA13	0.2964	0.3339
CSNK2A1	0.2968	2.6513
VIT	0.297	0.5582
CCT3	0.2977	1.9801
CKAP5	0.2987	0.8113
SYNGR2	0.2987	0.5243
ANXA11	0.2997	0.9173
CADM1	0.2999	0.3014
DFFA	0.3013	0.6916
CORO2B	0.3026	0.3923
NUDT5	0.3076	0.7981
MXRA8	0.3083	0.4605
CEP170	0.3089	1.0076
ATP6V0A1	0.3091	1.7501
PSMD13	0.3092	0.5196
LCMT1	0.3093	2.1496
SLC2A14	0.3106	0.6025
CDK5	0.3107	0.7634
SERINC1	0.3115	0.4524
AASDHPPT	0.3116	1.092
CCT6A	0.3123	2.0197
RAB6B	0.3143	0.4702
PRDX4	0.3147	0.8243
TMOD2	0.3147	0.5698
GDF10	0.3156	0.3181
IGHM	0.3162	0.3183
RAD23A	0.3174	0.6847
SOGA3	0.318	0.6968
PRMT5	0.3198	1.1375
HDHD2	0.3199	0.9078
ARSA	0.32	0.3655
ATG7	0.3227	1.7568
SRRT	0.3233	0.7833
ABI1	0.3239	0.9758
BAG6	0.3242	0.9241
SERPINF2	0.3244	1.0145
CCT2	0.3245	2.5636
GRB2	0.3256	1.1782
RABL6	0.3257	1.0685
DOCK4	0.3258	0.4686
PLEC	0.3259	0.9339
CDC42EP1	0.326	1.3165
FLNC	0.3267	0.6295
CLSTN1	0.327	0.385
TMED10	0.3273	1.8138
UBXN6	0.3276	0.77
CZIB	0.3279	1.1409
EHD1	0.3285	2.063
COL6A2	0.3288	0.3862
BCAS1	0.3292	0.6238
PACSIN2	0.3313	1.4344
RAP2A	0.3319	0.5302
LGALS1	0.3319	0.6836
ATXN10	0.3327	0.7972
MADD	0.333	0.5637
UBE2K	0.3336	0.5763
HBS1L	0.3341	0.7355
SIGMAR1	0.3355	0.5314
CCT7	0.3357	1.8177
FN3K	0.3364	0.7475
PREP	0.3368	0.8766
TOM1L2	0.3372	0.8697
SH3BGRL3	0.3378	0.2591
PDIA3	0.3395	1.907
PLPBP	0.3398	1.2517
CC2D1A	0.3417	1.593
DTD1	0.3422	0.4748
KIF1A	0.3426	0.903
SEPTIN2	0.3429	0.6251
HLA-A	0.3433	0.7463
GPR89A	0.3435	1.0075
OTUB1	0.3438	1.8532
SYNPO2	0.3443	0.6121
GLS	0.3462	1.3852
PPFIA3	0.3471	0.3182
CCDC47	0.3475	0.5392
PCBP2	0.3477	1.561
PPP2R2A	0.3482	2.258
PSMC6	0.3483	1.0094
SYPL1	0.3498	1.7539
NECTIN1	0.3505	0.4313
ACSL6	0.3508	0.3126
PPL	0.3509	0.7221
MACF1	0.351	0.8322
APEX1	0.3523	1.2447
CAPZB	0.3525	1.148
SCAMP2	0.3535	0.8289
APOL1	0.3554	0.7353
PRXL2A	0.356	1.4676
SUN2	0.356	1.0675
NUBP1	0.3563	0.3379
USP8	0.3566	0.7424
VCP	0.3573	1.634
ANXA6	0.3582	0.5238
PRKAR2A	0.3582	1.5503
LAMP1	0.3605	0.3551
MTAP	0.3607	1.5033
KHDRBS1	0.3607	0.7508
AHCYL1	0.3611	0.6109
PSMF1	0.3614	0.5396
CD74	0.3614	0.5485
PSMD2	0.3622	1.3681
FABP9	0.3632	0.477
NIPSNAP1	0.3642	1.8298
MAPRE1	0.3647	0.9867
CIB1	0.365	0.8746
HAAO	0.3653	0.6171
SLC27A1	0.3667	1.7399
GDI2	0.3673	1.384
SYNJ2BP	0.3674	0.4494
DMD	0.3681	0.6746
ARPC3	0.3688	1.595
CADM4	0.3695	0.7075
PRKG1	0.3695	0.8586
USP14	0.3698	1.4927
C11orf54	0.3699	0.685
RPL29	0.3703	0.5056
RTRAF	0.3703	3.8388
SNX17	0.3712	1.4135
ATP6V1C1	0.3713	0.8428
PRKCA	0.3752	1.3031
LYVE1	0.3754	0.885
SH3GLB1	0.376	2.9874
CCT5	0.3764	1.8102
SGCB	0.3775	1.1981
KPNA5	0.3777	1.4501
RPS2	0.378	1.2168
EEF1A2	0.3793	1.2442
GNL1	0.3801	1.3312
ALDH9A1	0.3802	2.1832
CNPY2	0.3805	0.5659
SMAP1	0.3816	0.8668
CORO1C	0.3826	1.8944
STUB1	0.3835	1.0146
GRHPR	0.3841	1.5012
CTSZ	0.3842	0.5918
ITPR3	0.3845	0.4858
EIF2S1	0.3847	2.3901
RAB31	0.3852	1.1908
NARS1	0.3864	3.6412
RMDN3	0.3872	0.9521
KIF3A	0.3875	1.0126
FARS2	0.3907	0.2904
MCCC1	0.3919	0.5814
SEC24C	0.3927	3.8911
CUL1	0.3927	1.3808
AIFM2	0.393	0.4407
PSME1	0.395	1.4306
RAB4A	0.3952	1.2973
STRAP	0.3953	2.0898
PSMD12	0.3962	1.2684
LGI1	0.3965	0.3984
ABCF1	0.3986	1.2525
PLS3	0.3989	2.085
TRIM36	0.3994	0.8988
MTHFD1	0.3996	4.0383
UBA6	0.3999	2.7381
PPIA	0.4003	0.7574
HVCN1	0.4003	0.6757
LIPE	0.4011	0.1726
PFDN5	0.4016	1.7969
ALDH1A1	0.4016	0.7533
PIP4K2A	0.4021	0.7002
APPL1	0.4026	0.7826
CCNY	0.4027	0.7105
FNBP1	0.4039	2.8734
ADH1B	0.4042	0.5932
RPL12	0.4049	2.0903
NUDCD3	0.4052	1.4788
DNAJA1	0.4062	1.4929
PPP1R12B	0.4067	0.7308
PLEKHB1	0.4068	0.6409
EIF2B5	0.4069	0.5212
RETN	0.4082	0.3864
PLCD4	0.4082	1.3887
MFF	0.4084	2.2591
SULT4A1	0.4091	1.4889
KPNB1	0.4093	3.2322
SAR1A	0.4096	2.0618
UBQLN2	0.4098	0.2529
TMED2	0.4099	2.0007
DCTN1	0.4099	1.3207
SPR	0.4105	0.9947
ISYNA1	0.411	0.3077
HSPA4	0.4111	3.9242
GOLT1B	0.4112	1.1421
SLC16A2	0.4113	0.5755
MAP2K6	0.4116	0.6738
GNAI1	0.4119	0.3621
ALAD	0.4122	0.8602
LXN	0.4123	1.2012
USO1	0.4124	1.6941
YWHAG	0.4126	0.9625
RAB1B	0.4127	0.5197
AKR7A3	0.4127	0.2084
GFUS	0.4129	1.3121
GNG12	0.4153	0.3654
EIF6	0.4176	0.9707
RPS27A	0.4183	0.7769
USP11	0.4186	0.9384
PPP3CA	0.419	0.7946
LIN7C	0.4191	1.1575
KIF13B	0.4215	1.1204
HSPA1A	0.4223	1.7571
FAM98B	0.4226	1.8074
ATL1	0.4246	0.5921
CACNA2D1	0.4254	0.5196
CC2D1B	0.4265	0.8181
NUMA1	0.4268	2.8096
MYO1E	0.429	1.0843
VTA1	0.4292	1.886
ARPC1A	0.4298	0.1746
ARMCX3	0.4309	1.2601
RAP1B	0.4315	1.0035
DLG1	0.4317	1.0326
EEF1D	0.4321	2.3342
SAMM50	0.4321	0.7228
TUBA4A	0.4326	0.8706
PHB2	0.4332	1.0328
LSS	0.434	1.0017
POGLUT3	0.4343	0.8836
PGAM5	0.4359	0.6632
TTC37	0.4386	0.9815
PSMA7	0.4388	2.0824
CHMP2A	0.439	1.3981
DEK	0.4393	0.8455
RPS12	0.4398	1.9083
CHDH	0.442	0.7147
THYN1	0.442	1.6552
CMPK1	0.4436	1.0389
ANKRD29	0.4439	0.9368
ARL6IP5	0.4451	1.8912
RPA2	0.4466	0.8339
PSMA3	0.4466	2.4188
ALDH1L2	0.4466	0.7936
FBLN7	0.4474	0.4161
NXN	0.4478	1.1567
MTMR2	0.4479	0.6363
PRKACB	0.4481	1.2154
ATP2B1	0.4483	1.4251
PLTP	0.4487	0.6666
SNAP91	0.4488	2.6813
BPIFA1	0.4494	0.341
ACAD9	0.451	1.1974
LACTB2	0.4518	2.6042
HSD17B8	0.4519	1.4207
ILVBL	0.4524	0.5359
STX2	0.4527	0.306
SFXN3	0.4527	1.4607
CBX3	0.4534	1.7403
MRPL58	0.4537	0.7579
CALM1	0.4545	0.4772
C2CD2	0.4545	1.6242
HSP90AB1	0.4547	1.7822
DNAJA2	0.4571	0.9667
COL6A1	0.4576	0.5451
TBCB	0.4591	0.6692
ARL2	0.4592	3.2492
SLC30A9	0.4593	1.2779
PPFIA1	0.4596	0.6613
NUCB1	0.4599	2.5725
PSMA1	0.4609	2.2642
EPRS1	0.461	3.2854
FTH1	0.461	0.7934
EIF1AX	0.4613	2.4787
SEPTIN9	0.4615	0.5976
ENDOD1	0.4616	1.4076
LRRFIP1	0.4616	2.5471
WFS1	0.4647	1.2637
GPX1	0.4651	2.3608
NMT1	0.4657	2.5797
TOMM70	0.467	2.3479
CSNK1D	0.4689	0.7104
IST1	0.4692	0.8514
DDX21	0.4695	0.7495
LGI3	0.4699	0.493
CTSF	0.4705	0.4938
RAD23B	0.4707	1.5711
PNLIP	0.4739	0.4798
CADM2	0.4751	0.3348
EPX	0.4754	0.4539
GMFB	0.4759	0.6432
EIF2S3	0.4768	2.1858
TMX4	0.4775	1.4133
MATR3	0.4784	2.6294
MRPL19	0.4788	0.8277
TBC1D15	0.4788	1.4225
SULT1A1	0.4789	1.0691
PHB	0.4803	1.2666
VWA8	0.4812	0.571
ATP5F1EP2	0.4824	0.5416
GSTT1	0.483	0.8817
PFDN6	0.4833	0.9903
DNM1L	0.4839	2.612
ACSS3	0.4847	0.8728
PTPN11	0.4857	1.0978
DNPEP	0.4858	1.9542
FASN	0.4866	1.994
TIMM22	0.4868	1.6952
ABCG2	0.4868	0.5238
CPNE4	0.4869	1.2275
MYO5A	0.4872	1.2903
PSMC2	0.4874	2.1048
NCAM2	0.4879	0.9343
CMTM5	0.4881	1.7604
FARSB	0.4907	2.2967
LGALS8	0.4909	2.2899
SEC22B	0.4911	3.3757
IGSF1	0.4919	1.0608
PPP2CB	0.4943	2.9039
STAG1	0.4948	0.2632
MAG	0.4985	0.7984
CNTN1	0.4987	0.6007
RTCB	0.4988	6.7488
SH3GL1	0.4991	1.4115
THUMPD1	0.4997	1.2849
SLPI	0.5124	0.1966
PLIN4	0.7013	0.2324
CLTA	0.5972	0.2786
EPPK1	0.6397	0.3067
C1QTNF5	0.8275	0.3084
JPT1	0.5746	0.3281
PICK1	0.6809	0.3559
MGST3	0.5369	0.3715
COL8A2	0.8453	0.3818
SVIL	0.5816	0.4123
THY1	0.611	0.4401
CD99L2	0.8222	0.4407
L1CAM	0.5513	0.443
NENF	0.6455	0.4488
PSAP	0.676	0.4552
HGD	0.7566	0.4593
AKR1D1	0.5533	0.4873
ENPP4	0.5789	0.4889
SMIM20	1.5551	0.4915
PRELP	0.616	0.4915
FAM107B	1.5194	0.5004
MAP1LC3B	0.5938	0.5015
MARK1	0.5867	0.5018
NEMF	0.5045	0.5103
CNP	0.6809	0.5128
MBP	0.5784	0.5214
GNAQ	0.5145	0.5222
C1QTNF7	0.7458	0.524
COL2A1	1.5761	0.5262
ABHD11	1.3978	0.5357
MPO	0.5475	0.5368
FABP5	0.5607	0.5372
STMN1	0.7137	0.5472
PRNP	0.6266	0.5528
AGXT	1.2255	0.5532
SNCB	2.3056	0.556
SDSL	0.6715	0.56
EDF1	1.1837	0.5601
CLTB	0.8669	0.5648
ATG4B	0.6325	0.5682
GMPR	0.7838	0.5684
RNF123	0.5641	0.5735
EIF4B	0.5603	0.5818
PARVB	1.2858	0.5823
TTC38	0.6419	0.5836
AKR1E2	0.7204	0.586
COQ9	2.4801	0.587
FHL3	1.2666	0.6025
SUGT1	0.9592	0.6072
PPP1R12A	0.6311	0.611
NUCKS1	0.582	0.6176
AARSD1	0.5563	0.6183
HSPE1	0.6453	0.6242
TNNC2	1.4588	0.6256
CILP2	3.07	0.626
S100A8	0.686	0.63
PM20D2	0.6715	0.6311
OTC	1.4205	0.6313
PBLD	1.1571	0.6322
DIAPH1	0.8153	0.633
MT-ND4	1.9457	0.6376
HRC	2.9922	0.6416
MACROD1	1.5412	0.6432
MAP3K20	1.1017	0.6463
C8orf82	0.5083	0.6473
RAP1A	0.5377	0.6482
CES1P1	2.7312	0.6496
MYL1	3.1407	0.6503
RALA	0.684	0.6575
MIF	0.5737	0.6587
CARD19	1.1803	0.6602
STEAP3	0.9569	0.6603
MAP1LC3A	0.9802	0.661
TPM1	0.6653	0.666
ACBD5	0.8721	0.6687
EPB41L3	0.7183	0.6716
COL22A1	2.8156	0.6723
ASRGL1	0.9453	0.6739
STAMBP	0.5442	0.6754
PTPMT1	0.5521	0.6782
FABP4	0.9729	0.6807
ALDOB	1.6576	0.6817
FAM177A1	0.8933	0.6839
GPRC5B	0.8625	0.6847
SLC16A1	1.0018	0.6849
PGM5	0.6258	0.6851
RAP2C	0.8534	0.6876
VASP	0.6509	0.6899
DAP3	1.1861	0.69
HMGCL	0.8791	0.6914
DNAJA3	0.5184	0.6915
HBG2	1.5054	0.6931
KLC4	1.2122	0.6938
PDCD10	0.6083	0.6969
CLEC2L	2.8093	0.6977
NDUFB11	1.3173	0.6977
CCS	0.7148	0.6989
MGAT1	0.6832	0.6992
GNAO1	0.7773	0.7019
RCN2	1.3776	0.7046
CROCC	0.5647	0.7067
PRPH	0.7422	0.7092
TMED8	2.5097	0.7147
PLCXD3	1.3206	0.715
PCDH1	1.7339	0.7162
PALM	0.7448	0.7265
BCAT2	2.0621	0.7292
RDH13	0.9493	0.7293
NDUFB9	1.5869	0.73
RAB11B	0.5616	0.7301
SCN4B	1.801	0.7307
RABIF	0.5961	0.7327
ATOX1	1.1374	0.7372
PTGES2	1.6269	0.7386
COX6B1	2.1442	0.7391
TMEM126A	0.9436	0.7416
ADSS1	2.9938	0.7436
MRPS22	1.3709	0.7468
SAR1B	0.7702	0.7478
DHCR7	1.035	0.7521
PLEKHA5	0.9065	0.7529
NUBPL	0.9429	0.7538
SLC25A42	0.6217	0.7558
ACTG2	1.0531	0.7575
PPM1B	0.8884	0.7583
RABGAP1	0.943	0.7594
S100B	0.5184	0.7601
LONP1	0.5246	0.7616
MRPL47	0.5868	0.7636
JPT2	1.6612	0.7654
DBN1	0.5159	0.7709
LRRC20	1.0929	0.7715
MFGE8	1.0422	0.7763
SCIN	0.5201	0.7818
YWHAH	0.525	0.7826
CD47	0.6987	0.7828
MRPS23	1.4868	0.7842
MRPS34	1.062	0.7847
TIMM8A	1.0478	0.7848
UQCRH	1.1741	0.7856
TPM2	0.8245	0.7874
SLC25A13	0.512	0.7894
MRPS18A	0.6082	0.7896
POR	0.5722	0.7897
LMCD1	1.0997	0.7946
BCL2L13	1.4799	0.7991
GNAI2	0.5306	0.805
CPNE6	0.5686	0.8068
CPS1	1.7669	0.8076
ATP6V1F	0.7174	0.8077
MYL4	3.2258	0.8109
TUBB2A	0.6743	0.8111
GJA1	2.271	0.8167
HPD	2.0127	0.817
KAZN	1.4858	0.8236
ATP5PO	0.8884	0.8268
ECHDC2	1.4247	0.8269
MRPS7	1.5779	0.8282
PCSK1N	1.5504	0.8383
CADM3	0.6734	0.8408
PRODH	1.0297	0.8429
KCNAB2	1.1188	0.8431
BCKDK	0.5212	0.8434
NDRG1	0.501	0.8454
LRPPRC	0.9335	0.8485
SHPK	0.5144	0.8496
ATP5PF	0.8508	0.851
FABP1	1.5449	0.8514
PDLIM3	3.1857	0.8518
SVIP	0.8419	0.8535
DYNC1I2	0.7889	0.8551
UQCC2	0.6703	0.8558
[truncated: 991 more rows]
