# Supplementary material for: A deep-learning framework reveals whole-body perturbations at cell level
Source: Nature. 2026 May 20;655(8124):1016–26. doi: 10.1038/s41586-026-10535-2 (PMC13391364; doi:10.1038/s41586-026-10535-2)
Supplement: Supplementary file 24 — Source Data Extended Data Fig. 9 [file 41586_2026_10535_MOESM24_ESM.xlsx]

## Sheet: Extended data Fig. 9i
	Chow					HFD
spleen	73.4694	93.6714	79.2952	80.4954	84.8278	81.9672	85.3602	80.6499	91.1271	94.7264
kidneys	84.8503	94.0091	90.5646	89.5735	89.2794	77.8064	92.2024	89.9803	82.9431	88.0286
lungs	90.7315	89.2831	88.7481	89.8777	82.5979	82.1533	85.8865	90.4206	91.6062	90.6374
heart	96.3426	92.3888	90.2046	88.1925	95.0539	95.5306	90.3463	77.1883	92.7656	93.9871
brain	88.508	91.8059	91.777	90.055	86.6558	88.8641	91.9987	88.2815	90.2847	88.8918
gallbladder	94.2605	87.5932	86.3014	87.7397	76.9628	92.1399	86.1665	64.133	88.3642	84.1454
thymus	76.4103	82.7765	81.1189	80.8732	72.7273	86.6667	82.4176	78.8732	89.2977	86.3104
lymph nodes	87.5548	85.7623	88.0568	87.5416	86.2158	81.0953	81.1191	77.2995	89.2222	86.4692
gut	82.7608	79.7027	77.9953	77.7655	85.3788	80.8739	82.7663	81.7729	83.7297	85.6772
diaphragm	82.3757	86.7143	84.0354	85.6036	80.1847	83.0841	83.204	83.8109	84.4117	85.1216
pancreas	86.1266	90.6137	84.0392	84.2875	93.7921	78.3526	85.3342	71.3737	78.537	72.5989
spinal cord	88.1711	91.8484	86.7374	96.0153	89.3236	85.3645	87.0504	82.7288	81.6406	84.1052
testes	84.0998	74.2236	83.2101	82.2519	80.8219	87.9743	85.1181	80.348	82.0274	78.9332
preputial gland	82.13	82.3639	83.9016	74.4948	82.2703	81.9214	85.6873	84.4098	82.3106	87.5549
bladder	88.6731	85.3299	83.8427	81.2538	79.552	86.9113	83.518	84.1781	86.9651	88.514
submandibular gland	93.8383	91.7952	90.608	95.7332	93.5106	92.2317	92.5777	92.3448	90.1849	89.8981
sublingual gland	96.8485	90.5358	91.1808	88.7971	91.426	91.6667	91.6449	92.4731	88.7471	91.125
partoid gland	94.9868	87.0712	93.9442	93.0246	86.7677	91.858	87.9528	83.7294	90.1937	83.674
extraorbital lacrimal gland	89.1636	84.5628	90.0606	85.7861	80.466	89.3929	82.3154	81.1095	88.194	81.6813
orbital lacrimal gland	94.2944	79.5009	86.0313	63.1043	64.486	86.3695	68.3486	82.6087	88.1503	91.2809
bone	81.8812	82.4435	82.4455	79.0523	79.0435	77.7269	79.5365	78.1178	81.0469	81.6391
bone marrow	86.1092	85.8598	84.844	82.3	83.9744	86.4749	85.3886	79.6682	84.3281	84.8364
Pancreas
Unpaired t test
P value	0.0101
P value summary	*
Significantly different (P < 0.05)?	Yes
One- or two-tailed P value?	Two-tailed
t, df	t=3.352, df=8
spinal cord
Unpaired t test
P value	0.0108
P value summary	*
Significantly different (P < 0.05)?	Yes
One- or two-tailed P value?	Two-tailed
t, df	t=3.304, df=8

## Sheet: Extended data Fig. 9j
	Chow					HFD
spleen	26.4334	6.32864	20.558	19.3498	15.104	18.0068	14.5406	19.2024	8.753	5.07463
kidneys	14.0676	5.73791	8.85714	10.3739	9.84029	21.3763	7.39603	9.34426	15.9978	11.4159
lungs	9.0098	10.1429	10.505	9.74238	16.6908	17.2543	13.7985	8.92523	8.02138	9.07674
heart	3.60481	7.42981	9.60759	11.0799	4.9219	4.38825	9.53855	20.9549	6.9377	5.84607
brain	11.1698	8.03616	8.02402	9.78711	12.7689	10.8946	7.82905	11.4273	9.4429	10.9204
gallbladder	5.73951	12.3192	12.9452	12.0081	22.624	6.99682	13.7163	33.2542	11.0455	15.0039
thymus	23.0769	15.6644	17.4825	17.8794	27.2727	13.3333	16.4835	21.1268	10.3261	13.3842
lymph nodes	11.9486	12.7055	11.3287	11.9353	13.2163	18.2671	18.1932	21.9929	10.0952	12.5862
gut	16.7846	19.4169	20.4389	21.7351	14.1569	18.2142	15.6892	17.0394	15.2918	13.3676
diaphragm	16.947	13.0169	15.0541	14.1333	19.0736	15.0382	16.0097	15.1658	14.3109	13.9633
pancreas	13.0354	8.96702	14.8326	14.4032	5.8427	19.5711	13.2087	27.1492	19.8553	22.1281
spinal cord	11.5772	7.83806	12.7889	3.98472	10.4528	14.4077	12.8897	16.753	18.1641	15.6481
testes	15.3021	25.2836	16.5752	17.3664	18.7708	11.865	14.6623	19.4473	17.5062	20.7347
preputial gland	17.3372	17.3638	15.5982	24.423	17.1071	17.5139	13.9349	14.66	16.6382	11.881
bladder	11.1911	14.6129	16.0111	18.217	20.1508	12.6879	16.1923	15.6561	12.183	10.8456
submandibular gland	5.75304	7.8122	8.94917	4.15928	5.94902	7.26528	7.37212	7.65515	9.62724	9.89043
sublingual gland	2.89837	8.83786	8.30039	10.4683	7.58123	7.5	7.91993	7.52688	10.0348	8.34708
partoid gland	4.6795	11.8889	5.43794	6.51229	12.1535	7.39327	10.9807	14.6252	9.11032	14.2822
extraorbital lacrimal gland	10.1823	14.183	9.41375	13.8966	17.8521	10.1418	17.0313	18.2725	11.2679	16.8276
orbital lacrimal gland	5.27004	19.6078	13.5117	35.6234	30.2181	12.5323	29.8165	15.5797	10.5491	8.26966
bone	17.2055	16.7193	16.469	19.7457	19.6944	20.9899	19.3574	20.5718	17.7715	17.0507
bone marrow	13.3898	13.6491	14.3252	16.6986	15.1408	13.0576	14.0559	19.3835	14.9316	14.3433
Pancreas
Unpaired t test
P value	0.0135
P value summary	*
Significantly different (P < 0.05)?	Yes
One- or two-tailed P value?	Two-tailed
t, df	t=3.155, df=8
spinal cord
Unpaired t test
P value	0.0088
P value summary	**
Significantly different (P < 0.05)?	Yes
One- or two-tailed P value?	Two-tailed
t, df	t=3.444, df=8

## Sheet: Extended data Fig. 9k
	Chow					HFD
spleen	0.097182	0	0.146843	0.154799	0.06819	0.026021	0.099141	0.14771	0.119904	0.199005
kidneys	1.08212	0.252962	0.578272	0.052659	0.880282	0.817204	0.401594	0.67541	1.05909	0.555493
lungs	0.258683	0.573992	0.746827	0.379912	0.711272	0.592384	0.31498	0.654206	0.372451	0.285882
heart	0.052556	0.181442	0.187803	0.72756	0.024171	0.081103	0.115182	1.85676	0.296647	0.166835
brain	0.322158	0.157973	0.199025	0.157921	0.57533	0.241277	0.172298	0.291177	0.272361	0.187757
gallbladder	0	0.087681	0.753425	0.25227	0.413223	0.863244	0.117233	2.61283	0.590219	0.850735
thymus	0.512821	1.55902	1.3986	1.2474	0	0	1.0989	0	0.376254	0.305344
lymph nodes	0.49664	1.53214	0.614439	0.523062	0.567888	0.637659	0.687715	0.707547	0.68254	0.9446
gut	0.454633	0.880335	1.56584	0.499388	0.464274	0.911907	1.54455	1.18768	0.978498	0.955175
diaphragm	0.677285	0.268867	0.910487	0.263081	0.741608	1.8777	0.786328	1.02333	1.27741	0.91512
pancreas	0.837989	0.419321	1.12817	1.30938	0.365169	2.07624	1.45708	1.4771	1.60772	5.27307
spinal cord	0.251678	0.313522	0.473664	0	0.223589	0.22779	0.059952	0.518135	0.195313	0.246643
testes	0.598061	0.492844	0.214643	0.381679	0.407257	0.160772	0.21966	0.204708	0.466418	0.332088
preputial gland	0.532836	0.272283	0.500208	1.08227	0.622627	0.564789	0.37778	0.930172	1.05121	0.564135
bladder	0.135814	0.057181	0.14622	0.529208	0.297271	0.400802	0.289756	0.165798	0.851823	0.640394
submandibular gland	0.408667	0.392553	0.442781	0.107475	0.540385	0.502981	0.05015	0	0.187849	0.211457
sublingual gland	0.253133	0.626305	0.518775	0.734619	0.99278	0.833333	0.435161	0	1.2181	0.527879
partoid gland	0.333658	1.03989	0.617866	0.463132	1.07879	0.748748	1.06657	1.64534	0.695927	2.04384
extraorbital lacrimal gland	0.6541	1.25428	0.525606	0.317239	1.68185	0.465285	0.653297	0.617978	0.538054	1.49105
orbital lacrimal gland	0.43554	0.891266	0.456919	1.27226	5.29595	1.09819	1.83486	1.81159	1.30058	0.449438
bone	0.913258	0.837183	1.08545	1.202	1.26211	1.28323	1.10613	1.31042	1.18163	1.31018
bone marrow	0.501037	0.491116	0.830829	1.00146	0.884851	0.467535	0.555475	0.948311	0.740292	0.820254
Pancreas
Mann Whitney test
P value	0.0079
Exact or approximate P value?	Exact
P value summary	**
Significantly different (P < 0.05)?	Yes
One- or two-tailed P value?	Two-tailed
diaphragm
Unpaired t test
P value	0.0322
P value summary	*
Significantly different (P < 0.05)?	Yes
One- or two-tailed P value?	Two-tailed
t, df	t=2.589, df=8
